# Supplementary material for: Phonon-driven wavefunction localization enhances room-temperature single-photon purity in large hybrid lead halide perovskite quantum dots
Source: Nat Commun. 2026 Jan 23;17:1974. doi: 10.1038/s41467-026-68607-w (PMC12932643; doi:10.1038/s41467-026-68607-w)
Supplement: Supplementary file 3 — Supplementary Data 1 [file 41467_2026_68607_MOESM3_ESM.zip]

Archive with 6 entries (6 files):
- 2407691.cif
- 2407691_Checkcif.pdf
- 2407691_tables.html
- 2407795.cif
- 2407795_Checkcif.pdf
- 2407795_tables.html
