# Supplementary material for: Phonon-driven wavefunction localization enhances room-temperature single-photon purity in large hybrid lead halide perovskite quantum dots
Source: Nat Commun. 2026 Jan 23;17:1974. doi: 10.1038/s41467-026-68607-w (PMC12932643; doi:10.1038/s41467-026-68607-w)
Supplement: Supplementary file 3 — Supplementary Data 1 [file 41467_2026_68607_MOESM3_ESM.zip › 2407691.cif]

####################################################################### 
# 
# This file contains crystal structure data downloaded from the 
# Cambridge Structural Database (CSD) hosted by the Cambridge 
# Crystallographic Data Centre (CCDC).
# 
# Full information about CCDC data access policies and citation 
# guidelines are available at http://www.ccdc.cam.ac.uk/access/V1 
# 
# Audit and citation data items may have been added by the CCDC. 
# Please retain this information to preserve the provenance of 
# this file and to allow appropriate attribution of the data. 
# 
#######################################################################
data_FAPbBr3
_audit_creation_date               2024-12-05
_audit_creation_method
;
Olex2 1.5
(compiled 2024.02.16 svn.r378c4104 for OlexSys, GUI svn.r6928)
;
_shelx_SHELXL_version_number       2019/3
loop_
  _audit_author_name
  _audit_author_address
 'Stefano Canossa'
;
ETH Zurich
Switzerland
;

loop_
  _audit_author_email
 scanoss@ethz.ch

_audit_contact_author_address      ?
_audit_contact_author_email        ?
_audit_contact_author_name         ''
_audit_contact_author_phone        ?
_audit_update_record
;
2024-12-04 deposited with the CCDC.	2024-12-05 downloaded from the CCDC.
;
_publ_contact_author_id_orcid      ?
_publ_section_references
;
Dolomanov, O.V., Bourhis, L.J., Gildea, R.J, Howard, J.A.K. & Puschmann, H.
 (2009), J. Appl. Cryst. 42, 339-341.

Sheldrick, G.M. (2015). Acta Cryst. A71, 3-8.

Sheldrick, G.M. (2015). Acta Cryst. C71, 3-8.
;
_chemical_name_common              ?
_chemical_name_systematic          'Formamidinium lead bromide'
_chemical_formula_moiety           'Br3 Pb, 2(C0.5 H2.5 N)'
_chemical_formula_sum              'C H5 Br3 N2 Pb'
_chemical_formula_weight           491.99
_chemical_melting_point            ?
_chemical_oxdiff_formula           'N2 C1 H5 Pb1 Br3'
loop_
  _atom_type_symbol
  _atom_type_description
  _atom_type_scat_dispersion_real
  _atom_type_scat_dispersion_imag
  _atom_type_scat_source
 C C 0.0033 0.0016 'International Tables Vol C Tables 4.2.6.8 and 6.1.1.4'
 H H 0.0000 0.0000 'International Tables Vol C Tables 4.2.6.8 and 6.1.1.4'
 Br Br -0.2901 2.4595 'International Tables Vol C Tables 4.2.6.8 and 6.1.1.4'
 N N 0.0061 0.0033 'International Tables Vol C Tables 4.2.6.8 and 6.1.1.4'
 Pb Pb -3.3944 10.1111 'International Tables Vol C Tables 4.2.6.8 and 6.1.1.4'

_shelx_space_group_comment
;
The symmetry employed for this shelxl refinement is uniquely defined
by the following loop, which should always be used as a source of
symmetry information in preference to the above space-group names.
They are only intended as comments.
;
_space_group_crystal_system        'cubic'
_space_group_IT_number             221
_space_group_name_H-M_alt          'P m -3 m'
_space_group_name_Hall             '-P 4 2 3'
loop_
  _space_group_symop_operation_xyz
 'x, y, z'
 '-x, -y, z'
 '-x, y, -z'
 'x, -y, -z'
 'z, x, y'
 'z, -x, -y'
 '-z, -x, y'
 '-z, x, -y'
 'y, z, x'
 '-y, z, -x'
 'y, -z, -x'
 '-y, -z, x'
 'y, x, -z'
 '-y, -x, -z'
 'y, -x, z'
 '-y, x, z'
 'x, z, -y'
 '-x, z, y'
 '-x, -z, -y'
 'x, -z, y'
 'z, y, -x'
 'z, -y, x'
 '-z, y, x'
 '-z, -y, -x'
 '-x, -y, -z'
 'x, y, -z'
 'x, -y, z'
 '-x, y, z'
 '-z, -x, -y'
 '-z, x, y'
 'z, x, -y'
 'z, -x, y'
 '-y, -z, -x'
 'y, -z, x'
 '-y, z, x'
 'y, z, -x'
 '-y, -x, z'
 'y, x, z'
 '-y, x, -z'
 'y, -x, -z'
 '-x, -z, y'
 'x, -z, -y'
 'x, z, y'
 '-x, z, -y'
 '-z, -y, x'
 '-z, y, -x'
 'z, -y, -x'
 'z, y, x'

_cell_length_a                     5.99900(10)
_cell_length_b                     5.99900(10)
_cell_length_c                     5.99900(10)
_cell_angle_alpha                  90
_cell_angle_beta                   90
_cell_angle_gamma                  90
_cell_volume                       215.892(11)
_cell_formula_units_Z              1
_cell_measurement_reflns_used      1281
_cell_measurement_temperature      300.0(3)
_cell_measurement_theta_max        32.1220
_cell_measurement_theta_min        3.4030
_shelx_estimated_absorpt_T_max     0.287
_shelx_estimated_absorpt_T_min     0.204
_exptl_absorpt_coefficient_mu      33.329
_exptl_absorpt_correction_T_max    1.00000
_exptl_absorpt_correction_T_min    0.68135
_exptl_absorpt_correction_type     multi-scan
_exptl_absorpt_process_details
;
CrysAlisPro 1.171.43.90 (Rigaku Oxford Diffraction, 2023)
Empirical absorption correction using spherical harmonics,
implemented in SCALE3 ABSPACK scaling algorithm.
;
_exptl_absorpt_special_details     ?
_exptl_crystal_colour              'clear light yellow'
_exptl_crystal_colour_lustre       clear
_exptl_crystal_colour_modifier     light
_exptl_crystal_colour_primary      yellow
_exptl_crystal_density_diffrn      3.784
_exptl_crystal_density_meas        ?
_exptl_crystal_density_method      ?
_exptl_crystal_description         block
_exptl_crystal_F_000               212
_exptl_crystal_preparation         'Solvothermal reaction'
_exptl_crystal_recrystallization_method  .
_exptl_crystal_size_max            0.07
_exptl_crystal_size_mid            0.07
_exptl_crystal_size_min            0.05
_exptl_transmission_factor_max     ?
_exptl_transmission_factor_min     ?
_diffrn_reflns_av_R_equivalents    0.0196
_diffrn_reflns_av_unetI/netI       0.0056
_diffrn_reflns_Laue_measured_fraction_full  0.984
_diffrn_reflns_Laue_measured_fraction_max  0.978
_diffrn_reflns_limit_h_max         8
_diffrn_reflns_limit_h_min         -8
_diffrn_reflns_limit_k_max         8
_diffrn_reflns_limit_k_min         -8
_diffrn_reflns_limit_l_max         7
_diffrn_reflns_limit_l_min         -8
_diffrn_reflns_number              1681
_diffrn_reflns_point_group_measured_fraction_full  0.984
_diffrn_reflns_point_group_measured_fraction_max  0.978
_diffrn_reflns_theta_full          25.242
_diffrn_reflns_theta_max           29.476
_diffrn_reflns_theta_min           3.396
_diffrn_ambient_environment        air
_diffrn_ambient_temperature        300.0(3)
_diffrn_detector                   'Hybrid Pixel Array Detector'
_diffrn_detector_area_resol_mean   5.8140
_diffrn_detector_type              'Pilatus 300K'
_diffrn_measured_fraction_theta_full  0.984
_diffrn_measured_fraction_theta_max  0.978
_diffrn_measurement_details
;
List of Runs (angles in degrees, time in seconds):

  # Type    Start    End  Width  t~exp~   \w     \q     \k     \f   Frames
#--------------------------------------------------------------------------
  1  \f      0.00 180.00   0.20  120.00   0.00   0.00   0.00    --   900
;
_diffrn_measurement_device         'four-circle diffractometer'
_diffrn_measurement_device_type    'XtaLAB Synergy, Dualflex, Pilatus 300K'
_diffrn_measurement_method         '\f scans'
_diffrn_orient_matrix_type        
 'CrysAlisPro convention (1999,Acta A55,543-557)'
_diffrn_orient_matrix_UB_11        -0.1071362000
_diffrn_orient_matrix_UB_12        0.0490029000
_diffrn_orient_matrix_UB_13        -0.0102971000
_diffrn_orient_matrix_UB_21        0.0239494000
_diffrn_orient_matrix_UB_22        0.0287995000
_diffrn_orient_matrix_UB_23        -0.1121576000
_diffrn_orient_matrix_UB_31        -0.0439601000
_diffrn_orient_matrix_UB_32        -0.1036711000
_diffrn_orient_matrix_UB_33        -0.0359424000
_diffrn_radiation_monochromator    mirror
_diffrn_radiation_probe            x-ray
_diffrn_radiation_type             'Mo K\a'
_diffrn_radiation_wavelength       0.71073
_diffrn_source                     'micro-focus sealed X-ray tube'
_diffrn_source_type                'PhotonJet (Mo) X-ray Source'
_diffrn_special_details            .
_reflns_Friedel_coverage           0.000
_reflns_Friedel_fraction_full      .
_reflns_Friedel_fraction_max       .
_reflns_number_gt                  88
_reflns_number_total               88
_reflns_special_details
;
 Reflections were merged by SHELXL according to the crystal
 class for the calculation of statistics and refinement.
 
 _reflns_Friedel_fraction is defined as the number of unique
 Friedel pairs measured divided by the number that would be
 possible theoretically, ignoring centric projections and
 systematic absences.
;
_reflns_threshold_expression       'I > 2\s(I)'
_computing_cell_refinement         'CrysAlisPro 1.171.43.90 (Rigaku OD, 2023)'
_computing_data_collection        
 'CrysAlisPro system (CCD 43.137a 64-bit (release 10-09-2024))'
_computing_data_reduction          'CrysAlisPro 1.171.43.90 (Rigaku OD, 2023)'
_computing_molecular_graphics      'Olex2 1.5 (Dolomanov et al., 2009)'
_computing_publication_material    'Olex2 1.5 (Dolomanov et al., 2009)'
_computing_structure_refinement    'SHELXL 2019/3 (Sheldrick, 2015)'
_computing_structure_solution      'SHELXT 2018/2 (Sheldrick, 2018)'
_refine_diff_density_max           0.245
_refine_diff_density_min           -0.244
_refine_diff_density_rms           0.077
_refine_ls_extinction_coef         0.0058(15)
_refine_ls_extinction_expression   Fc^*^=kFc[1+0.001xFc^2^\l^3^/sin(2\q)]^-1/4^
_refine_ls_extinction_method       'SHELXL-2019/2 (Sheldrick 2019)'
_refine_ls_goodness_of_fit_ref     1.181
_refine_ls_hydrogen_treatment      noref
_refine_ls_matrix_type             full
_refine_ls_number_parameters       10
_refine_ls_number_reflns           88
_refine_ls_number_restraints       11
_refine_ls_R_factor_all            0.0089
_refine_ls_R_factor_gt             0.0089
_refine_ls_restrained_S_all        1.189
_refine_ls_shift/su_max            0.000
_refine_ls_shift/su_mean           0.000
_refine_ls_structure_factor_coef   Fsqd
_refine_ls_weighting_details      
 'w=1/[\s^2^(Fo^2^)+(0.0177P)^2^] where P=(Fo^2^+2Fc^2^)/3'
_refine_ls_weighting_scheme        calc
_refine_ls_wR_factor_gt            0.0228
_refine_ls_wR_factor_ref           0.0228
_refine_special_details            .
_olex2_refinement_description
;
1. Restrained distances
 N1-C1
 1.3 with sigma of 0.001
 N1-H1B = N1-H1A
 1.035 with sigma of 0.001
 H1-C1
 1.085 with sigma of 0.001
 H1B-C1
 2.04 with sigma of 0.001
 C1-H1A
 2.04 with sigma of 0.001
 H1-N1
 2.054 with sigma of 0.001
 H1B-H1A
 1.78 with sigma of 0.001
 C1-H1B \\sim C1-H1A
 with sigma of 0.02
2. Restrained planarity
 H1B, N1, H1A, C1, H1
 with sigma of 0.001
3. Rigid body (RIGU) restrains
 H1, C1, N1, H1A, H1B
 with sigma for 1-2 distances of 1.4 and sigma for 1-3 distances of 1.4
4. Others
 Fixed Sof: N1(0.04165) H1(0.02085) H1B(0.04165) H1A(0.041675)
 Fixed Uiso: H1(0.11) H1B(0.11) H1A(0.11)
 Fixed X: C1(0) N1(0.205009) H1(-0.029361) H1B(0.33754) H1A(0.24033)
 Fixed Y: C1(0) N1(-0.071139) H1(0.17846) H1B(0.039809) H1A(-0.240331)
 Fixed Z: C1(0) N1(0) H1(0) H1B(0) H1A(0)
;
_atom_sites_solution_hydrogens     difmap
_atom_sites_solution_primary       dual
_atom_sites_solution_secondary     ?
loop_
  _atom_site_label
  _atom_site_type_symbol
  _atom_site_fract_x
  _atom_site_fract_y
  _atom_site_fract_z
  _atom_site_U_iso_or_equiv
  _atom_site_adp_type
  _atom_site_occupancy
  _atom_site_site_symmetry_order
  _atom_site_calc_flag
  _atom_site_refinement_flags_posn
  _atom_site_refinement_flags_adp
  _atom_site_refinement_flags_occupancy
  _atom_site_disorder_assembly
  _atom_site_disorder_group
 Pb1 Pb 0.500000 0.500000 0.500000 0.04080(15) Uani 1 48 d S T P . .
 Br1 Br 0.000000 0.500000 0.500000 0.0869(3) Uani 1 16 d S T P . .
 C1 C 0.000000 0.000000 0.000000 0.145(11) Uani 1 48 d DS T P . .
 N1 N 0.205009 -0.071139 0.000000 0.12(2) Uani 0.0833 2 d DS T P . .
 H1 H -0.029361 0.178460 0.000000 0.110 Uiso 0.0417 2 d DS U P . .
 H1B H 0.337540 0.039809 0.000000 0.110 Uiso 0.0833 2 d DS U P . .
 H1A H 0.240330 -0.240331 0.000000 0.110 Uiso 0.1667 4 d DS U P . .

loop_
  _atom_site_aniso_label
  _atom_site_aniso_U_11
  _atom_site_aniso_U_22
  _atom_site_aniso_U_33
  _atom_site_aniso_U_23
  _atom_site_aniso_U_13
  _atom_site_aniso_U_12
 Pb1 0.04080(15) 0.04080(15) 0.04080(15) 0.000 0.000 0.000
 Br1 0.0365(3) 0.1121(4) 0.1121(4) 0.000 0.000 0.000
 C1 0.145(11) 0.145(11) 0.145(11) 0.000 0.000 0.000
 N1 0.088(13) 0.14(5) 0.12(3) 0.000 0.000 -0.009(19)

_geom_special_details
;
 All esds (except the esd in the dihedral angle between two l.s. planes)
 are estimated using the full covariance matrix.  The cell esds are taken
 into account individually in the estimation of esds in distances, angles
 and torsion angles; correlations between esds in cell parameters are only
 used when they are defined by crystal symmetry.  An approximate (isotropic)
 treatment of cell esds is used for estimating esds involving l.s. planes.
;
loop_
  _geom_bond_atom_site_label_1
  _geom_bond_atom_site_label_2
  _geom_bond_distance
  _geom_bond_site_symmetry_2
  _geom_bond_publ_flag
 Pb1 Br1 2.99950(5) 9_556 ?
 Pb1 Br1 2.99950(5) 5 ?
 Pb1 Br1 2.99950(5) 5_565 ?
 Pb1 Br1 2.99950(5) 1_655 ?
 Pb1 Br1 2.99950(5) . ?
 Pb1 Br1 2.99950(5) 9 ?
 C1 N1 1.30179(2) 7 ?
 C1 N1 1.30179(2) 3 ?
 C1 N1 1.30179(2) 31 ?
 C1 N1 1.30179(2) 17 ?
 C1 N1 1.30179(2) 35 ?
 C1 N1 1.30179(2) 15 ?
 C1 N1 1.30179(2) 41 ?
 C1 N1 1.30179(2) 45 ?
 C1 N1 1.30179(2) 27 ?
 C1 N1 1.30179(2) 11 ?
 C1 N1 1.30179(2) 39 ?
 C1 N1 1.30179(2) 21 ?
 C1 H1 1.084966(17) 15 ?
 C1 H1 1.084975(17) . ?
 N1 N1 0.603525(10) 17 ?
 N1 N1 1.52957(2) 29 ?
 N1 N1 1.135749(17) 37 ?
 N1 N1 1.52957(2) 7 ?
 N1 N1 1.52959(2) 33 ?
 N1 N1 1.52959(3) 35 ?
 N1 N1 0.603524(10) 43 ?
 N1 N1 1.73927(3) 23 ?
 N1 N1 1.84100(3) 15 ?
 N1 N1 0.853513(14) 27 ?
 N1 N1 1.73927(3) 21 ?
 N1 H1 0.623568(10) 15 ?
 N1 H1B 0.933417(16) 43 ?
 N1 H1B 0.933417(16) 17 ?
 N1 H1B 1.036870(17) . ?
 N1 H1B 0.816961(13) 27 ?
 N1 H1A 1.036860(17) . ?

loop_
  _geom_angle_atom_site_label_1
  _geom_angle_atom_site_label_2
  _geom_angle_atom_site_label_3
  _geom_angle
  _geom_angle_site_symmetry_1
  _geom_angle_site_symmetry_3
  _geom_angle_publ_flag
 Br1 Pb1 Br1 90.0 9_556 . ?
 Br1 Pb1 Br1 90.0 . 5 ?
 Br1 Pb1 Br1 90.0 9_556 5_565 ?
 Br1 Pb1 Br1 180.0 5 5_565 ?
 Br1 Pb1 Br1 90.0 1_655 5 ?
 Br1 Pb1 Br1 90.0 5 9 ?
 Br1 Pb1 Br1 90.0 9_556 5 ?
 Br1 Pb1 Br1 90.0 1_655 5_565 ?
 Br1 Pb1 Br1 180.0 9_556 9 ?
 Br1 Pb1 Br1 90.0 . 9 ?
 Br1 Pb1 Br1 180.0 . 1_655 ?
 Br1 Pb1 Br1 90.0 1_655 9 ?
 Br1 Pb1 Br1 90.0 5_565 9 ?
 Br1 Pb1 Br1 90.0 . 5_565 ?
 Br1 Pb1 Br1 90.0 9_556 1_655 ?
 Pb1 Br1 Pb1 180.0 1_455 . ?
 N1 C1 N1 83.8 39 35 ?
 N1 C1 N1 153.2 41 27 ?
 N1 C1 N1 26.8 7 15 ?
 N1 C1 N1 153.2 45 11 ?
 N1 C1 N1 51.7 3 15 ?
 N1 C1 N1 108.0 27 11 ?
 N1 C1 N1 128.3 41 35 ?
 N1 C1 N1 108.041(1) 31 11 ?
 N1 C1 N1 180.0 3 27 ?
 N1 C1 N1 72.0 41 15 ?
 N1 C1 N1 96.2 17 7 ?
 N1 C1 N1 26.8 41 3 ?
 N1 C1 N1 51.7 45 31 ?
 N1 C1 N1 83.8 45 27 ?
 N1 C1 N1 96.2 41 31 ?
 N1 C1 N1 96.2 21 27 ?
 N1 C1 N1 180.0 45 21 ?
 N1 C1 N1 108.041(1) 21 39 ?
 N1 C1 N1 108.0 45 41 ?
 N1 C1 N1 83.8 17 31 ?
 N1 C1 N1 72.0 21 41 ?
 N1 C1 N1 180.0 41 17 ?
 N1 C1 N1 96.2 45 3 ?
 N1 C1 N1 128.3 3 39 ?
 N1 C1 N1 72.0 21 15 ?
 N1 C1 N1 72.0 45 17 ?
 N1 C1 N1 51.7 41 11 ?
 N1 C1 N1 72.0 17 39 ?
 N1 C1 N1 26.8 45 35 ?
 N1 C1 N1 26.8 27 17 ?
 N1 C1 N1 96.2 39 11 ?
 N1 C1 N1 51.7 21 7 ?
 N1 C1 N1 26.8 39 31 ?
 N1 C1 N1 180.0 7 31 ?
 N1 C1 N1 180.0 35 11 ?
 N1 C1 N1 108.041(1) 45 15 ?
 N1 C1 N1 180.0 39 15 ?
 N1 C1 N1 108.0 21 17 ?
 N1 C1 N1 153.2 31 15 ?
 N1 C1 N1 153.2 39 7 ?
 N1 C1 N1 153.2 21 35 ?
 N1 C1 N1 153.2 3 17 ?
 N1 C1 N1 108.0 3 35 ?
 N1 C1 N1 128.3 21 31 ?
 N1 C1 N1 51.7 17 35 ?
 N1 C1 N1 72.0 45 39 ?
 N1 C1 N1 108.041(1) 7 35 ?
 N1 C1 N1 108.041(1) 3 31 ?
 N1 C1 N1 96.2 15 35 ?
 N1 C1 N1 108.0 41 39 ?
 N1 C1 N1 26.8 21 11 ?
 N1 C1 N1 72.0 27 35 ?
 N1 C1 N1 72.0 3 11 ?
 N1 C1 N1 51.7 27 39 ?
 N1 C1 N1 128.3 17 11 ?
 N1 C1 N1 72.0 27 31 ?
 N1 C1 N1 72.0 7 11 ?
 N1 C1 N1 128.3 45 7 ?
 N1 C1 N1 83.8 15 11 ?
 N1 C1 N1 108.0 17 15 ?
 N1 C1 N1 72.0 3 7 ?
 N1 C1 N1 83.8 41 7 ?
 N1 C1 N1 108.041(1) 27 7 ?
 N1 C1 N1 72.0 31 35 ?
 N1 C1 N1 83.8 21 3 ?
 N1 C1 N1 128.3 27 15 ?
 N1 C1 H1 71.1 45 . ?
 N1 C1 H1 80.2 27 . ?
 N1 C1 H1 99.8 3 . ?
 N1 C1 H1 151.5 15 . ?
 N1 C1 H1 98.8 17 . ?
 N1 C1 H1 158.8 7 . ?
 N1 C1 H1 98.8 7 15 ?
 N1 C1 H1 21.218(1) 17 15 ?
 N1 C1 H1 108.9 11 15 ?
 N1 C1 H1 86.9 11 . ?
 N1 C1 H1 170.2 3 15 ?
 N1 C1 H1 93.1 21 15 ?
 N1 C1 H1 61.5 39 15 ?
 N1 C1 H1 108.9 21 . ?
 N1 C1 H1 81.2 31 15 ?
 N1 C1 H1 93.1 35 . ?
 N1 C1 H1 71.1 35 15 ?
 N1 C1 H1 118.5 15 15 ?
 N1 C1 H1 86.9 45 15 ?
 N1 C1 H1 28.5 39 . ?
 N1 C1 H1 158.8 41 15 ?
 N1 C1 H1 81.2 41 . ?
 N1 C1 H1 9.8 27 15 ?
 N1 C1 H1 21.2 31 . ?
 H1 C1 H1 90.0 . 15 ?
 C1 N1 N1 54.0 . 29 ?
 C1 N1 N1 48.1 . 23 ?
 C1 N1 N1 48.1 . 21 ?
 C1 N1 N1 45.0 . 15 ?
 C1 N1 N1 54.0 . 33 ?
 C1 N1 N1 54.0 . 7 ?
 C1 N1 N1 54.0 . 35 ?
 C1 N1 H1 56.1 . 15 ?
 C1 N1 H1B 130.9 . 43 ?
 C1 N1 H1B 147.6 . 27 ?
 C1 N1 H1B 130.9 . 17 ?
 C1 N1 H1B 120.9 . . ?
 C1 N1 H1A 120.9 . . ?
 N1 N1 C1 70.9 27 . ?
 N1 N1 C1 76.6 43 . ?
 N1 N1 C1 76.6 17 . ?
 N1 N1 C1 64.1 37 . ?
 N1 N1 N1 90.0 17 43 ?
 N1 N1 N1 80.0 37 33 ?
 N1 N1 N1 69.5 33 15 ?
 N1 N1 N1 90.0 27 21 ?
 N1 N1 N1 17.7 7 15 ?
 N1 N1 N1 124.6 17 7 ?
 N1 N1 N1 20.0 37 29 ?
 N1 N1 N1 108.0 43 15 ?
 N1 N1 N1 101.4 35 21 ?
 N1 N1 N1 120.0 43 37 ?
 N1 N1 N1 121.7 27 7 ?
 N1 N1 N1 100.0 17 29 ?
 N1 N1 N1 19.1 37 15 ?
 N1 N1 N1 68.2 29 21 ?
 N1 N1 N1 100.0 43 7 ?
 N1 N1 N1 20.0 37 7 ?
 N1 N1 N1 45.0 17 27 ?
 N1 N1 N1 120.0 43 23 ?
 N1 N1 N1 40.0 7 21 ?
 N1 N1 N1 45.0 43 27 ?
 N1 N1 N1 20.0 33 21 ?
 N1 N1 N1 60.0 29 35 ?
 N1 N1 N1 60.0 17 23 ?
 N1 N1 N1 32.4 7 29 ?
 N1 N1 N1 90.0 27 23 ?
 N1 N1 N1 60.0 7 33 ?
 N1 N1 N1 90.0 21 23 ?
 N1 N1 N1 120.0 17 37 ?
 N1 N1 N1 40.0 29 23 ?
 N1 N1 N1 120.0 17 21 ?
 N1 N1 N1 20.0 35 23 ?
 N1 N1 N1 60.0 37 23 ?
 N1 N1 N1 108.0 17 15 ?
 N1 N1 N1 80.0 37 35 ?
 N1 N1 N1 115.9 27 15 ?
 N1 N1 N1 68.2 7 23 ?
 N1 N1 N1 135.0 27 37 ?
 N1 N1 N1 87.1 7 35 ?
 N1 N1 N1 17.7 29 15 ?
 N1 N1 N1 101.4 33 23 ?
 N1 N1 N1 69.5 35 15 ?
 N1 N1 N1 111.8 17 33 ?
 N1 N1 N1 50.5 23 15 ?
 N1 N1 N1 40.0 17 35 ?
 N1 N1 N1 73.799(1) 27 33 ?
 N1 N1 N1 60.000(1) 43 21 ?
 N1 N1 N1 124.6 43 29 ?
 N1 N1 N1 111.8 43 35 ?
 N1 N1 N1 121.7 27 29 ?
 N1 N1 N1 107.0 33 35 ?
 N1 N1 N1 40.0 43 33 ?
 N1 N1 N1 73.8 27 35 ?
 N1 N1 N1 50.5 21 15 ?
 N1 N1 N1 60.0 37 21 ?
 N1 N1 N1 87.1 29 33 ?
 N1 N1 H1 46.9 17 15 ?
 N1 N1 H1 107.6 7 15 ?
 N1 N1 H1 120.2 37 15 ?
 N1 N1 H1 79.594(1) 23 15 ?
 N1 N1 H1 66.2 33 15 ?
 N1 N1 H1 66.2 35 15 ?
 N1 N1 H1 46.9 43 15 ?
 N1 N1 H1 79.6 21 15 ?
 N1 N1 H1 107.6 29 15 ?
 N1 N1 H1 14.8 27 15 ?
 N1 N1 H1 101.1 15 15 ?
 N1 N1 H1B 102.9 33 . ?
 N1 N1 H1B 80.6 17 27 ?
 N1 N1 H1B 148.6 7 17 ?
 N1 N1 H1B 102.9 35 . ?
 N1 N1 H1B 62.8 27 17 ?
 N1 N1 H1B 175.1 29 17 ?
 N1 N1 H1B 148.6 29 43 ?
 N1 N1 H1B 167.4 15 27 ?
 N1 N1 H1B 162.5 29 . ?
 N1 N1 H1B 59.7 43 17 ?
 N1 N1 H1B 157.8 37 17 ?
 N1 N1 H1B 122.8 21 . ?
 N1 N1 H1B 148.3 37 27 ?
 N1 N1 H1B 114.9 23 43 ?
 N1 N1 H1B 121.7 35 17 ?
 N1 N1 H1B 174.9 37 . ?
 N1 N1 H1B 81.8 43 43 ?
 N1 N1 H1B 122.8 23 . ?
 N1 N1 H1B 154.6 7 27 ?
 N1 N1 H1B 81.8 17 17 ?
 N1 N1 H1B 76.7 27 27 ?
 N1 N1 H1B 165.9 15 . ?
 N1 N1 H1B 162.5 7 . ?
 N1 N1 H1B 96.5 35 43 ?
 N1 N1 H1B 157.8 37 43 ?
 N1 N1 H1B 63.0 17 . ?
 N1 N1 H1B 96.5 33 17 ?
 N1 N1 H1B 133.5 23 27 ?
 N1 N1 H1B 80.6 43 27 ?
 N1 N1 H1B 62.8 27 43 ?
 N1 N1 H1B 114.9 21 17 ?
 N1 N1 H1B 175.1 7 43 ?
 N1 N1 H1B 165.0 15 17 ?
 N1 N1 H1B 121.7 33 43 ?
 N1 N1 H1B 50.1 27 . ?
 N1 N1 H1B 141.6 21 43 ?
 N1 N1 H1B 63.0 43 . ?
 N1 N1 H1B 165.0 15 43 ?
 N1 N1 H1B 154.6 29 27 ?
 N1 N1 H1B 116.5 33 27 ?
 N1 N1 H1B 116.5 35 27 ?
 N1 N1 H1B 141.6 23 17 ?
 N1 N1 H1B 133.5 21 27 ?
 N1 N1 H1B 59.7 17 43 ?
 N1 N1 H1A 69.5 29 . ?
 N1 N1 H1A 75.9 15 . ?
 N1 N1 H1A 112.4 33 . ?
 N1 N1 H1A 98.3 23 . ?
 N1 N1 H1A 133.8 43 . ?
 N1 N1 H1A 98.3 21 . ?
 N1 N1 H1A 69.5 7 . ?
 N1 N1 H1A 56.8 37 . ?
 N1 N1 H1A 168.2 27 . ?
 N1 N1 H1A 112.4 35 . ?
 N1 N1 H1A 133.8 17 . ?
 H1 N1 H1B 77.0 15 43 ?
 H1 N1 H1B 77.028(1) 15 17 ?
 H1 N1 H1B 91.5 15 27 ?
 H1B N1 H1 64.9 . 15 ?
 H1B N1 H1B 20.9 27 43 ?
 H1B N1 H1B 20.9 27 17 ?
 H1B N1 H1B 18.8 . 43 ?
 H1B N1 H1B 29.6 17 43 ?
 H1B N1 H1B 18.8 . 17 ?
 H1B N1 H1B 26.6 . 27 ?
 H1B N1 H1A 118.1 . . ?
 H1A N1 H1 177.0 . 15 ?
 H1A N1 H1B 105.9 . 43 ?
 H1A N1 H1B 105.9 . 17 ?
 H1A N1 H1B 91.5 . 27 ?

loop_
  _geom_torsion_atom_site_label_1
  _geom_torsion_atom_site_label_2
  _geom_torsion_atom_site_label_3
  _geom_torsion_atom_site_label_4
  _geom_torsion
  _geom_torsion_site_symmetry_1
  _geom_torsion_site_symmetry_2
  _geom_torsion_site_symmetry_3
  _geom_torsion_site_symmetry_4
  _geom_torsion_publ_flag
 N1 C1 N1 N1 -25.2 45 . . 17 ?
 N1 C1 N1 N1 -83.5 35 . . 27 ?
 N1 C1 N1 N1 -26.5 41 . . 7 ?
 N1 C1 N1 N1 139.7 31 . . 29 ?
 N1 C1 N1 N1 180.0 39 . . 37 ?
 N1 C1 N1 N1 -108.1 39 . . 21 ?
 N1 C1 N1 N1 -63.3 11 . . 7 ?
 N1 C1 N1 N1 -40.3 7 . . 29 ?
 N1 C1 N1 N1 -46.6 41 . . 37 ?
 N1 C1 N1 N1 11.7 45 . . 35 ?
 N1 C1 N1 N1 96.5 35 . . 37 ?
 N1 C1 N1 N1 -154.8 17 . . 21 ?
 N1 C1 N1 N1 -159.8 39 . . 7 ?
 N1 C1 N1 N1 24.6 35 . . 23 ?
 N1 C1 N1 N1 -20.2 3 . . 29 ?
 N1 C1 N1 N1 154.8 21 . . 17 ?
 N1 C1 N1 N1 108.1 45 . . 37 ?
 N1 C1 N1 N1 -83.5 27 . . 33 ?
 N1 C1 N1 N1 180.0 27 . . 37 ?
 N1 C1 N1 N1 13.0 11 . . 33 ?
 N1 C1 N1 N1 159.8 31 . . 37 ?
 N1 C1 N1 N1 63.3 31 . . 35 ?
 N1 C1 N1 N1 128.3 45 . . 7 ?
 N1 C1 N1 N1 180.0 41 . . 17 ?
 N1 C1 N1 N1 -159.8 27 . . 7 ?
 N1 C1 N1 N1 -118.5 41 . . 23 ?
 N1 C1 N1 N1 20.2 15 . . 7 ?
 N1 C1 N1 N1 -71.9 15 . . 23 ?
 N1 C1 N1 N1 -92.0 21 . . 29 ?
 N1 C1 N1 N1 180.0 39 . . 15 ?
 N1 C1 N1 N1 113.2 17 . . 29 ?
 N1 C1 N1 N1 -133.4 3 . . 17 ?
 N1 C1 N1 N1 96.5 11 . . 27 ?
 N1 C1 N1 N1 -155.4 45 . . 33 ?
 N1 C1 N1 N1 -71.9 21 . . 37 ?
 N1 C1 N1 N1 96.5 3 . . 33 ?
 N1 C1 N1 N1 0.0 3 . . 37 ?
 N1 C1 N1 N1 -103.7 31 . . 33 ?
 N1 C1 N1 N1 133.4 17 . . 37 ?
 N1 C1 N1 N1 46.6 27 . . 17 ?
 N1 C1 N1 N1 -20.2 7 . . 37 ?
 N1 C1 N1 N1 83.5 27 . . 35 ?
 N1 C1 N1 N1 0.0 15 . . 37 ?
 N1 C1 N1 N1 -116.7 7 . . 35 ?
 N1 C1 N1 N1 -83.5 11 . . 37 ?
 N1 C1 N1 N1 25.2 41 . . 21 ?
 N1 C1 N1 N1 -51.7 21 . . 7 ?
 N1 C1 N1 N1 46.6 39 . . 17 ?
 N1 C1 N1 N1 20.2 3 . . 7 ?
 N1 C1 N1 N1 168.3 35 . . 21 ?
 N1 C1 N1 N1 153.5 17 . . 7 ?
 N1 C1 N1 N1 -143.7 21 . . 23 ?
 N1 C1 N1 N1 180.0 31 . . 7 ?
 N1 C1 N1 N1 108.1 39 . . 23 ?
 N1 C1 N1 N1 116.7 35 . . 7 ?
 N1 C1 N1 N1 -153.5 7 . . 17 ?
 N1 C1 N1 N1 88.0 45 . . 29 ?
 N1 C1 N1 N1 -46.6 41 . . 15 ?
 N1 C1 N1 N1 -66.8 41 . . 29 ?
 N1 C1 N1 N1 133.4 17 . . 15 ?
 N1 C1 N1 N1 159.8 27 . . 29 ?
 N1 C1 N1 N1 -83.5 11 . . 15 ?
 N1 C1 N1 N1 -46.6 27 . . 43 ?
 N1 C1 N1 N1 26.5 31 . . 17 ?
 N1 C1 N1 N1 -20.2 15 . . 29 ?
 N1 C1 N1 N1 76.3 35 . . 29 ?
 N1 C1 N1 N1 -93.3 17 . . 43 ?
 N1 C1 N1 N1 -103.7 11 . . 29 ?
 N1 C1 N1 N1 24.6 21 . . 33 ?
 N1 C1 N1 N1 49.9 41 . . 33 ?
 N1 C1 N1 N1 -46.6 39 . . 43 ?
 N1 C1 N1 N1 -133.4 15 . . 17 ?
 N1 C1 N1 N1 -130.1 17 . . 33 ?
 N1 C1 N1 N1 -83.5 39 . . 33 ?
 N1 C1 N1 N1 113.206(1) 7 . . 43 ?
 N1 C1 N1 N1 76.3 7 . . 33 ?
 N1 C1 N1 N1 96.5 15 . . 33 ?
 N1 C1 N1 N1 -167.0 35 . . 33 ?
 N1 C1 N1 N1 -66.8 31 . . 43 ?
 N1 C1 N1 N1 -36.9 35 . . 17 ?
 N1 C1 N1 N1 -168.3 21 . . 35 ?
 N1 C1 N1 N1 -143.1 41 . . 35 ?
 N1 C1 N1 N1 133.4 15 . . 43 ?
 N1 C1 N1 N1 -96.5 3 . . 35 ?
 N1 C1 N1 N1 36.9 17 . . 35 ?
 N1 C1 N1 N1 83.5 39 . . 35 ?
 N1 C1 N1 N1 -130.1 35 . . 43 ?
 N1 C1 N1 N1 143.1 11 . . 17 ?
 N1 C1 N1 N1 -96.5 15 . . 35 ?
 N1 C1 N1 N1 180.0 11 . . 35 ?
 N1 C1 N1 N1 49.9 11 . . 43 ?
 N1 C1 N1 N1 180.0 45 . . 21 ?
 N1 C1 N1 N1 71.9 3 . . 21 ?
 N1 C1 N1 N1 -108.1 27 . . 21 ?
 N1 C1 N1 N1 -71.9 45 . . 27 ?
 N1 C1 N1 N1 -118.5 45 . . 43 ?
 N1 C1 N1 N1 51.7 7 . . 21 ?
 N1 C1 N1 N1 -128.3 31 . . 21 ?
 N1 C1 N1 N1 108.1 21 . . 27 ?
 N1 C1 N1 N1 71.9 15 . . 21 ?
 N1 C1 N1 N1 -11.7 11 . . 21 ?
 N1 C1 N1 N1 36.3 45 . . 23 ?
 N1 C1 N1 N1 133.4 41 . . 27 ?
 N1 C1 N1 N1 61.5 21 . . 43 ?
 N1 C1 N1 N1 -71.9 3 . . 23 ?
 N1 C1 N1 N1 108.1 27 . . 23 ?
 N1 C1 N1 N1 180.0 3 . . 27 ?
 N1 C1 N1 N1 61.5 17 . . 23 ?
 N1 C1 N1 N1 -92.0 7 . . 23 ?
 N1 C1 N1 N1 88.0 31 . . 23 ?
 N1 C1 N1 N1 -46.6 17 . . 27 ?
 N1 C1 N1 N1 86.7 41 . . 43 ?
 N1 C1 N1 N1 -155.4 11 . . 23 ?
 N1 C1 N1 N1 108.1 45 . . 15 ?
 N1 C1 N1 N1 0.0 39 . . 27 ?
 N1 C1 N1 N1 -71.9 21 . . 15 ?
 N1 C1 N1 N1 0.0 3 . . 15 ?
 N1 C1 N1 N1 180.0 27 . . 15 ?
 N1 C1 N1 N1 159.8 7 . . 27 ?
 N1 C1 N1 N1 133.4 3 . . 43 ?
 N1 C1 N1 N1 -20.2 7 . . 15 ?
 N1 C1 N1 N1 159.8 31 . . 15 ?
 N1 C1 N1 N1 -20.2 31 . . 27 ?
 N1 C1 N1 N1 96.5 35 . . 15 ?
 N1 C1 N1 N1 159.8 39 . . 29 ?
 N1 C1 N1 N1 180.0 15 . . 27 ?

_shelx_res_file
;
TITL FAPbBr3_a.res in Pm-3m
    FAPbBr3.res
    created by SHELXL-2019/3 at 16:39:32 on 04-Dec-2024
REM Old TITL FAPbBr3_b.res in P-43m
REM SHELXT solution in Pm-3m: R1 0.289, Rweak 0.173, Alpha 0.022
REM <I/s> 0.000 for 0 systematic absences, Orientation as input
REM Formula found by SHELXT: Br3 Pb
CELL 0.71073 5.999 5.999 5.999 90 90 90
ZERR 1 0.0001 0.0001 0.0001 0 0 0
LATT 1
SYMM -X,-Y,+Z
SYMM -X,+Y,-Z
SYMM +X,-Y,-Z
SYMM +Z,+X,+Y
SYMM +Z,-X,-Y
SYMM -Z,-X,+Y
SYMM -Z,+X,-Y
SYMM +Y,+Z,+X
SYMM -Y,+Z,-X
SYMM +Y,-Z,-X
SYMM -Y,-Z,+X
SYMM +Y,+X,-Z
SYMM -Y,-X,-Z
SYMM +Y,-X,+Z
SYMM -Y,+X,+Z
SYMM +X,+Z,-Y
SYMM -X,+Z,+Y
SYMM -X,-Z,-Y
SYMM +X,-Z,+Y
SYMM +Z,+Y,-X
SYMM +Z,-Y,+X
SYMM -Z,+Y,+X
SYMM -Z,-Y,-X
SFAC C H Br N Pb
UNIT 1 5 3 2 1
DFIX 1.3 0.001 N1 C1
FLAT 0.001 H1b N1 H1a C1 H1
SADI C1 H1b C1 H1a
RIGU 1.4 1.4 H1 C1 N1 H1a H1b
DFIX 1.035 0.001 N1 H1b N1 H1a
DANG 2.04 0.001 H1b C1
DANG 2.04 0.001 C1 H1a
DFIX 1.085 0.001 H1 C1
DANG 2.054 0.001 H1 N1
DANG 1.78 0.001 H1b H1a

L.S. 50
PLAN  99
SIZE 0.07 0.07 0.05
TEMP 27
CONF
BIND N1 C1
list 4
MORE -1
BOND $H
fmap 2
acta
SHEL 100 0.72
OMIT 0 0 8
OMIT 1 1 1
REM <olex2.extras>
REM <HklSrc "%.\\FAPbBr3.hkl">
REM </olex2.extras>

WGHT    0.017700
EXTI    0.005786
FVAR       0.73459
PB1   5    0.500000    0.500000    0.500000    10.02083    0.04080    0.04080 =
         0.04080    0.00000    0.00000    0.00000
BR1   3    0.000000    0.500000    0.500000    10.06250    0.03646    0.11211 =
         0.11211    0.00000    0.00000    0.00000
C1    1   10.000000   10.000000   10.000000    10.02083    0.14539    0.14539 =
         0.14539    0.00000    0.00000    0.00000
N1    4   10.205009    9.928861   10.000000    10.04167    0.08754    0.13985 =
         0.12336    0.00000    0.00000   -0.00866
H1    2    9.970639   10.178460   10.000000    10.02083   10.11000
H1B   2   10.337540   10.039809   10.000000    10.04167   10.11000
H1A   2   10.240330    9.759669   10.000000    10.04167   10.11000
HKLF 4


REM  FAPbBr3_a.res in Pm-3m
REM wR2 = 0.0228, GooF = S = 1.181, Restrained GooF = 1.189 for all data
REM R1 = 0.0089 for 88 Fo > 4sig(Fo) and 0.0089 for all 88 data
REM 10 parameters refined using 11 restraints

END

WGHT      0.0177      0.0000

REM Highest difference peak  0.245,  deepest hole -0.244,  1-sigma level  0.077
Q1    1  -0.1001  0.1001  0.0000  10.25000  0.05    0.24
Q2    1  -0.0898  0.0898 -0.0898  10.16667  0.05    0.23
Q3    1   0.4280 -0.2188  0.0000  10.50000  0.05    0.16
Q4    1   0.5000  0.2871  0.4240  10.50000  0.05    0.15
Q5    1   0.2910  0.3709  0.5000  10.50000  0.05    0.14
Q6    1   0.4238 -0.2627 -0.2627  10.50000  0.05    0.13
Q7    1   0.4698  0.1902  0.0000  10.50000  0.05    0.12
Q8    1   0.5000  0.1402  0.0987  10.50000  0.05    0.12
Q9    1   0.4624  0.1564  0.0000  10.50000  0.05    0.10
Q10   1   0.3705  0.3705  0.3705  10.16667  0.05    0.09
Q11   1   0.2293  0.5000  0.5000  10.12500  0.05    0.06
Q12   1   0.0000  0.5000  0.3426  10.25000  0.05    0.04
Q13   1   0.0000  0.3800  0.5000  10.25000  0.05    0.04
Q14   1   0.2388 -0.2388  0.2388  10.16667  0.05    0.03
Q15   1   0.4028  0.0000  0.0000  10.12500  0.05    0.02
Q16   1   0.3330  0.1212  0.1212  10.50000  0.05    0.00
;
_shelx_res_checksum                52559
_shelx_hkl_file
;
   0   1   0 3990.09   13.94
   0  -1   0 4052.99   13.76
   1   1  -1  231.03    2.52
   1  -1   1  240.36    2.95
  -1  -1  -1  243.78    1.99
  -1   1   1  227.17    2.63
  -1  -1   0 1355.43    5.78
  -1   1   0 1372.69    7.41
   1  -1   0 1353.03    7.33
   1   0  -1 1420.44    7.13
   1   0   1 1352.64    7.01
   0  -1  -1 1358.60    6.04
  -1   0  -1 1301.84    7.08
   0   1   1 1374.96    5.90
   1   1   0 1394.70    5.80
   0  -1   1 1342.17    6.87
   0   1  -1 1352.92    6.77
   1   1   1  231.07    1.92
   1  -1  -1  237.93    2.77
  -1  -1   1  229.55    2.58
   0   0  -2 9953.98   35.88
   0  -2   0 9945.51   33.56
   2   0   0 9999.00   36.31
  -2   0   0 9970.31   36.24
   0   0  -2 9959.56   35.49
   0   2   0 9904.84   34.04
  -1   1   2  996.55    6.71
  -1   2   1 1002.15    6.53
  -1  -1  -2  995.25    6.12
   1  -2   1 1001.15    6.96
   2  -1   1  947.17    7.42
   1   1  -2  985.89    7.04
   1   1  -2 1028.36    6.95
   1   2  -1  971.97    5.94
   1  -1   2 1024.27    7.25
  -2  -1  -1  930.63    6.08
   2   1  -1 1013.24    6.61
   1   2  -1  966.02    6.13
  -1   2   0 3339.47   15.03
   2   0   1 3453.52   15.44
   2   0  -1 3327.18   15.22
   0  -2   1 3320.31   14.20
  -1   0  -2 3195.74   15.11
   0  -1  -2 3321.59   14.18
  -2   0  -1 3334.09   15.10
   1   2   0 3323.77   11.85
   0   2  -1 3344.73   14.08
   0  -1  -2 3342.71   14.07
   0   2   1 3274.30   12.37
   2   1   0 3296.34   14.52
   1  -2   0 3324.71   14.87
   1   0  -2 3121.20   14.89
   1   2   0 3358.22   11.74
  -2  -1   0 3322.27   14.13
   0  -1   2 3343.18   15.09
  -2   0   1 3156.45   15.72
   2  -1   0 3324.64   15.93
   0  -2  -1 3218.39   13.04
   1   0   2 3360.66   14.78
   1   1   2  960.95    5.95
  -2  -1   1  989.05    6.59
   1  -2  -1  997.64    6.75
  -1   2  -1  997.47    7.05
   1  -1  -2  998.17    6.72
   2   1   1  921.65    6.25
   2  -1  -1 1016.96    7.38
   2  -2   2 3993.14   19.32
  -2   2   2 3874.07   18.37
  -1  -2  -2 2674.42   11.00
   2   1  -2 2702.02   14.02
  -2   2   1 2651.88   14.36
  -2  -2  -1 2739.68   10.79
  -2   1   2 2667.52   14.17
  -2  -1  -2 2750.79   12.94
   1   2  -2 2720.72   13.55
   1   2  -2 2684.94   13.67
   2   2  -1 2704.40   12.48
   2  -2   1 2705.44   14.89
   1  -2   2 2669.43   14.41
  -1   2   2 2663.96   13.02
   2  -1   2 2671.90   14.78
  -2   2   0 5910.18   25.60
   0  -2  -2 5911.98   22.55
   2   2   0 5965.61   21.95
   2   0   2 5871.37   24.69
  -2  -2   0 6042.94   21.72
   0  -2   2 5972.98   24.43
   0   2   2 5954.91   22.26
   0   2  -2 5982.55   24.29
   2  -2   0 5939.48   25.58
   2   0  -2 5926.06   25.10
   2  -1  -2 2544.06   13.92
   2   1   2 2655.97   12.57
  -2   2  -1 2666.92   14.45
   2  -2  -1 2588.73   14.12
  -1   2  -2 2594.65   13.74
   2   2   1 2527.70   10.93
   1  -2  -2 2537.10   12.75
  -2  -2   1 2620.79   12.40
   2  -2  -2 3751.92   18.34
   2   2   2 3682.47   14.95
   3   0   0 1843.70   11.57
   0   0  -3 1786.54   10.98
   0   3   0 1773.81    9.01
   0  -3   0 1727.68    8.76
  -1   3   1   12.37    1.26
   1  -3   1    9.74    1.21
   3   1  -1    9.18    1.25
   1   3  -1   10.44    0.94
  -1   1   3   10.64    1.32
   3  -1   1    8.67    1.46
   1   3  -1    9.90    0.96
   1   1  -3    7.49    1.21
   1  -1   3   10.80    1.34
   1   3   0  451.69    2.95
   0   3   1  480.32    3.35
   0  -3   1  502.65    4.55
   3   0  -1  475.25    5.53
   1  -3   0  495.12    4.75
   0  -3  -1  478.19    3.45
   0  -1  -3  483.92    4.82
   3   1   0  494.43    5.23
   3   0   1  498.87    5.67
   1   3   0  495.37    3.21
   0  -1   3  491.71    5.45
  -1   3   0  516.88    5.23
   1   0  -3  513.93    5.44
   0   3  -1  503.88    4.63
   3  -1   0  512.04    5.97
   1   0   3  482.57    5.20
   3   1   1    8.65    1.27
   1   1   3    9.33    1.17
  -1   3  -1   10.07    1.38
   1  -3  -1    8.53    1.10
   1  -1  -3    9.20    1.26
   3  -1  -1   10.64    1.62
   2   2  -3 1168.06    9.33
  -2   2   3 1133.02    9.03
  -2  -2  -3 1188.57    7.67
  -2   3   2 1190.20    9.40
   2   3  -2 1198.33    8.57
   2   2  -3 1165.05    9.37
   2   3  -2 1169.57    8.62
   2  -2   3 1086.35   10.07
   2  -3   2 1144.66    9.78
  -3   2   2 1219.10   10.29
   3   2  -2 1153.25    8.88
  -3  -2  -2 1096.47    7.46
   3  -2   2 1078.80    9.98
   3   1  -2  466.06    5.44
   3   2  -1  473.17    4.99
  -1  -2  -3  471.61    4.46
  -1   2   3  471.64    5.12
   3  -2   1  460.16    6.06
   1  -3   2  460.47    5.45
  -3   1   2  453.09    5.72
  -1  -3  -2  461.83    2.64
  -3   2   1  461.36    6.05
   2  -3   1  472.18    5.61
  -3  -2  -1  468.12    4.45
   1   2  -3  476.64    5.56
   1   2  -3  489.87    5.71
  -1  -2  -3  460.97    4.26
   3  -1   2  445.36    5.77
   2   1  -3  514.33    5.92
   2   3  -1  467.02    4.39
  -2   3   1  451.30    5.52
   2   3  -1  487.12    4.40
   1   3  -2  462.33    5.25
   1  -2   3  491.33    5.89
   2  -1   3  486.91    5.93
  -2   1   3  458.89    5.45
  -1   3   2  433.21    4.68
   1   3  -2  465.01    4.97
  -1  -3  -2  470.99    2.54
   3   2   0 1453.18    9.04
  -3  -2   0 1483.20    8.65
   0   3  -2 1423.34    9.39
  -2   0   3 1406.31   10.24
   2  -3   0 1463.97   10.26
   0   2  -3 1430.20   10.09
   0  -2  -3 1354.00    8.43
   3   0   2 1445.12   10.34
  -2   3   0 1475.10   10.62
   2   0   3 1436.34   10.15
   3   0  -2 1390.85   10.23
   0  -2   3 1464.67   10.33
  -3   0   2 1392.94   10.22
   2   3   0 1434.66    6.78
   2   3   0 1425.56    6.94
   3  -2   0 1421.77   10.81
   0   3   2 1434.55    7.32
   0  -3  -2 1390.94    7.63
  -3   2   0 1427.55   11.07
   0  -3   2 1418.73    9.69
   2   0  -3 1481.84   10.40
  -2  -1   3  469.71    5.72
   3  -1  -2  446.58    5.68
   2  -1  -3  484.26    5.68
   2   1   3  458.28    4.97
  -3   1  -2  470.27    5.87
  -1   2  -3  472.08    5.62
   3   2   1  469.69    4.62
   1  -3  -2  466.34    4.97
  -2   3  -1  474.82    5.88
  -3  -1   2  470.92    5.49
   3   1   2  483.28    5.36
   1  -2  -3  457.64    5.12
   2  -3  -1  437.52    5.48
  -2   1  -3  490.00    5.78
  -1   3  -2  488.28    5.75
   3  -2  -1  470.30    6.10
  -3   2  -1  459.50    6.08
  -3  -2   2 1156.78    8.92
   3   2   2 1182.47    7.95
   3  -2  -2 1149.48    9.87
  -3   2  -2 1136.97   10.03
   2  -2  -3 1144.62    9.20
   2   2   3 1105.49    7.48
  -2   3  -2 1148.29    9.77
   2  -3  -2 1157.80    9.28
  -2   2  -3 1184.92    9.73
  -3   3   3   65.26    2.81
   3  -3   3   65.80    3.03
   3   3  -3   69.99    2.73
  -3  -3  -3   65.54    1.70
   3   3  -3   69.97    2.68
   2   3  -3  286.27    4.58
   3   2  -3  296.79    4.83
   3  -2   3  301.27    5.52
   2   3  -3  287.58    4.69
  -3   3   2  267.78    4.87
  -3   2   3  284.09    5.01
   3   3  -2  297.89    4.48
   2  -3   3  271.53    4.95
   3  -3   2  291.95    5.34
  -2   3   3  278.30    4.50
   3   1  -3   54.05    2.50
  -1  -3  -3   42.66    1.31
  -3   1   3   41.73    2.11
   1   3  -3   46.24    2.09
   1  -3   3   47.30    2.26
  -3  -1  -3   47.63    2.03
   1   3  -3   44.52    2.21
   3  -3   1   47.02    2.39
  -1  -3  -3   46.76    1.36
   3   3  -1   47.97    1.82
   3  -1   3   46.40    2.51
  -3   3   1   44.99    2.38
  -1   3   3   44.24    1.78
   3   0   3  287.33    4.76
  -3  -3   0  280.76    3.12
   0   3  -3  289.97    4.51
   0  -3  -3  288.35    3.48
   3  -3   0  299.75    5.19
  -3   3   0  307.85    5.31
   3   0  -3  284.08    4.71
   0  -3  -3  290.28    3.46
  -3   0  -3  298.14    4.63
  -3   0   3  256.16    4.70
   0  -3   3  305.66    4.79
   3  -3  -1   48.74    2.46
  -3   3  -1   50.35    2.55
   1  -3  -3   40.22    1.89
  -1   3  -3   46.76    2.17
  -3  -1   3   49.93    2.29
   3   1   3   48.50    2.20
   3  -1  -3   45.07    2.27
  -3   1  -3   48.00    2.31
  -3   3  -2  270.01    5.06
   2  -3  -3  288.64    4.63
  -3  -2   3  295.97    4.97
  -2   3  -3  275.42    4.93
   3  -2  -3  287.39    4.98
   3  -3  -2  281.40    5.02
  -3   2  -3  289.01    5.19
   3  -3  -3   72.51    2.95
   3   3   3   64.56    1.72
  -3   3  -3   70.35    3.03
   4   0   0 2929.86   17.14
   0   0  -4 2999.15   16.29
  -4   0   0 2957.86   16.98
   0  -4   0 2938.24   12.95
   0   4   0 2936.79   13.99
   0   0  -4 3003.51   16.74
  -1  -1  -4  704.44    6.60
  -1   4   1  664.48    6.22
   1  -1   4  704.39    7.64
  -4  -1  -1  721.05    6.94
   1   1  -4  731.69    7.45
   1   4  -1  703.58    5.65
  -4   1   1  714.79    7.89
   1   1  -4  667.49    7.19
  -1  -1  -4  727.48    7.15
   1   4  -1  689.16    5.54
   1  -4   1  715.03    6.77
   4  -1   1  681.96    8.04
   4   1  -1  696.44    7.30
  -4   0   1 1487.36   11.28
   4   0  -1 1620.11   12.29
   4   1   0 1463.31   10.95
  -1   0  -4 1503.05   10.66
  -4   0  -1 1515.59   11.38
   1   0  -4 1506.03   11.08
   0  -1  -4 1447.95   10.30
   0   4  -1 1510.77    9.59
   0  -4   1 1453.36    9.06
   1   0   4 1454.22   10.86
   0   1  -4 1505.37   11.45
  -4  -1   0 1498.02   10.61
   1  -4   0 1484.16    9.37
   4  -1   0 1497.98   11.88
  -4   1   0 1459.92   11.57
   0  -1  -4 1488.97   10.39
   0  -4  -1 1470.84    7.28
   0   1  -4 1415.66   10.69
   4   0   1 1488.14   11.78
   1   0  -4 1445.64   10.89
  -1   4   0 1492.73   10.24
  -4   1  -1  733.45    7.99
  -4  -1   1  740.86    7.38
   1  -1  -4  707.28    7.17
   1  -4  -1  710.00    5.98
  -1   4  -1  712.65    7.08
  -1   1  -4  735.31    7.58
   4  -1  -1  686.69    7.88
   1  -1  -4  742.37    7.39
   4   1   1  698.71    7.40
   2  -2   4 1347.44   11.87
   4   2  -2 1353.36   10.67
  -4   2   2 1368.95   11.99
   4  -2   2 1354.96   12.08
   2   2  -4 1371.10   11.26
  -2  -2  -4 1362.54    9.24
   2  -4   2 1339.50   10.95
  -2  -2  -4 1361.84    9.83
  -2   4   2 1403.11   10.56
  -2   2   4 1379.75   10.94
   2   2  -4 1412.00   11.32
   1   2  -4 1103.38    9.60
   2  -4   1 1130.05    9.47
  -2  -1  -4 1107.06    8.75
   1   2  -4 1160.15   10.00
  -4   1   2 1080.22   10.16
   1   4  -2 1134.37    8.68
  -2   4   1 1103.15    9.45
   1  -2   4 1021.88   10.16
   4   2  -1 1109.26    9.06
   1  -4   2 1116.22    9.18
  -1   2   4 1092.65    9.15
   4   1  -2 1079.62    9.54
   2   1  -4 1124.48    9.85
   2   1  -4 1112.32    9.83
   1   4  -2 1141.50    8.51
   2  -1   4 1089.47   10.02
  -1  -2  -4 1099.32    8.22
   4  -1   2 1056.76   10.32
  -2   1   4 1096.45    9.65
  -4   2   1 1067.69   10.23
   4  -2   1 1160.30   10.96
  -4  -1  -2 1097.34    8.97
   0  -2  -4 1972.83   11.88
   2  -4   0 2043.68   12.98
   4   0  -2 1995.50   13.86
  -4   2   0 1935.76   14.37
   0  -4   2 2020.36   12.22
  -2   4   0 2026.95   13.88
   2   0  -4 2027.82   13.78
   0   4  -2 1872.79   11.83
   4   2   0 1956.43   12.58
   0   2  -4 2041.58   13.62
  -2   0   4 1925.28   13.76
   4  -2   0 1945.46   14.57
   4   0   2 2072.04   14.59
   0  -2  -4 1995.75   12.08
  -4   0   2 2023.92   14.03
  -4   0  -2 1979.77   13.47
   2   0   4 2003.22   13.50
  -2   0  -4 2013.10   13.00
  -4   2  -1 1109.79   10.45
  -2   4  -1 1136.42    9.97
   1  -4  -2 1102.30    8.00
  -4   1  -2 1097.23   10.06
   4  -2  -1 1091.76   10.49
   4  -1  -2 1126.79   10.29
   2   1   4 1076.04    8.93
  -4  -2   1 1134.62    8.84
   4   1   2 1126.43    9.69
  -1   2  -4 1130.74    9.74
  -1   4  -2 1100.79    9.35
  -4  -1   2 1139.68    9.81
   2  -1  -4 1123.95    9.78
  -2   1  -4 1115.59    9.67
   1  -2  -4 1127.23    9.11
   2  -4  -1 1138.60    9.23
   4   2   1 1033.08    8.72
   2  -2  -4 1369.66   10.86
   2  -4  -2 1329.66   10.36
  -2   2  -4 1349.52   11.27
  -4   2  -2 1418.70   12.12
  -4  -2   2 1379.65   10.58
   4  -2  -2 1376.83   11.98
  -2   4  -2 1392.26   11.41
   4   3  -3  202.90    4.33
   3   3  -4  229.36    4.91
  -4   3   3  218.62    5.03
   3  -4   3  213.41    5.00
  -3   3   4  220.91    4.77
   3  -3   4  207.94    5.08
   4  -3   3  226.61    5.52
   3   3  -4  220.92    4.75
  -3  -3  -4  231.43    3.57
   4   2  -3  547.43    6.88
   3   2  -4  503.50    6.92
   2   3  -4  533.38    7.01
   2   3  -4  517.85    6.81
  -4   3   2  500.45    7.24
  -4   2   3  533.74    7.44
  -2  -3  -4  508.01    4.91
   2   4  -3  513.47    6.31
   2  -3   4  531.83    7.49
   3  -4   2  531.77    7.34
  -3   2   4  520.41    6.95
   3  -2   4  503.50    7.47
   4  -3   2  516.71    7.57
  -4  -3  -2  515.35    4.79
   3   2  -4  531.48    7.09
  -2   3   4  515.63    6.48
   2  -4   3  533.96    7.18
   4  -2   3  509.50    7.50
  -3   4   2  519.99    6.98
  -4  -1  -3  357.37    5.17
   1   4  -3  378.68    5.42
   1   4  -3  380.25    5.49
   1  -3   4  389.07    6.05
   3  -1   4  394.63    6.30
  -3  -1  -4  377.41    5.22
  -3   4   1  382.58    6.15
   1   3  -4  379.60    5.81
   3   1  -4  380.30    5.96
   4  -1   3  379.28    6.32
  -1  -4  -3  376.13    2.64
   3   4  -1  361.42    4.22
   3  -4   1  371.25    5.93
  -4   3   1  376.10    6.31
  -4   1   3  381.73    6.23
   4  -3   1  371.63    6.36
  -3   1   4  343.78    5.57
   1  -4   3  363.13    5.62
   1   3  -4  379.99    5.76
   4   1  -3  382.18    5.91
  -1  -4  -3  387.55    2.95
  -4   0  -3  655.85    7.52
  -3   4   0  705.52    8.49
   3   0  -4  677.62    8.09
   4   0   3  689.74    8.06
   3   0   4  673.23    7.86
   0  -4   3  685.37    7.57
  -4   3   0  703.09    8.66
   0   4  -3  670.62    7.36
   0  -3   4  685.76    7.90
   4   0  -3  717.34    8.25
  -3   0   4  637.34    7.77
  -3   0  -4  699.25    7.63
   0   3  -4  695.60    7.93
   3   4   0  687.94    4.84
   3  -4   0  691.09    8.01
   3   4   0  685.97    4.55
   4  -3   0  726.82    8.95
  -4   0   3  687.44    8.09
   3  -1  -4  383.84    5.93
  -4   1  -3  372.88    5.97
  -3   4  -1  385.41    6.36
   4  -3  -1  382.93    6.26
   4   1   3  382.95    5.80
  -3   1  -4  385.05    5.94
  -4  -1   3  362.38    5.67
   3  -4  -1  381.82    5.99
  -4   3  -1  381.72    6.42
  -3  -1   4  364.33    6.03
  -1   4  -3  383.18    5.85
   4  -1  -3  374.49    6.12
  -1   3  -4  377.36    5.87
   3   1   4  380.67    5.46
   4   3   1  376.97    4.49
   1  -3  -4  365.89    5.02
  -3   4  -2  531.79    7.44
   2  -3  -4  540.04    6.77
   3  -4  -2  528.84    7.07
  -4   3  -2  542.85    7.76
   4  -2  -3  550.85    7.58
   4  -3  -2  527.26    7.49
  -4   2  -3  504.87    7.29
  -4  -2   3  555.30    7.13
   4   3   2  532.92    5.09
  -4  -3   2  518.23    6.37
  -2   3  -4  547.71    7.41
   3  -2  -4  529.68    7.18
  -3   2  -4  531.20    7.32
  -2   4  -3  544.57    7.24
   4   3   3  218.02    3.31
  -4   3  -3  201.08    4.94
   3  -3  -4  226.36    4.80
  -4  -3   3  224.30    4.67
   3  -4  -3  217.95    4.72
  -3   4  -3  217.93    4.97
   4  -3  -3  219.13    5.02
  -3   3  -4  206.73    4.94
   4   4  -4  210.93    4.92
   4   4  -4  199.87    4.79
   4  -4   4  210.04    5.59
  -4  -4  -4  207.72    2.41
  -4  -4  -4  202.16    2.34
   4   4  -3  237.73    4.67
  -4   3   4  243.00    5.43
   4   3  -4  248.13    5.17
   4  -3   4  236.23    5.78
   4   4  -3  244.95    4.79
  -3  -4  -4  249.55    2.44
  -3  -4  -4  243.59    2.45
  -4   4   3  220.29    5.26
  -4  -3  -4  241.57    3.79
   4  -4   3  247.71    5.75
   4   3  -4  236.07    5.31
   3  -4   4  237.95    5.49
   4   4  -2  520.97    6.37
  -2  -4  -4  506.55    3.81
  -4   4   2  516.54    7.56
  -4  -2  -4  527.70    6.18
   4   2  -4  545.84    7.46
   2  -4   4  525.55    7.60
   4  -2   4  523.90    8.05
   2   4  -4  503.73    6.89
  -4   2   4  513.89    7.57
  -2   4   4  499.91    6.31
   4  -4   2  534.04    8.01
   4   4  -2  516.55    6.12
  -2  -4  -4  528.67    3.96
   2   4  -4  533.28    7.07
   4   1  -4  477.22    7.01
  -4  -4  -1  491.72    3.58
   1   4  -4  489.17    6.72
   4   4  -1  483.93    5.37
   4   4  -1  484.66    5.48
  -1   4   4  479.08    5.73
  -1  -4  -4  485.17    4.26
   1  -4   4  489.62    7.13
   4  -1   4  470.43    7.47
   4  -4   1  512.72    7.84
  -1  -4  -4  473.21    4.37
  -4   4   1  486.00    7.49
  -4   1   4  499.29    7.29
   1   4  -4  473.82    6.74
  -4   0  -4  738.99    8.29
  -4  -4   0  740.59    5.73
   0  -4  -4  659.91    6.21
  -4   4   0  761.61    9.46
   4   0   4  734.54    8.92
   4  -4   0  781.00    9.50
   0  -4   4  741.33    8.53
   0   4  -4  720.99    8.24
  -4   0   4  689.39    8.43
   4   0  -4  722.19    8.71
   4   4   0  729.39    6.09
   4  -4  -1  491.01    7.39
  -4  -1   4  488.28    7.21
   4   4   1  469.13    3.67
  -1   4  -4  469.30    6.70
  -4   4  -1  495.44    7.64
   4  -1  -4  506.01    7.43
  -4   1  -4  490.55    7.07
  -2   4  -4  526.94    7.50
   4  -4  -2  527.14    7.64
  -4   4  -2  538.07    8.05
   4  -2  -4  508.73    7.42
  -4  -2   4  533.08    7.65
   4   2   4  514.92    6.30
  -4   2  -4  528.26    7.65
  -4   3  -4  245.63    5.61
   4  -3  -4  251.88    5.53
  -4   4  -3  248.20    5.64
   4  -4  -3  242.69    5.42
   4   3   4  244.54    3.89
  -3   4  -4  236.87    5.38
  -4   4  -4  192.65    5.04
   5   0   0  346.98    5.88
   0   0  -5  338.10    5.51
   0   0  -5  341.17    5.42
   0   5   0  330.58    4.06
  -5   0   0  343.85    5.72
   1   5  -1   35.96    1.69
   1   1  -5   37.45    2.36
   5   1  -1   39.26    2.44
  -1  -1  -5   41.19    2.17
   1   1  -5   37.26    2.39
  -1  -1  -5   39.52    2.32
   1   5  -1   40.26    1.62
  -5  -1  -1   40.42    2.28
   1  -1   5   35.64    2.43
  -1   5   1   41.89    1.91
   5  -1   1   39.94    2.66
  -5   1   1   37.78    2.52
   0   1  -5  167.42    4.02
  -5  -1   0  169.51    3.90
   5  -1   0  159.65    4.31
   0   5   1  162.96    2.20
   1   5   0  168.01    1.89
  -5   0   1  170.97    4.20
   5   1   0  168.27    4.08
   1   0  -5  162.33    3.94
   0  -1  -5  161.79    3.80
   1   0  -5  169.94    3.96
   0   1  -5  162.62    4.08
   0  -1  -5  165.55    3.76
   0  -5  -1  169.02    2.12
   1   5   0  167.19    2.17
  -1   0  -5  166.77    3.86
  -5   0  -1  162.84    4.03
   5   0  -1  172.72    4.22
  -5   1   0  166.83    4.27
  -1   0  -5  167.97    4.12
   5   0   1  165.31    4.32
  -5  -1   1   39.52    2.38
   1  -1  -5   42.78    2.37
  -5   1  -1   40.82    2.51
  -1   1  -5   39.71    2.38
   1  -1  -5   41.12    2.39
   5  -1  -1   38.57    2.63
   5   1   1   38.27    2.51
   2   2  -5  252.15    5.17
   5   2  -2  240.55    4.80
  -5   2   2  262.22    5.67
   2   2  -5  246.75    5.12
   2  -2   5  248.97    5.38
   2  -5   2  242.40    4.81
  -2   2   5  250.05    5.10
  -2   5   2  272.67    4.77
   2   5  -2  255.66    4.13
   2   5  -2  253.15    3.91
   5  -2   2  241.74    5.64
   2   5  -1  170.21    2.64
   2   1  -5  156.30    4.13
   1  -2   5  161.96    4.43
   2  -1   5  160.41    4.32
  -5   1   2  157.69    4.36
   1   2  -5  160.92    4.12
   5   2  -1  157.51    4.01
  -5  -1  -2  164.41    3.85
  -1   5   2  166.97    3.04
   5  -2   1  165.41    4.72
   5   1  -2  161.58    4.15
  -2  -1  -5  160.04    3.76
   2   5  -1  164.82    2.67
  -5   2   1  156.89    4.47
   2  -5   1  164.67    3.89
   5  -1   2  169.63    4.70
   1   2  -5  158.34    4.08
   1  -5   2  155.45    3.70
   2   1  -5  150.70    4.04
   0   5   2  290.51    2.63
   5  -2   0  288.25    5.92
  -5   0   2  302.29    5.62
  -5   0  -2  301.77    5.43
   2   0   5  303.90    5.52
   5   0  -2  296.43    5.62
   0  -2  -5  283.74    4.67
   0   2  -5  303.64    5.42
   0   2  -5  286.58    5.43
   0  -5  -2  300.93    2.64
  -5   2   0  299.27    5.88
  -2   0  -5  306.88    5.19
   2   0  -5  308.96    5.60
  -5  -2   0  330.33    5.16
   5   0   2  300.70    5.90
   2   0  -5  290.75    5.40
   0  -2  -5  294.78    4.85
   5  -2  -1  146.78    4.36
   2   1   5  159.13    3.83
  -5  -1   2  171.44    4.28
   5  -1  -2  162.81    4.46
   2  -1  -5  164.15    4.10
   1  -2  -5  165.93    3.93
  -5   2  -1  164.20    4.53
  -1   2  -5  126.36    3.91
  -5   1  -2  156.81    4.21
  -2   1  -5  164.56    4.10
  -5  -2   1  159.58    3.61
   1  -2  -5  165.06    4.02
   1  -5  -2  166.67    3.03
  -2   5  -2  246.18    4.97
   2  -2  -5  254.70    4.97
  -5  -2   2  252.50    4.88
   5  -2  -2  252.11    5.53
  -5   2  -2  256.41    5.55
   5   2   2  253.11    4.68
  -2   2  -5  225.07    4.78
   3  -5   3   53.72    3.07
  -3  -3  -5   55.55    2.27
   3   3  -5   58.26    3.14
   3  -3   5   54.37    3.25
   3   5  -3   56.07    2.67
   3   5  -3   58.33    2.59
   5  -3   3   52.23    3.38
   3   3  -5   58.69    3.13
  -3   5   3   57.37    2.95
  -5  -3  -3   57.41    2.13
  -5   3   3   50.89    3.23
  -3  -3  -5   57.82    2.22
  -5  -3  -2  112.21    2.65
  -5   3   2  109.45    4.00
   2   3  -5  114.53    3.79
  -3   5   2  112.19    3.68
   2   5  -3  108.79    3.17
   3   5  -2  121.30    3.02
  -2  -3  -5  120.70    3.02
   3  -2   5  109.59    4.02
   5  -3   2  100.67    4.03
   2   3  -5  109.58    3.68
   2  -5   3  108.96    3.67
  -5  -2  -3  114.35    3.21
   2  -3   5  108.76    4.00
   3   5  -2  112.76    2.93
  -3   2   5  103.04    3.67
   2   5  -3  112.70    3.30
   3   2  -5  119.45    4.02
   3  -5   2  113.16    3.86
  -5   2   3  106.48    4.01
   3   2  -5  109.00    3.72
   5  -2   3  108.15    4.15
   5   2  -3  111.41    3.67
  -2  -3  -5  109.48    2.66
  -3  -2  -5  117.26    3.18
  -2   5   3  116.29    3.23
   1   3  -5   53.78    2.76
  -3   1   5   53.14    3.00
   3   1  -5   47.83    2.72
  -1   5   3   47.58    1.86
   5   3  -1   55.66    2.64
   3   1  -5   57.52    2.89
   3   5  -1   51.05    1.77
  -1  -3  -5   56.10    2.16
   1  -3   5   58.55    3.10
   3  -5   1   55.64    2.89
   5   1  -3   56.49    2.84
  -5  -3  -1   52.71    2.05
   1   3  -5   53.60    2.75
  -5   1   3   50.39    2.84
  -1  -3  -5   51.71    2.14
   3  -1   5   54.73    3.14
   5  -3   1   56.86    3.20
   3   5  -1   55.69    1.76
  -5   3   1   51.28    3.00
   1  -5   3   53.93    2.75
   0   3  -5  124.80    3.97
   5   3   0  111.37    3.17
   0  -5  -3  114.37    1.84
   3   0  -5  119.67    4.02
   0   3  -5  123.25    3.90
  -5   0   3  119.71    3.98
  -3   0   5  103.29    3.74
   3   0   5  118.58    3.81
   5   0  -3  118.85    3.90
   5   0   3  117.36    3.95
  -5   3   0  122.64    4.11
   3  -5   0  126.41    3.86
  -3   0  -5  119.80    3.52
  -5   0  -3  119.07    3.72
  -5  -3   0  122.05    2.93
   5  -3   0  124.72    4.28
   0  -5  -3  120.68    2.00
  -5   3  -1   50.44    3.02
   3  -1  -5   53.53    2.85
   5  -3  -1   52.83    3.05
  -3   5  -1   54.03    3.11
   1  -5  -3   54.65    2.14
  -5   1  -3   57.35    3.03
  -5  -1   3   54.31    2.97
   5  -1  -3   52.74    2.95
  -1   3  -5   57.06    2.88
  -3   1  -5   55.79    2.82
  -1   5  -3   51.26    2.68
   5   3   1   57.69    2.47
   2  -5  -3  106.86    3.19
  -3   5  -2  111.11    3.85
  -5   2  -3  113.42    3.97
   5  -3  -2  110.69    4.03
   5  -2  -3  126.27    4.45
   5   2   3  117.73    3.47
   5   3   2  112.77    2.94
  -5   3  -2  113.53    4.16
   3   2   5  108.35    3.24
  -2   3  -5  115.01    3.86
  -3   2  -5  114.50    3.85
  -5  -2   3  109.14    3.63
   3  -2  -5  111.39    3.80
  -2   5  -3  112.43    3.77
  -3   5  -3   54.01    3.08
   3  -5  -3   54.46    2.80
  -5   3  -3   49.87    3.23
   5  -3  -3   56.36    3.24
   5   3   3   56.11    2.30
   3  -3  -5   56.73    2.94
  -3   3  -5   57.15    3.06
  -4   5   4   76.66    3.52
  -5  -4  -4   71.45    1.79
  -4  -4  -5   74.64    1.96
   4   5  -4   76.25    3.18
   4   4  -5   79.41    3.62
   4  -4   5   72.46    3.84
   4  -5   4   71.21    3.80
  -4   4   5   75.72    3.63
   4   5  -4   73.74    3.35
   5   4  -4   76.04    3.49
   5   4  -4   70.37    3.29
  -5  -4  -4   73.60    1.80
   4   4  -5   78.56    3.71
   5  -4   4   65.12    3.81
   4   5  -3   82.17    2.97
  -4  -3  -5   82.38    2.63
   5   4  -3   83.57    3.34
   3  -5   4   79.83    3.68
  -3   5   4   82.49    3.32
  -4  -3  -5   78.68    2.66
   3  -4   5   78.50    3.74
   4  -3   5   80.35    3.92
   3   5  -4   83.24    3.32
  -5  -3  -4   85.99    2.71
  -5   4   3   81.74    3.80
   5  -3   4   75.81    3.83
   4  -5   3   81.47    3.84
  -4   5   3   80.43    3.63
   5  -4   3   87.73    4.08
   4   3  -5   76.39    3.54
   3   5  -4   81.89    3.24
   4   3  -5   89.11    3.86
  -3   4   5   80.40    3.44
  -3  -4  -5   78.42    2.02
  -4   3   5   76.66    3.52
   5   4  -3   81.38    3.21
  -5  -4  -3   83.35    1.72
   4   5  -3   80.32    3.13
  -5   3   4   77.78    3.78
  -4  -2  -5  147.66    3.75
  -5   2   4  135.30    4.44
  -5   4   2  138.39    4.59
   4   2  -5  145.86    4.48
   2  -5   4  137.39    4.36
   2   4  -5  142.89    4.16
   2   5  -4  143.48    3.96
  -2  -4  -5  135.72    2.70
   2  -4   5  137.03    4.48
   4   5  -2  141.30    3.34
   4  -2   5  143.70    4.74
   2   4  -5  135.32    4.13
   2   5  -4  148.30    4.01
   5   4  -2  146.30    3.71
   5  -2   4  132.30    4.60
   5  -4   2  143.54    4.72
   4   2  -5  138.24    4.41
   4  -5   2  143.55    4.59
   4   5  -2  147.21    3.44
   5   2  -4  144.62    4.32
  -2   5   4  135.42    3.57
  -5  -2  -4  141.06    3.59
  -5  -4  -2  143.98    2.26
  -4   2   5  137.37    4.41
  -2   4   5  145.08    3.94
  -1   5   4  127.05    3.10
  -1  -4  -5  125.21    2.78
   4   1  -5  134.84    4.26
   1  -4   5  129.29    4.21
   1   4  -5  127.85    4.01
  -5   1   4  117.24    4.26
   1  -5   4  126.48    3.99
  -4   1   5  120.46    4.13
   5   4  -1  133.67    3.49
   4   5  -1  132.48    2.74
   4  -1   5  128.05    4.41
   4   5  -1  122.42    2.87
   1   4  -5  127.19    3.97
   5  -1   4  127.00    4.38
  -1  -4  -5  135.94    2.72
   4  -5   1  122.68    4.06
   5  -4   1  133.59    4.64
   5   1  -4  127.46    4.19
  -5   4   1  123.82    4.40
   4   0  -5  147.70    4.50
   5   4   0  174.82    3.52
  -5   0  -4  166.25    4.35
   0   4  -5  167.31    4.59
  -5  -4   0  173.76    3.14
   0  -5  -4  167.09    2.86
   0  -4  -5  174.21    3.37
   4   0   5  166.79    4.72
   4   5   0  168.55    1.91
  -5   0   4  167.76    4.68
   0   4  -5  172.75    4.54
  -5   4   0  173.35    5.04
   5   0  -4  168.42    4.73
  -4   5   0  169.43    4.82
   4  -5   0  168.41    4.66
   5  -4   0  179.32    5.11
   0  -4  -5  178.37    3.60
   4   5   0  168.61    2.00
  -4   0  -5  177.02    4.48
  -4   0   5  175.01    4.86
  -5  -1   4  127.09    4.18
  -5   1  -4  124.41    4.13
   1  -4  -5  125.45    3.39
   1  -5  -4  126.44    3.13
   4   1   5  128.96    3.94
  -5  -4   1  128.31    3.17
  -4   5  -1  143.55    4.87
  -5   4  -1  129.97    4.61
   5   1   4  132.57    4.09
  -4  -1   5  119.33    4.22
   5  -1  -4  122.22    4.23
  -1   4  -5  122.23    3.85
   1  -4  -5  124.37    3.48
   5   4   1  133.46    2.76
  -1   5  -4  124.02    3.86
   4  -1  -5  126.70    4.16
  -4   1  -5  129.71    4.14
   5  -4  -1  127.76    4.39
   5  -4  -2  143.07    4.59
  -5   2  -4  135.24    4.35
   5  -2  -4  142.66    4.63
   5   2   4  139.19    3.80
  -4   5  -2  143.06    4.67
   4   2   5  142.75    3.88
   2  -5  -4  138.51    3.71
   5   4   2  134.65    2.33
   4  -2  -5  143.19    4.43
  -5   4  -2  137.92    4.58
  -2   4  -5  133.15    4.20
   2  -4  -5  137.88    3.83
  -2   5  -4  138.94    4.33
  -4   2  -5  139.88    4.42
  -5  -2   4  143.00    4.51
   4  -5  -3   74.85    3.43
  -5   3  -4   75.33    3.65
   3  -4  -5   79.57    3.49
  -4   5  -3   81.87    3.74
   5  -4  -3   80.15    3.76
  -5   4  -3   83.23    3.86
   5   4   3   80.21    1.89
   5  -3  -4   88.93    4.11
   4  -3  -5   82.99    3.63
   5   3   4   82.68    2.75
   3  -5  -4   77.14    3.32
  -3   4  -5   80.01    3.61
  -4   3  -5   78.93    3.80
  -3   5  -4   78.56    3.59
   4  -5  -4   73.33    3.43
   4  -4  -5   77.91    3.82
   4   5  -5   33.33    2.79
   4   5  -5   35.88    2.91
   5   5  -4   33.32    2.63
  -5  -4  -5   30.97    1.53
  -4   5   5   32.54    2.78
   5   5  -4   33.05    2.58
   5   4  -5   32.95    2.84
  -5  -3  -5   37.21    2.18
   5   5  -3   36.54    2.45
  -5   5   3   38.29    3.08
   3   5  -5   36.87    2.80
   3   5  -5   36.15    2.67
   5   5  -3   33.61    2.43
  -3   5   5   38.73    2.79
   2   5  -5   50.03    2.88
  -5  -2  -5   52.33    2.67
   5   5  -2   49.21    2.46
   5  -2   5   52.84    3.54
   2   5  -5   55.01    3.01
   5   5  -2   55.84    2.64
   2  -5   5   52.88    3.35
  -5   2   5   50.65    3.29
   5  -5   2   48.22    3.34
  -2   5   5   49.30    2.64
   5   2  -5   50.15    3.20
  -5  -1  -5   42.32    2.62
   5   5  -1   42.66    2.20
   5   5  -1   41.20    2.01
   5  -1   5   42.54    3.32
  -1  -5  -5   39.54    1.56
   1  -5   5   45.24    3.16
  -1  -5  -5   41.32    1.55
   5  -5   1   39.52    3.08
   5   1  -5   45.27    3.08
  -5   1   5   41.73    3.11
   5   5   0   58.21    1.79
  -5   0   5   63.37    3.51
   0  -5  -5   58.72    2.00
   0  -5  -5   57.94    2.25
  -5   5   0   60.03    3.56
   5   0  -5   57.01    3.34
   5  -5   0   59.47    3.59
   5   5   0   56.92    1.80
  -5   1  -5   41.86    2.91
   1  -5  -5   42.32    2.16
   5   1   5   43.06    2.90
   1  -5  -5   44.63    2.44
  -5   5  -1   43.69    3.30
  -5  -1   5   45.82    3.09
   5  -1  -5   41.39    3.03
  -1   5  -5   42.98    3.08
   5  -5  -1   46.00    3.28
  -5   2  -5   46.69    3.12
   5   2   5   51.74    2.81
   2  -5  -5   56.74    2.95
  -5   5  -2   55.17    3.50
  -5  -2   5   51.57    3.40
   5  -2  -5   51.41    3.26
  -2   5  -5   46.39    3.07
   5  -5  -3   30.41    2.88
   5   3   5   37.50    2.50
   3  -5  -5   30.54    2.51
   5  -3  -5   37.02    3.17
   4  -5  -5   31.83    2.75
   6   0   0  605.30    8.26
   0  -6   0  650.74    5.21
   0   0  -6  634.08    7.95
   0   6   0  570.36    5.83
   0   0  -6  611.17    7.89
  -6   0   0  613.69    8.12
   1   6  -1  306.05    4.12
  -6   1   1  301.74    6.02
   6   1  -1  319.55    6.04
   1   1  -6  301.64    5.85
   1   1  -6  300.74    5.79
   1  -6   1  297.75    4.64
  -1  -1  -6  305.98    5.36
   6  -1   1  304.75    6.33
   1   6  -1  320.70    3.85
  -1  -1  -6  311.30    5.76
  -1   6   1  311.37    4.27
   6  -1   0  421.69    7.23
   1   0  -6  418.37    6.70
  -6  -1   0  427.75    6.53
   6   1   0  411.85    6.81
   0   6  -1  411.77    5.36
   0   1  -6  412.84    6.75
  -6   0   1  436.51    7.08
   6   0  -1  420.38    7.06
   0  -1  -6  415.33    6.51
   0  -6  -1  409.68    3.20
   0  -1  -6  427.08    6.39
   0   6   1  420.02    3.41
   1   0  -6  406.58    6.49
   0   1  -6  420.95    6.71
   1  -6   0  426.24    5.04
  -1   6   0  428.65    5.69
  -1   0  -6  428.67    6.67
   1   6   0  415.73    2.94
  -6   0  -1  419.70    6.67
  -1   0  -6  429.69    6.92
  -6   1   0  419.74    7.04
   0  -6   1  419.87    4.86
   1   6   0  412.06    2.74
   6   0   1  420.74    7.04
   6  -1  -1  295.17    6.11
  -1   6  -1  319.99    5.40
   1  -1  -6  315.68    5.72
  -6  -1   1  314.78    5.84
  -1   1  -6  325.51    6.00
   1  -6  -1  331.25    4.25
  -6   1  -1  307.19    6.05
  -1   1  -6  301.48    6.00
   1  -1  -6  286.86    5.34
   2  -2   6  324.38    6.65
  -6   2   2  332.74    6.97
   2   2  -6  304.41    5.94
   2  -6   2  295.41    5.46
  -2  -2  -6  318.63    5.20
  -2   6   2  333.79    5.08
   2   6  -2  326.79    4.66
   6  -2   2  316.75    6.75
  -6  -2  -2  330.54    5.38
   2   6  -2  322.21    4.36
  -2  -2  -6  329.00    5.64
   2   2  -6  306.17    6.11
  -6  -2  -1  316.44    5.27
   2  -1   6  313.70    6.35
   2   6  -1  313.62    3.36
   2   1  -6  293.18    6.00
  -6   1   2  312.57    6.31
   1  -6   2  326.25    5.40
   1   6  -2  312.94    4.57
   1   2  -6  305.96    5.93
   2  -6   1  318.48    5.31
   1   2  -6  299.60    5.87
  -1   6   2  301.90    3.75
   6  -1   2  330.34    6.84
   2   1  -6  312.83    6.18
   1   6  -2  322.61    4.89
   6  -2   1  309.26    6.49
  -2   6   1  319.17    5.24
   2   6  -1  315.19    3.65
  -6   2   1  253.80    6.32
   6   2   0  433.46    6.73
   0  -6   2  449.43    5.83
   2   0  -6  424.02    6.86
   6   0  -2  431.57    7.20
   0   2  -6  463.03    7.19
   0   2  -6  398.40    6.86
  -6   0   2  453.54    7.38
  -6   0  -2  453.09    7.16
  -2   6   0  458.26    6.68
   2  -6   0  445.39    5.96
   2   0  -6  448.40    7.21
  -2   0  -6  440.06    6.68
  -2   0  -6  443.03    7.11
  -6   2   0  445.27    7.54
   6   0   2  446.97    7.69
   0   6  -2  470.83    6.26
   6  -2   0  440.93    7.63
  -1   6  -2  322.12    5.65
   6  -2  -1  308.87    6.49
   2  -1  -6  322.62    6.11
  -2   6  -1  331.61    5.91
   1  -2  -6  314.51    5.69
   2  -1  -6  318.04    6.00
  -6   1  -2  318.86    6.29
  -1   2  -6  295.59    5.98
  -6   2  -1  304.95    6.23
  -1   2  -6  312.73    5.94
  -2   1  -6  318.49    5.95
   1  -6  -2  305.42    3.85
   2  -6  -1  310.08    4.82
  -6  -1   2  330.83    6.32
   6   2   1  329.08    5.84
   6  -1  -2  312.26    6.35
  -2   6  -2  320.56    5.94
   2  -2  -6  322.81    5.99
   6  -2  -2  267.88    6.21
   2  -2  -6  307.14    5.89
  -6   2  -2  336.76    6.88
  -2   2  -6  307.10    5.87
   6   2   2  317.43    5.73
   2  -6  -2  323.38    5.03
   3  -3   6  100.41    4.30
   3   3  -6   90.33    3.73
   3   6  -3   97.96    3.12
  -6   3   3   92.89    4.19
  -3  -3  -6   93.45    3.01
   6   3  -3   93.24    3.57
   3   6  -3  102.79    3.35
   6  -3   3   89.66    4.13
   3   3  -6   95.26    3.94
  -3   6   3   91.53    3.19
  -3   3   6   93.83    4.00
  -3  -3  -6  102.90    3.13
  -6  -3  -3  101.32    2.93
   2   6  -3  166.45    3.82
  -2   6   3  168.23    3.69
   2   3  -6  163.47    4.68
  -2  -3  -6  166.53    3.82
  -6  -3  -2  169.18    3.57
   3   6  -2  171.88    3.31
  -3  -2  -6  163.88    4.19
  -6   3   2  166.25    5.12
  -3   6   2  182.30    4.66
   2  -3   6  146.92    5.12
   3  -2   6  180.94    5.32
   2   3  -6  157.15    4.53
   6   3  -2  174.94    4.70
   3   2  -6  170.74    4.82
   3   2  -6  155.05    4.58
  -6   2   3  156.29    4.95
  -6  -2  -3  165.33    4.04
   3   6  -2  169.51    3.47
   6  -2   3  172.45    5.31
   2   6  -3  176.65    4.12
  -2  -3  -6  168.62    3.56
   6  -3   2  164.39    5.16
  -3  -2  -6  167.04    3.92
  -3   2   6  165.38    4.79
  -1   6   3  170.75    3.02
   6   3  -1  176.43    4.37
   1   6  -3  158.95    3.91
   3   1  -6  148.62    4.43
   3  -1   6  166.29    5.07
   1  -6   3  164.14    4.21
   3   1  -6  173.41    4.87
  -6  -3  -1  175.16    3.73
  -6  -1  -3  162.29    4.39
   1   3  -6  163.29    4.59
   6   1  -3  172.70    4.94
  -1  -3  -6  162.97    3.65
   3  -6   1  164.80    4.59
   3   6  -1  160.37    2.40
   1   3  -6  155.07    4.45
   6  -1   3  165.81    5.17
  -1  -3  -6  168.05    3.95
  -6   1   3  153.56    4.57
   1   6  -3  177.40    4.16
   3   6  -1  161.21    2.41
   6  -3   1  166.55    5.15
  -3   6   1  173.30    4.50
  -6   3   1  160.53    4.85
   6   3   0  222.24    4.63
   0  -6   3  220.14    4.59
   3   0  -6  200.71    5.05
   3   0  -6  238.26    5.67
   0  -3  -6  219.07    4.58
  -6   0  -3  201.98    4.96
   0  -3  -6  223.58    4.42
   6   0  -3  216.39    5.50
   0   3  -6  214.95    5.20
  -3   6   0  226.24    5.18
   3  -6   0  215.73    4.74
  -6   3   0  217.85    5.62
   0   3  -6  200.40    5.19
  -3   0  -6  223.19    5.03
  -6  -3   0  221.66    4.26
   0   6  -3  215.44    4.71
   6  -3   0  228.08    5.89
  -6   0   3  222.84    5.50
   6  -3  -1  172.44    5.11
   1  -3  -6  165.84    4.26
   3  -1  -6  170.01    4.76
   3  -1  -6  155.68    4.49
   3   1   6  160.44    4.41
  -6  -1   3  174.44    4.85
  -6  -3   1  168.82    3.99
   1  -3  -6  168.32    4.09
  -3   6  -1  172.88    4.96
   6  -1  -3  163.28    4.92
  -6   3  -1  163.24    5.07
   6   1   3  171.00    4.73
  -1   3  -6  175.97    4.81
   3  -6  -1  166.38    4.23
  -3   1  -6  168.50    4.54
  -6   1  -3  163.33    4.71
   6   3   1  174.18    4.10
   1  -6  -3  151.31    2.98
  -1   3  -6  159.12    4.74
  -1   6  -3  168.41    4.43
  -2   6  -3  165.85    4.66
   6  -3  -2  168.33    5.06
  -3   6  -2  172.13    4.84
   6  -2  -3  166.44    5.04
  -6   2  -3  162.93    4.94
  -6   3  -2  151.90    5.32
   6   2   3  178.32    4.61
   6   3   2  164.80    3.91
  -2   3  -6  155.11    4.63
  -3   2  -6  159.30    4.63
  -6  -3   2  171.85    4.28
   3  -6  -2  168.94    4.32
   2  -3  -6  154.99    4.35
   2  -6  -3  171.97    3.85
   3  -2  -6  162.41    4.69
   6  -3  -3   96.92    4.18
   6   3   3   94.75    3.15
  -6  -3   3   99.89    3.69
   3  -6  -3   97.67    3.39
   4   6  -4   54.95    2.88
  -4   6   4   51.22    3.16
  -6  -4  -4   55.35    1.87
  -4  -4  -6   55.52    2.17
   4   6  -4   51.29    2.87
   6   4  -4   54.31    3.17
  -4  -4  -6   53.13    2.03
  -4  -3  -6   79.61    2.82
   6   4  -3   72.08    3.35
  -4  -3  -6   73.04    2.76
  -3   6   4   80.51    3.20
   3   6  -4   82.34    3.24
   4   6  -3   79.73    3.09
   6   4  -3   81.54    3.42
   3   6  -4   76.80    3.23
  -3   4   6   78.37    3.67
  -3  -4  -6   76.42    2.42
  -4   6   3   82.69    3.69
   6   3  -4   76.04    3.56
  -6  -3  -4   81.76    2.78
   4   6  -3   78.88    2.86
  -3  -4  -6   83.66    2.51
   2   6  -4  125.37    3.67
   2   4  -6  132.22    4.36
  -6   4   2  127.15    4.80
  -2   6   4  124.14    3.36
  -4   6   2  132.48    4.43
   4   2  -6  126.71    4.52
   2  -4   6  125.66    4.62
  -2  -4  -6  135.29    3.16
  -4   2   6  116.62    4.48
   4  -2   6  126.19    4.86
   6   4  -2  137.12    4.17
  -6  -2  -4  127.13    3.70
   2   4  -6  134.05    4.46
   4   6  -2  140.34    3.38
   6  -2   4  125.44    4.94
   2   6  -4  132.21    4.01
   6  -4   2  122.98    4.72
   4   6  -2  135.68    3.20
  -2  -4  -6  137.76    3.15
  -6  -4  -2  132.70    2.65
  -4  -2  -6  138.59    3.91
   1   6  -4  139.47    3.98
   4   1  -6  129.28    4.47
  -1  -4  -6  142.39    3.44
  -6   1   4  142.85    4.73
  -4   1   6  137.99    4.76
   6   4  -1  142.40    3.95
   4   1  -6  139.24    4.58
   4   6  -1  144.12    2.38
  -6  -4  -1  142.90    2.97
   4  -1   6  143.74    4.96
  -6  -1  -4  140.18    4.12
   1  -6   4  139.58    4.23
   1   4  -6  135.15    4.38
   6  -1   4  140.07    5.04
  -1  -4  -6  150.44    3.43
   6   1  -4  144.01    4.71
   4   6  -1  143.43    2.29
   1   4  -6  135.17    4.29
   1   6  -4  136.65    3.95
   6  -4   1  153.35    5.18
  -4   6   1  145.69    4.74
  -4  -1  -6  139.28    4.04
  -6   4   1  144.32    4.90
   4   0  -6  169.93    4.92
   0  -4  -6  171.16    3.69
  -6   0   4  171.32    5.07
   0  -6  -4  145.72    1.64
   6   0   4  161.93    4.97
   6   0  -4  174.17    5.09
   0   4  -6  171.04    4.81
   0   6  -4  157.93    4.40
  -4   6   0  186.84    5.17
   4  -6   0  164.40    4.69
  -6   4   0  175.00    5.30
   0  -6  -4  148.34    1.68
   0   6  -4  183.85    4.65
  -6  -4   0  177.20    3.54
   0   4  -6  167.82    4.89
   6  -4   0  182.54    5.52
   0  -4  -6  167.61    3.88
   6   4   0  180.71    4.00
   1  -6  -4  137.11    3.00
  -1   4  -6  133.21    4.53
   1  -6  -4  138.37    2.76
  -6   1  -4  138.43    4.56
   4   1   6  141.58    4.47
   1  -4  -6  143.91    3.75
  -4   6  -1  157.57    5.02
   6  -1  -4  140.64    4.77
   6   1   4  135.41    4.51
  -6  -4   1  139.15    3.53
  -6   4  -1  142.34    4.88
  -1   4  -6  135.86    4.40
   6   4   1  159.70    3.52
   4  -6  -1  141.53    4.38
   1  -4  -6  144.05    3.91
  -6  -1   4  144.66    4.71
  -1   6  -4  139.00    4.43
  -4   1  -6  133.00    4.31
   4  -1  -6  141.44    4.63
   6  -4  -1  149.71    5.15
   6  -4  -2  123.16    4.58
   2  -6  -4  125.45    3.45
   2  -4  -6  126.81    3.84
   6  -2  -4  133.42    4.97
   6   2   4  124.48    3.85
   6   4   2  130.38    2.95
  -6  -2   4  126.54    4.43
   2  -4  -6  123.03    3.90
   4  -2  -6  127.58    4.51
  -6  -4   2  131.27    3.78
   4  -6  -2  127.37    4.15
  -2   6  -4  138.77    4.65
  -6  -3   4   75.13    3.59
   3  -6  -4   69.61    3.13
   6   4   3   75.74    2.24
   6   3   4   73.32    2.98
   3  -4  -6   74.66    3.40
   4  -6  -3   75.36    3.49
   4  -6  -4   49.37    3.06
   6   4   4   56.78    2.15
   5   6  -4   25.99    2.34
   5   6  -4   25.45    2.39
  -5  -3  -6   34.37    2.34
   6   5  -3   31.45    2.46
  -3   5   6   33.56    2.76
   5   6  -3   33.96    2.29
  -5  -3  -6   28.80    1.94
   6   5  -3   37.27    2.73
  -6  -3  -5   37.79    2.27
   3   6  -5   33.58    2.69
   5   6  -3   34.26    2.39
  -3   6   5   35.70    2.66
   2   6  -5   52.73    2.92
  -5  -2  -6   51.48    2.76
   6   5  -2   49.81    2.54
   6   5  -2   52.88    2.72
  -6  -2  -5   53.20    2.93
   5   6  -2   57.52    2.64
   5   6  -2   54.21    2.51
  -2  -5  -6   48.37    1.54
   2   6  -5   52.41    3.07
  -2  -5  -6   54.51    1.65
  -5  -1  -6   56.70    3.00
   5   6  -1   53.41    1.80
   6   5  -1   57.44    2.64
   1  -6   5   53.46    3.28
   6   5  -1   52.51    2.40
  -6  -1  -5   53.75    3.01
   5   6  -1   52.96    1.87
  -1  -5  -6   53.32    2.08
  -1  -5  -6   63.09    2.10
   1   6  -5   56.56    3.24
   1   6  -5   52.21    2.99
  -5   6   1   55.39    3.53
   0  -6  -5   65.75    1.75
  -5   0  -6   64.36    3.34
   0   6  -5   60.20    3.33
  -6   0  -5   62.95    3.39
   6   5   0   60.85    2.09
   5   0   6   61.09    3.66
   6   0   5   62.32    3.67
   0  -5  -6   65.24    2.42
   0  -6  -5   64.57    1.64
   0  -5  -6   69.49    2.58
  -5   6   0   67.09    3.72
   5  -6   0   65.74    3.81
   0   6  -5   67.22    3.58
   6   5   0   66.14    2.27
   1  -6  -5   56.82    2.34
   6   5   1   46.34    1.25
   5   1   6   55.75    3.26
   1  -6  -5   54.79    2.04
   1  -5  -6   56.24    2.51
   6   1   5   53.52    3.32
   6   5   1   43.18    1.21
   1  -5  -6   59.62    2.76
   5  -6  -1   56.25    3.41
   2  -6  -5   52.71    2.62
   5   2   6   49.45    2.90
   2  -5  -6   46.29    2.50
   6   2   5   50.50    2.82
   2  -5  -6   50.21    2.82
   5  -6  -2   53.73    3.32
   3  -6  -5   32.91    2.57
   6   3   5   34.50    2.43
   3  -5  -6   38.26    3.02
  -6  -2  -6   31.35    2.71
   1  -6  -6   41.43    2.30
   1  -6  -6   37.49    1.97
   2  -6  -6   34.66    2.45
   6   2   6   30.77    2.92
   2  -6  -6   28.95    2.03
   3  -6  -6   21.69    2.40
   7   0   0   52.43    3.29
  -7   0   0   51.75    3.06
   0   0  -7   51.93    3.15
   0   0  -7   51.19    2.98
   0   7   0   48.26    1.84
   1   1  -7   25.57    2.55
  -7   1   1   25.83    2.65
  -1   7   1   27.52    1.75
   1   7  -1   25.09    1.46
   1   7  -1   22.82    1.58
   1  -7   1   25.68    2.00
   1   1  -7   22.83    2.44
   7  -1   1   27.62    2.90
  -7  -1  -1   25.13    2.46
  -1   0  -7   34.81    2.85
   7   0  -1   34.78    2.94
  -7   0   1   37.55    3.05
   0   7  -1   35.05    2.08
   1  -7   0   37.13    1.92
   1   0  -7   36.04    2.77
   0   1  -7   35.51    2.70
  -1   0  -7   34.18    2.79
   0   1  -7   36.88    2.80
  -1   7   0   35.88    2.21
  -7   0  -1   36.39    2.79
   1   0  -7   38.43    2.86
  -7   1   0   30.72    2.80
   7  -1   0   38.94    3.23
   7  -1  -1   22.49    2.72
  -1   7  -1   22.39    2.25
   1  -1  -7   22.92    2.50
   1  -7  -1   26.04    1.60
  -1   1  -7   24.72    2.65
  -1   1  -7   26.39    2.63
   1  -1  -7   24.40    2.56
  -7   1  -1   22.74    2.64
   7   1   1   26.32    2.71
   7   2  -2   43.02    3.03
   2  -7   2   42.26    2.59
  -2  -2  -7   43.00    2.71
   2   7  -2   48.48    2.11
  -2   7   2   46.38    2.48
  -2  -2  -7   42.01    2.65
   7  -2   2   39.46    3.31
   2   2  -7   41.95    2.94
   2   7  -2   44.79    2.18
  -7  -2  -2   44.57    2.60
   1   7  -2   36.95    2.27
  -2   7   1   32.44    2.31
  -1  -2  -7   35.58    2.70
  -1   7   2   34.30    1.59
   7   2  -1   34.96    2.83
  -7  -2  -1   37.43    2.55
  -2  -1  -7   33.40    2.62
   2   7  -1   31.42    1.06
   1  -7   2   37.69    2.38
   1   2  -7   36.59    2.86
  -7   1   2   36.87    3.04
   2  -7   1   37.30    2.45
  -1  -2  -7   36.27    2.53
   1   7  -2   38.49    2.03
  -2  -1  -7   36.24    2.47
   2   1  -7   30.59    2.63
   7  -1   2   34.50    3.37
  -7  -1  -2   37.12    2.73
   7  -2   1   37.51    3.20
   2   7  -1   32.63    1.03
   7   2   0   44.80    2.98
   0   7  -2   46.42    2.60
   0   7  -2   46.16    2.35
   7   0  -2   48.57    3.30
   2   0  -7   42.47    3.01
   0  -2  -7   48.66    2.77
  -7  -2   0   50.81    2.81
   2  -7   0   48.55    2.46
   0   2  -7   39.28    2.84
   2   0  -7   49.40    3.29
  -7   0   2   53.81    3.40
  -2   7   0   49.89    2.76
  -2   0  -7   42.35    2.79
   0  -2  -7   47.69    2.96
  -7   2   0   49.13    3.25
   0   2  -7   46.46    3.08
   7  -2   0   52.13    3.47
   7  -2  -1   36.42    2.97
  -1   7  -2   35.66    2.57
   7  -1  -2   37.79    3.08
   2  -1  -7   32.17    2.73
   2  -1  -7   36.80    2.90
  -2   7  -1   44.15    2.99
   1  -2  -7   35.75    2.74
   1  -7  -2   37.35    1.60
   2  -7  -1   36.83    2.15
  -7   1  -2   39.32    2.94
  -1   2  -7   33.89    2.75
  -2   1  -7   37.02    2.81
  -7   2  -1   32.82    2.93
   7   1   2   39.88    2.98
  -7  -2   1   35.97    2.71
   7   2   1   41.07    2.91
  -1   2  -7   33.84    2.78
  -7  -2   2   46.54    2.99
  -2   7  -2   43.40    2.87
   2  -7  -2   42.41    2.23
   7   2   2   39.06    2.76
  -2   2  -7   38.05    2.96
  -7  -3  -3   22.18    1.99
   3   7  -3   23.24    2.06
  -3  -3  -7   19.60    2.07
   3  -7   3   22.43    2.59
   7   3  -3   24.67    3.12
   3   7  -3   21.75    2.18
  -3  -3  -7   19.94    2.03
  -3   7   3   21.63    2.25
  -3  -2  -7   27.10    2.39
   7   3  -2   28.09    2.65
  -7  -3  -2   28.12    2.21
   2  -7   3   26.69    2.46
  -3   7   2   26.82    2.35
   7   2  -3   28.96    2.99
  -2   7   3   27.89    2.02
   3  -7   2   28.36    2.51
  -2  -3  -7   28.56    2.09
  -7  -2  -3   29.95    2.40
   2   7  -3   27.21    2.27
   2   7  -3   29.64    2.17
  -3  -2  -7   26.03    2.28
   3   7  -2   28.68    1.85
  -2  -3  -7   28.54    2.29
   3   7  -2   28.88    1.78
   7   3  -1   28.26    2.54
   3  -1   7   25.74    3.04
   1  -7   3   24.82    2.46
  -3  -1  -7   23.41    2.48
   3  -7   1   26.10    2.45
  -7  -3  -1   27.22    2.16
  -1  -3  -7   23.50    2.09
  -1  -3  -7   25.66    2.36
  -7  -1  -3   24.55    2.44
   1   7  -3   24.42    2.00
  -3  -1  -7   27.21    2.31
   1   7  -3   29.82    2.46
  -1   7   3   22.81    1.44
  -3   7   1   24.72    2.38
   0   7  -3   31.54    2.35
   0  -3  -7   33.75    2.62
   7   0  -3   30.99    2.92
   0  -3  -7   28.72    2.35
  -7   0  -3   30.06    2.74
   3  -7   0   28.63    2.31
   7   0   3   27.29    2.91
  -3   7   0   30.45    2.65
  -7  -3   0   32.62    2.32
   0   7  -3   33.47    2.52
   7   3   0   29.81    2.52
  -1   7  -3   26.42    2.62
   1  -3  -7   25.66    2.56
   3  -1  -7   25.18    2.83
  -7  -3   1   28.12    2.43
   1  -3  -7   25.76    2.34
  -3   7  -1   26.46    2.84
   1  -7  -3   26.49    1.39
   7   1   3   25.70    2.76
   3  -7  -1   24.49    2.27
   7   3   1   28.31    2.45
  -2   7  -3   28.93    2.72
   2  -3  -7   26.23    2.52
  -3   7  -2   29.37    2.76
   7   2   3   28.61    2.54
   7   3   2   30.08    2.48
   3  -7  -2   28.51    2.42
   2  -7  -3   31.54    2.15
  -7  -3   2   28.88    2.49
   2  -3  -7   27.56    2.64
   7   3   3   21.78    2.25
   3  -7  -3   22.46    2.17
  -4  -3  -7   21.53    2.15
   3   7  -4   20.20    2.13
   7   4  -3   20.62    2.50
  -4  -3  -7   19.52    1.93
   3   7  -4   19.84    2.41
  -4   7   3   22.98    2.60
  -3   7   4   19.78    2.16
  -7  -3  -4   18.64    1.95
  -2   7   4   31.09    2.16
   7   4  -2   29.99    2.53
  -2  -4  -7   31.60    2.30
  -4   7   2   32.39    2.66
   4   7  -2   29.01    1.71
  -7  -2  -4   28.60    2.34
   2   7  -4   26.99    2.54
  -2  -4  -7   32.71    2.12
  -4  -2  -7   24.01    2.30
   2   7  -4   28.00    2.26
  -7  -4  -2   27.60    1.85
  -4  -2  -7   27.06    2.37
  -4   7   1   28.16    2.77
   7   4  -1   27.86    2.43
  -1  -4  -7   26.14    2.18
   1  -7   4   24.97    2.48
  -4  -1  -7   24.43    2.45
  -7  -4  -1   32.67    2.00
  -7  -1  -4   29.64    2.57
   4  -7   1   27.06    2.71
   1   7  -4   25.66    2.33
  -1  -4  -7   29.80    2.06
   1   7  -4   30.27    2.59
  -4  -1  -7   26.20    2.40
   0   7  -4   30.57    2.48
   0  -4  -7   35.57    2.28
   7   0   4   32.09    3.22
   4  -7   0   31.79    2.68
  -7  -4   0   30.08    2.04
  -4   7   0   34.14    3.03
   0   7  -4   34.24    2.81
   7   4   0   33.69    2.45
   0  -4  -7   35.23    2.42
  -7  -4   1   27.90    2.30
   1  -4  -7   28.46    2.32
   7   1   4   28.42    2.85
  -4   7  -1   26.11    3.09
   1  -7  -4   27.11    1.37
   4  -7  -1   27.72    2.53
   7   4   1   29.61    2.24
   1  -4  -7   29.26    2.60
  -1   7  -4   30.44    2.75
   2  -4  -7   26.30    2.28
  -7  -4   2   28.44    2.46
   7   2   4   30.68    2.66
   7   4   2   26.32    1.98
   2  -4  -7   30.81    2.64
   4  -7  -2   28.99    2.52
   2  -7  -4   28.69    2.08
   7   3   4   20.49    2.12
   4  -7  -3   19.74    2.36
   3  -7  -4   20.93    2.12
  -7  -2  -5   14.40    2.17
  -5  -2  -7   11.87    1.88
   0  -5  -7   17.10    1.79
   0  -5  -7   17.96    1.92
   1  -5  -7   14.32    1.90
   1  -5  -7   17.40    2.08
   7   2   5   15.83    2.35
   2  -5  -7   17.10    2.40
   0   8   0   74.82    1.30
   0   8   0   71.96    1.23
   1  -8   1   77.24    2.77
   1   8  -1   59.38    1.29
  -1   8   1   72.75    1.97
   1  -8   0   93.78    2.59
   0   8  -1   82.59    2.35
   0   8  -1   84.86    2.63
  -1   8   0   87.04    2.72
   8   1   0   92.86    4.13
   1  -8  -1   78.30    1.95
  -1   8  -1   73.91    3.00
   8   1   1   75.11    3.94
  -8  -2  -2   52.45    2.89
  -2  -2  -8   53.81    3.01
   2  -8   2   52.74    2.85
   1   8  -2   66.43    2.29
   8   2  -1   59.97    3.48
   1   8  -2   66.38    2.56
   1  -8   2   68.73    2.87
  -2   8   1   70.73    2.79
  -8  -2  -1   65.07    3.17
   2  -8   1   67.69    2.83
  -1  -2  -8   63.81    3.35
   0   8  -2   71.43    2.98
   2  -8   0   75.45    2.82
   0  -2  -8   76.15    3.81
  -8  -2   0   72.11    3.48
   0   8  -2   68.61    2.57
  -2   8   0   68.56    2.90
   8   2   0   84.42    3.88
  -1   8  -2   63.71    3.04
   2  -8  -1   68.21    2.52
  -2   8  -1   66.71    3.30
   8   1   2   68.82    3.74
   8   2   1   65.59    3.49
  -2   8  -2   56.42    3.19
   8   2   2   56.43    3.22
  -8  -3  -2   34.92    2.44
  -2  -3  -8   34.99    2.44
  -2  -3  -8   36.71    2.57
   1   8  -3   41.68    2.64
   8   3  -1   39.43    2.94
  -3   8   1   43.15    2.66
   1  -8   3   41.02    2.69
   1   8  -3   39.34    2.21
   3  -8   1   39.14    2.73
  -1  -3  -8   42.00    2.74
  -1  -3  -8   41.10    2.54
  -8  -3  -1   41.35    2.60
   0   8  -3   45.65    2.83
   0  -3  -8   49.51    3.18
   3  -8   0   45.60    2.68
   0   8  -3   39.63    2.38
  -3   8   0   45.73    2.76
   8   3   0   47.14    3.14
  -8  -3   0   43.36    2.70
  -1   8  -3   38.50    2.87
   3  -8  -1   41.61    2.49
  -3   8  -1   40.86    2.88
   8   3   1   45.45    3.04
   8   2   3   38.28    3.13
   8   3   2   35.55    2.67
   0  -4  -8   30.06    2.44
   0   0   0    0.00    0.00


TITL FAPbBr3 in P-43m
REM P-43m (#215 in standard setting)
CELL 0.71073   5.998978   5.998978   5.998978  90.0000  90.0000  90.0000
ZERR    2.00   0.000132   0.000132   0.000132   0.0000   0.0000   0.0000
LATT -1
SYMM -x,-y, z
SYMM -x, y,-z
SYMM  x,-y,-z
SYMM  z, x, y
SYMM  z,-x,-y
SYMM -z,-x, y
SYMM -z, x,-y
SYMM  y, z, x
SYMM -y, z,-x
SYMM  y,-z,-x
SYMM -y,-z, x
SYMM  y, x, z
SYMM -y,-x, z
SYMM  y,-x,-z
SYMM -y, x,-z
SYMM  x, z, y
SYMM -x, z,-y
SYMM -x,-z, y
SYMM  x,-z,-y
SYMM  z, y, x
SYMM  z,-y,-x
SYMM -z, y,-x
SYMM -z,-y, x
SFAC C H N Br Pb
UNIT 2.00 10.00 4.00 6.00 2.00
REM  CrysAlisPro recorded range (K): Min=299.8; max=300.2; aver:300.0
TEMP 27
TREF
HKLF 4
END
_computing_structure_solution     'SHELXT 2018/2 (Sheldrick, 2018)'
_computing_structure_solution     'SHELXT 2018/2 (Sheldrick, 2018)'
_computing_structure_solution     'SHELXT 2018/2 (Sheldrick, 2018)'
;
_shelx_hkl_checksum                29281
_ccdc_publ_extra_info             
 'Data was collected under fluorescence conditions (Molybdenum wavelength excites Pb and Br)'
_database_code_depnum_ccdc_archive  'CCDC 2407691'
_olex2_exptl_crystal_mounting_method 
 'On a kapton loop in a NVH cryo-oil droplet'
_olex2_submission_special_instructions  'No special instructions were received'
_oxdiff_exptl_absorpt_empirical_details
;
Empirical correction (ABSPACK) includes:
- Absorption correction using spherical harmonics
- Frame scaling
;
_oxdiff_exptl_absorpt_empirical_full_max  1.279
_oxdiff_exptl_absorpt_empirical_full_min  0.835
