# Supplementary material for: Phonon-driven wavefunction localization enhances room-temperature single-photon purity in large hybrid lead halide perovskite quantum dots
Source: Nat Commun. 2026 Jan 23;17:1974. doi: 10.1038/s41467-026-68607-w (PMC12932643; doi:10.1038/s41467-026-68607-w)
Supplement: Supplementary file 3 — Supplementary Data 1 [file 41467_2026_68607_MOESM3_ESM.zip › 2407795.cif]

####################################################################### 
# 
# This file contains crystal structure data downloaded from the 
# Cambridge Structural Database (CSD) hosted by the Cambridge 
# Crystallographic Data Centre (CCDC).
# 
# Full information about CCDC data access policies and citation 
# guidelines are available at http://www.ccdc.cam.ac.uk/access/V1 
# 
# Audit and citation data items may have been added by the CCDC. 
# Please retain this information to preserve the provenance of 
# this file and to allow appropriate attribution of the data. 
# 
#######################################################################
data_CsPbBr3
_audit_creation_date               2024-12-05
_audit_creation_method
;
Olex2 1.5
(compiled 2024.02.16 svn.r378c4104 for OlexSys, GUI svn.r6928)
;
_shelx_SHELXL_version_number       2019/3
loop_
  _audit_author_name
  _audit_author_address
 'Stefano Canossa'
;
ETH Zurich
Switzerland
;

loop_
  _audit_author_email
 scanoss@ethz.ch

_audit_contact_author_address      ?
_audit_contact_author_email        ?
_audit_contact_author_name         ''
_audit_contact_author_phone        ?
_audit_update_record
;
2024-12-04 deposited with the CCDC.	2024-12-05 downloaded from the CCDC.
;
_publ_contact_author_id_orcid      ?
_publ_section_references
;
Dolomanov, O.V., Bourhis, L.J., Gildea, R.J, Howard, J.A.K. & Puschmann, H.
 (2009), J. Appl. Cryst. 42, 339-341.

Sheldrick, G.M. (2015). Acta Cryst. C71, 3-8.
;
_chemical_name_common              ?
_chemical_name_systematic          CsPbBr3
_chemical_formula_moiety           'Br3 Cs Pb'
_chemical_formula_sum              'Br3 Cs Pb'
_chemical_formula_weight           579.83
_chemical_melting_point            ?
loop_
  _atom_type_symbol
  _atom_type_description
  _atom_type_scat_dispersion_real
  _atom_type_scat_dispersion_imag
  _atom_type_scat_source
 Br Br -0.2901 2.4595 'International Tables Vol C Tables 4.2.6.8 and 6.1.1.4'
 Cs Cs -0.3680 2.1192 'International Tables Vol C Tables 4.2.6.8 and 6.1.1.4'
 Pb Pb -3.3944 10.1111 'International Tables Vol C Tables 4.2.6.8 and 6.1.1.4'

_shelx_space_group_comment
;
The symmetry employed for this shelxl refinement is uniquely defined
by the following loop, which should always be used as a source of
symmetry information in preference to the above space-group names.
They are only intended as comments.
;
_space_group_crystal_system        'orthorhombic'
_space_group_IT_number             62
_space_group_name_H-M_alt          'P n m a'
_space_group_name_Hall             '-P 2ac 2n'
loop_
  _space_group_symop_operation_xyz
 'x, y, z'
 '-x+1/2, -y, z+1/2'
 'x+1/2, -y+1/2, -z+1/2'
 '-x, y+1/2, -z'
 '-x, -y, -z'
 'x-1/2, y, -z-1/2'
 '-x-1/2, y-1/2, z-1/2'
 'x, -y-1/2, z'

_cell_length_a                     8.2575(4)
_cell_length_b                     11.7639(7)
_cell_length_c                     8.2194(4)
_cell_angle_alpha                  90
_cell_angle_beta                   90
_cell_angle_gamma                  90
_cell_volume                       798.44(7)
_cell_formula_units_Z              4
_cell_measurement_reflns_used      3188
_cell_measurement_temperature      295.3(3)
_cell_measurement_theta_max        32.1980
_cell_measurement_theta_min        3.8850
_shelx_estimated_absorpt_T_max     ?
_shelx_estimated_absorpt_T_min     ?
_exptl_absorpt_coefficient_mu      40.519
_exptl_absorpt_correction_T_max    0.825
_exptl_absorpt_correction_T_min    0.636
_exptl_absorpt_correction_type     gaussian
_exptl_absorpt_process_details
;
CrysAlisPro 1.171.43.92a (Rigaku Oxford Diffraction, 2023)
Numerical absorption correction based on gaussian integration over
a multifaceted crystal model
Empirical absorption correction using spherical harmonics,
implemented in SCALE3 ABSPACK scaling algorithm.
;
_exptl_absorpt_special_details     ?
_exptl_crystal_colour              'clear light orange'
_exptl_crystal_colour_lustre       clear
_exptl_crystal_colour_modifier     light
_exptl_crystal_colour_primary      orange
_exptl_crystal_density_diffrn      4.824
_exptl_crystal_density_meas        ?
_exptl_crystal_density_method      ?
_exptl_crystal_description         block
_exptl_crystal_F_000               968
loop_
  _exptl_crystal_face_index_h
  _exptl_crystal_face_index_k
  _exptl_crystal_face_index_l
  _exptl_crystal_face_perp_dist
 2 1 -1 0.0147
 -2 -1 1 0.0184
 0 1 0 0.0274
 0 -1 0 0.0134
 1 0 1 0.0357
 -1 0 -1 0.0210
 1 0 -2 0.0148
 -1 0 2 0.0354

_exptl_crystal_preparation         .
_exptl_crystal_recrystallization_method  .
_exptl_crystal_size_max            0.064
_exptl_crystal_size_mid            0.053
_exptl_crystal_size_min            0.033
_exptl_transmission_factor_max     ?
_exptl_transmission_factor_min     ?
_diffrn_reflns_av_R_equivalents    0.0373
_diffrn_reflns_av_unetI/netI       0.0163
_diffrn_reflns_Laue_measured_fraction_full  0.971
_diffrn_reflns_Laue_measured_fraction_max  0.877
_diffrn_reflns_limit_h_max         11
_diffrn_reflns_limit_h_min         -11
_diffrn_reflns_limit_k_max         15
_diffrn_reflns_limit_k_min         -15
_diffrn_reflns_limit_l_max         10
_diffrn_reflns_limit_l_min         -10
_diffrn_reflns_number              12744
_diffrn_reflns_point_group_measured_fraction_full  0.971
_diffrn_reflns_point_group_measured_fraction_max  0.877
_diffrn_reflns_theta_full          25.242
_diffrn_reflns_theta_max           30.473
_diffrn_reflns_theta_min           3.014
_diffrn_ambient_temperature        295.15
_diffrn_detector_area_resol_mean   5.8140
_diffrn_detector_type              'Pilatus 300K'
_diffrn_measured_fraction_theta_full  0.971
_diffrn_measured_fraction_theta_max  0.877
_diffrn_measurement_details
;
List of Runs (angles in degrees, time in seconds):

  # Type    Start    End  Width  t~exp~   \w     \q     \k     \f   Frames
#--------------------------------------------------------------------------
  1  \f      0.00 360.00   0.10   20.00   0.00   0.00   0.00    --  3600
;
_diffrn_measurement_device         'four-circle diffractometer'
_diffrn_measurement_device_type    'XtaLAB Synergy, Dualflex, Pilatus 300K'
_diffrn_measurement_method         '\f scans'
_diffrn_radiation_type             MoK\a
_diffrn_radiation_wavelength       0.71073
_diffrn_source                     ?
_diffrn_special_details            ?
_reflns_Friedel_coverage           0.000
_reflns_Friedel_fraction_full      .
_reflns_Friedel_fraction_max       .
_reflns_number_gt                  1001
_reflns_number_total               1178
_reflns_special_details
;
 Reflections were merged by SHELXL according to the crystal
 class for the calculation of statistics and refinement.
 
 _reflns_Friedel_fraction is defined as the number of unique
 Friedel pairs measured divided by the number that would be
 possible theoretically, ignoring centric projections and
 systematic absences. Completness statistics refer to single and
 composite reflections containing twin component 1 only.
;
_reflns_threshold_expression       'I > 2\s(I)'
_computing_cell_refinement         'CrysAlisPro 1.171.43.92a (Rigaku OD, 2023)'
_computing_data_collection         'CrysAlisPro 1.171.43.92a (Rigaku OD, 2023)'
_computing_data_reduction          'CrysAlisPro 1.171.43.92a (Rigaku OD, 2023)'
_computing_molecular_graphics      'Olex2 1.5 (Dolomanov et al., 2009)'
_computing_publication_material    'Olex2 1.5 (Dolomanov et al., 2009)'
_computing_structure_refinement    'SHELXL 2019/3 (Sheldrick, 2015)'
_computing_structure_solution      'SHELXS  (Sheldrick, 2008)'
_refine_diff_density_max           1.436
_refine_diff_density_min           -1.263
_refine_diff_density_rms           0.185
_refine_ls_extinction_coef         0.00061(11)
_refine_ls_extinction_expression   Fc^*^=kFc[1+0.001xFc^2^\l^3^/sin(2\q)]^-1/4^
_refine_ls_extinction_method       'SHELXL-2019/2 (Sheldrick 2019)'
_refine_ls_goodness_of_fit_ref     1.077
_refine_ls_hydrogen_treatment      undef
_refine_ls_matrix_type             full
_refine_ls_number_parameters       42
_refine_ls_number_reflns           1178
_refine_ls_number_restraints       18
_refine_ls_R_factor_all            0.0306
_refine_ls_R_factor_gt             0.0260
_refine_ls_restrained_S_all        1.089
_refine_ls_shift/su_max            0.000
_refine_ls_shift/su_mean           0.000
_refine_ls_structure_factor_coef   Fsqd
_refine_ls_weighting_details      
 'w=1/[\s^2^(Fo^2^)+(0.0312P)^2^+3.4719P] where P=(Fo^2^+2Fc^2^)/3'
_refine_ls_weighting_scheme        calc
_refine_ls_wR_factor_gt            0.0675
_refine_ls_wR_factor_ref           0.0698
_refine_special_details            'Refined as a 2-component twin.,Twin'
_olex2_refinement_description
;
1. Twinned data refinement
 Scales: 0.91457
 0.08543
2. Uiso/Uaniso restraints and constraints
Cs1 \\sim Cs \\sim Cs02: within 2A with sigma of 0.01 and sigma for terminal
atoms of 0.02 within 2A
Cs \\sim Cs02: within 2A with sigma of 0.01 and sigma for terminal atoms of
0.02 within 2A
Br1: within 2A with sigma of 0.04 and sigma for terminal atoms of 0.08 within 2A
3. Others
 Fixed Sof: Cs02(0.16665) Cs(0.16665) Cs1(0.16665)
;
_atom_sites_solution_hydrogens     .
_atom_sites_solution_primary       ?
_atom_sites_solution_secondary     ?
loop_
  _atom_site_label
  _atom_site_type_symbol
  _atom_site_fract_x
  _atom_site_fract_y
  _atom_site_fract_z
  _atom_site_U_iso_or_equiv
  _atom_site_adp_type
  _atom_site_occupancy
  _atom_site_site_symmetry_order
  _atom_site_calc_flag
  _atom_site_refinement_flags_posn
  _atom_site_refinement_flags_adp
  _atom_site_refinement_flags_occupancy
  _atom_site_disorder_assembly
  _atom_site_disorder_group
 Pb01 Pb 0.000000 0.500000 0.500000 0.02847(12) Uani 1 2 d S . P . .
 Cs02 Cs 0.5537(16) 0.250000 0.4806(17) 0.0554(13) Uani 0.3333 2 d S TU P A 1
 Br03 Br 0.29331(11) 0.47562(9) 0.29388(11) 0.0692(3) Uani 1 1 d . . . A 1
 Cs Cs 0.524(3) 0.250000 0.485(2) 0.074(3) Uani 0.3333 2 d S TU P B 2
 Br1 Br -0.00374(18) 0.250000 0.5472(2) 0.0790(5) Uani 1 2 d S T P A 2
 Cs1 Cs 0.507(3) 0.250000 0.5184(18) 0.077(3) Uani 0.3333 2 d S TU P . .

loop_
  _atom_site_aniso_label
  _atom_site_aniso_U_11
  _atom_site_aniso_U_22
  _atom_site_aniso_U_33
  _atom_site_aniso_U_23
  _atom_site_aniso_U_13
  _atom_site_aniso_U_12
 Pb01 0.02938(19) 0.02689(17) 0.0291(2) -0.00074(8) 0.00001(10) 0.00084(8)
 Cs02 0.054(3) 0.0430(18) 0.069(3) 0.000 -0.011(2) 0.000
 Br03 0.0564(5) 0.0942(6) 0.0569(5) 0.0059(4) 0.0302(4) 0.0058(5)
 Cs 0.069(6) 0.085(4) 0.066(5) 0.000 -0.001(4) 0.000
 Br1 0.1136(13) 0.0245(5) 0.0988(10) 0.000 -0.0114(7) 0.000
 Cs1 0.079(6) 0.079(3) 0.072(6) 0.000 -0.019(4) 0.000

_geom_special_details
;
 All esds (except the esd in the dihedral angle between two l.s. planes)
 are estimated using the full covariance matrix.  The cell esds are taken
 into account individually in the estimation of esds in distances, angles
 and torsion angles; correlations between esds in cell parameters are only
 used when they are defined by crystal symmetry.  An approximate (isotropic)
 treatment of cell esds is used for estimating esds involving l.s. planes.
;
loop_
  _geom_bond_atom_site_label_1
  _geom_bond_atom_site_label_2
  _geom_bond_distance
  _geom_bond_site_symmetry_2
  _geom_bond_publ_flag
 Pb01 Cs02 4.718(10) 1_455 ?
 Pb01 Cs02 4.718(10) 5_666 ?
 Pb01 Br03 2.9715(8) 2_565 ?
 Pb01 Br03 2.9696(8) 5_566 ?
 Pb01 Br03 2.9696(8) . ?
 Pb01 Br03 2.9715(8) 6_556 ?
 Pb01 Br1 2.9666(3) . ?
 Pb01 Br1 2.9666(3) 5_566 ?
 Cs02 Cs02 5.605(19) 6_556 ?
 Cs02 Cs02 5.605(19) 6_656 ?
 Cs02 Br03 4.006(11) 6_656 ?
 Cs02 Br03 4.006(11) 3 ?
 Cs02 Br03 3.931(7) 4_646 ?
 Cs02 Br03 3.931(7) 5_666 ?
 Cs02 Br03 3.745(8) . ?
 Cs02 Br03 3.745(8) 8_565 ?
 Cs02 Cs1 5.55(3) 6_656 ?
 Cs02 Cs1 5.564(19) 6_657 ?
 Br03 Cs1 3.683(15) . ?
 Br03 Cs1 3.939(12) 5_666 ?
 Cs Cs 5.65(2) 6_556 ?
 Cs Cs 5.65(2) 6_656 ?
 Cs Br1 3.856(18) 6_657 ?
 Cs Br1 3.93(2) 1_655 ?
 Cs Cs1 5.74(3) 6_656 ?
 Cs Cs1 5.71(3) 6_657 ?
 Br1 Cs1 3.571(15) 6_557 ?
 Br1 Cs1 4.22(2) . ?
 Br1 Cs1 4.05(2) 1_455 ?
 Cs1 Cs1 5.62(2) 6_657 ?
 Cs1 Cs1 5.62(2) 6_557 ?

loop_
  _geom_angle_atom_site_label_1
  _geom_angle_atom_site_label_2
  _geom_angle_atom_site_label_3
  _geom_angle
  _geom_angle_site_symmetry_1
  _geom_angle_site_symmetry_3
  _geom_angle_publ_flag
 Cs02 Pb01 Cs02 180.0 1_455 5_666 ?
 Br03 Pb01 Cs02 122.44(16) 6_556 5_666 ?
 Br03 Pb01 Cs02 56.11(15) . 5_666 ?
 Br03 Pb01 Cs02 123.89(15) 5_566 5_666 ?
 Br03 Pb01 Cs02 57.56(16) 2_565 5_666 ?
 Br03 Pb01 Cs02 123.89(15) . 1_455 ?
 Br03 Pb01 Cs02 122.44(16) 2_565 1_455 ?
 Br03 Pb01 Cs02 56.11(15) 5_566 1_455 ?
 Br03 Pb01 Cs02 57.56(16) 6_556 1_455 ?
 Br03 Pb01 Br03 90.265(7) . 2_565 ?
 Br03 Pb01 Br03 180.0 . 5_566 ?
 Br03 Pb01 Br03 180.0 6_556 2_565 ?
 Br03 Pb01 Br03 89.735(7) . 6_556 ?
 Br03 Pb01 Br03 89.735(7) 5_566 2_565 ?
 Br03 Pb01 Br03 90.265(8) 5_566 6_556 ?
 Pb01 Cs02 Pb01 77.13(19) 1_655 4_646 ?
 Pb01 Cs02 Cs02 56.46(6) 4_646 6_656 ?
 Pb01 Cs02 Cs02 126.8(3) 4_646 6_556 ?
 Pb01 Cs02 Cs02 126.8(3) 1_655 6_556 ?
 Pb01 Cs02 Cs02 56.46(6) 1_655 6_656 ?
 Pb01 Cs02 Cs1 56.6(2) 1_655 6_657 ?
 Pb01 Cs02 Cs1 59.9(2) 1_655 6_656 ?
 Pb01 Cs02 Cs1 59.9(2) 4_646 6_656 ?
 Pb01 Cs02 Cs1 56.6(2) 4_646 6_657 ?
 Cs02 Cs02 Cs02 94.9(4) 6_556 6_656 ?
 Br03 Cs02 Pb01 91.18(10) . 1_655 ?
 Br03 Cs02 Pb01 38.76(9) 6_656 1_655 ?
 Br03 Cs02 Pb01 104.2(3) 5_666 4_646 ?
 Br03 Cs02 Pb01 154.7(4) 8_565 1_655 ?
 Br03 Cs02 Pb01 38.84(9) 4_646 4_646 ?
 Br03 Cs02 Pb01 92.6(3) 3 1_655 ?
 Br03 Cs02 Pb01 38.76(9) 3 4_646 ?
 Br03 Cs02 Pb01 92.6(3) 6_656 4_646 ?
 Br03 Cs02 Pb01 154.7(4) . 4_646 ?
 Br03 Cs02 Pb01 91.18(10) 8_565 4_646 ?
 Br03 Cs02 Pb01 104.2(3) 4_646 1_655 ?
 Br03 Cs02 Pb01 38.84(9) 5_666 1_655 ?
 Br03 Cs02 Cs02 41.87(16) 6_656 6_656 ?
 Br03 Cs02 Cs02 89.0(3) 3 6_556 ?
 Br03 Cs02 Cs02 123.76(13) 4_646 6_556 ?
 Br03 Cs02 Cs02 94.71(15) 5_666 6_656 ?
 Br03 Cs02 Cs02 45.56(12) 8_565 6_556 ?
 Br03 Cs02 Cs02 98.4(4) 8_565 6_656 ?
 Br03 Cs02 Cs02 94.71(15) 4_646 6_656 ?
 Br03 Cs02 Cs02 45.57(12) . 6_556 ?
 Br03 Cs02 Cs02 89.0(3) 6_656 6_556 ?
 Br03 Cs02 Cs02 41.87(16) 3 6_656 ?
 Br03 Cs02 Cs02 123.76(13) 5_666 6_556 ?
 Br03 Cs02 Cs02 98.4(4) . 6_656 ?
 Br03 Cs02 Br03 121.5(4) . 3 ?
 Br03 Cs02 Br03 83.0(3) 3 6_656 ?
 Br03 Cs02 Br03 163.7(4) . 4_646 ?
 Br03 Cs02 Br03 130.6(3) 4_646 6_656 ?
 Br03 Cs02 Br03 163.7(4) 8_565 5_666 ?
 Br03 Cs02 Br03 78.22(5) . 5_666 ?
 Br03 Cs02 Br03 121.5(4) 8_565 6_656 ?
 Br03 Cs02 Br03 130.6(3) 5_666 3 ?
 Br03 Cs02 Br03 65.37(13) . 6_656 ?
 Br03 Cs02 Br03 65.37(13) 8_565 3 ?
 Br03 Cs02 Br03 64.07(10) 5_666 6_656 ?
 Br03 Cs02 Br03 64.07(10) 4_646 3 ?
 Br03 Cs02 Br03 90.3(3) 8_565 . ?
 Br03 Cs02 Br03 110.4(3) 5_666 4_646 ?
 Br03 Cs02 Br03 78.22(5) 8_565 4_646 ?
 Br03 Cs02 Cs1 41.51(14) 3 6_656 ?
 Br03 Cs02 Cs1 94.8(3) 3 6_657 ?
 Br03 Cs02 Cs1 97.6(3) 5_666 6_656 ?
 Br03 Cs02 Cs1 97.6(3) 4_646 6_656 ?
 Br03 Cs02 Cs1 94.8(2) 8_565 6_656 ?
 Br03 Cs02 Cs1 55.58(14) 5_666 6_657 ?
 Br03 Cs02 Cs1 133.59(15) 8_565 6_657 ?
 Br03 Cs02 Cs1 133.59(15) . 6_657 ?
 Br03 Cs02 Cs1 94.8(3) 6_656 6_657 ?
 Br03 Cs02 Cs1 94.8(2) . 6_656 ?
 Br03 Cs02 Cs1 55.58(14) 4_646 6_657 ?
 Br03 Cs02 Cs1 41.51(14) 6_656 6_656 ?
 Cs1 Cs02 Cs02 89.8(3) 6_656 6_556 ?
 Cs1 Cs02 Cs02 5.1(3) 6_656 6_656 ?
 Cs1 Cs02 Cs02 90.3(3) 6_657 6_656 ?
 Cs1 Cs02 Cs02 174.8(4) 6_657 6_556 ?
 Cs1 Cs02 Cs1 95.4(4) 6_656 6_657 ?
 Pb01 Br03 Pb01 157.35(4) . 2_564 ?
 Pb01 Br03 Cs02 94.1(2) 2_564 . ?
 Pb01 Br03 Cs02 107.6(2) . . ?
 Pb01 Br03 Cs02 96.9(2) 2_564 5_666 ?
 Pb01 Br03 Cs02 83.68(17) 2_564 6_556 ?
 Pb01 Br03 Cs02 85.1(2) . 5_666 ?
 Pb01 Br03 Cs02 88.99(17) . 6_556 ?
 Pb01 Br03 Cs1 92.2(2) . 5_666 ?
 Pb01 Br03 Cs1 101.6(2) 2_564 . ?
 Pb01 Br03 Cs1 100.0(2) . . ?
 Pb01 Br03 Cs1 89.9(2) 2_564 5_666 ?
 Cs02 Br03 Cs02 92.56(19) . 6_556 ?
 Cs02 Br03 Cs02 101.78(5) . 5_666 ?
 Cs02 Br03 Cs02 165.55(14) 5_666 6_556 ?
 Cs02 Br03 Cs1 100.4(3) . 5_666 ?
 Cs02 Br03 Cs1 7.2(4) 5_666 5_666 ?
 Cs1 Br03 Cs02 7.6(4) . . ?
 Cs1 Br03 Cs02 101.6(3) . 5_666 ?
 Cs1 Br03 Cs02 92.4(3) . 6_556 ?
 Cs1 Br03 Cs02 166.0(3) 5_666 6_556 ?
 Cs1 Br03 Cs1 101.17(3) . 5_666 ?
 Cs Cs Cs1 88.7(4) 6_656 6_657 ?
 Cs Cs Cs1 177.3(4) 6_556 6_657 ?
 Br1 Cs Cs1 47.72(15) 6_657 6_657 ?
 Br1 Cs Cs1 38.2(4) 1_655 6_657 ?
 Cs1 Cs Cs1 91.7(6) 6_657 6_656 ?
 Pb01 Br1 Pb01 164.92(8) 4_546 . ?
 Pb01 Br1 Cs 89.61(4) 4_546 1_455 ?
 Pb01 Br1 Cs 97.47(4) . 6_557 ?
 Pb01 Br1 Cs 89.61(4) . 1_455 ?
 Pb01 Br1 Cs 97.47(4) 4_546 6_557 ?
 Pb01 Br1 Cs1 97.50(4) . 6_557 ?
 Pb01 Br1 Cs1 90.16(4) . 1_455 ?
 Pb01 Br1 Cs1 90.16(4) 4_546 1_455 ?
 Pb01 Br1 Cs1 97.50(4) 4_546 6_557 ?
 Pb01 Br1 Cs1 88.98(4) . . ?
 Pb01 Br1 Cs1 88.98(4) 4_546 . ?
 Cs Br1 Cs1 89.8(3) 6_557 . ?
 Cs Br1 Cs1 169.3(2) 1_455 . ?
 Cs1 Br1 Cs 2.0(6) 6_557 6_557 ?
 Cs1 Br1 Cs 98.9(5) 6_557 1_455 ?
 Cs1 Br1 Cs1 91.8(5) 6_557 . ?
 Cs1 Br1 Cs1 94.8(4) 6_557 1_455 ?
 Cs1 Br1 Cs1 173.4(4) 1_455 . ?
 Cs02 Cs1 Cs02 95.4(4) 6_556 6_557 ?
 Cs02 Cs1 Cs 2.0(3) 6_557 6_557 ?
 Cs02 Cs1 Cs 93.3(5) 6_556 6_557 ?
 Cs02 Cs1 Cs1 89.6(4) 6_557 6_657 ?
 Cs02 Cs1 Cs1 5.1(3) 6_557 6_557 ?
 Cs02 Cs1 Cs1 175.1(3) 6_556 6_657 ?
 Cs02 Cs1 Cs1 90.3(3) 6_556 6_557 ?
 Br03 Cs1 Cs02 89.5(2) 4_646 6_557 ?
 Br03 Cs1 Cs02 92.8(4) 8_565 6_557 ?
 Br03 Cs1 Cs02 46.1(2) . 6_556 ?
 Br03 Cs1 Cs02 89.5(2) 5_666 6_557 ?
 Br03 Cs1 Cs02 124.9(2) 5_666 6_556 ?
 Br03 Cs1 Cs02 92.8(4) . 6_557 ?
 Br03 Cs1 Cs02 46.1(2) 8_565 6_556 ?
 Br03 Cs1 Cs02 124.9(2) 4_646 6_556 ?
 Br03 Cs1 Br03 170.9(5) 8_565 5_666 ?
 Br03 Cs1 Br03 78.83(3) 8_565 4_646 ?
 Br03 Cs1 Br03 92.2(5) 8_565 . ?
 Br03 Cs1 Br03 110.0(5) 5_666 4_646 ?
 Br03 Cs1 Br03 78.83(3) . 5_666 ?
 Br03 Cs1 Br03 170.9(5) . 4_646 ?
 Br03 Cs1 Cs 91.4(4) . 6_557 ?
 Br03 Cs1 Cs 90.7(2) 5_666 6_557 ?
 Br03 Cs1 Cs 91.4(4) 8_565 6_557 ?
 Br03 Cs1 Cs 90.7(2) 4_646 6_557 ?
 Br03 Cs1 Br1 120.5(3) 8_565 1_655 ?
 Br03 Cs1 Br1 63.8(3) 4_646 1_655 ?
 Br03 Cs1 Br1 63.8(3) 5_666 1_655 ?
 Br03 Cs1 Br1 120.5(3) . 1_655 ?
 Br03 Cs1 Cs1 133.8(2) . 6_657 ?
 Br03 Cs1 Cs1 55.0(3) 4_646 6_657 ?
 Br03 Cs1 Cs1 89.3(2) . 6_557 ?
 Br03 Cs1 Cs1 92.4(3) 4_646 6_557 ?
 Br03 Cs1 Cs1 89.3(2) 8_565 6_557 ?
 Br03 Cs1 Cs1 133.8(2) 8_565 6_657 ?
 Br03 Cs1 Cs1 55.0(3) 5_666 6_657 ?
 Br03 Cs1 Cs1 92.4(3) 5_666 6_557 ?
 Br1 Cs1 Br1 173.4(4) 1_655 . ?
 Br1 Cs1 Br1 85.4(3) 6_657 . ?
 Br1 Cs1 Cs1 48.7(5) 6_657 6_657 ?
 Br1 Cs1 Cs1 39.33(4) 1_655 6_657 ?
 Br1 Cs1 Cs1 134.1(4) . 6_657 ?
 Cs1 Cs1 Cs 3.0(3) 6_557 6_557 ?
 Cs1 Cs1 Cs 91.6(5) 6_657 6_557 ?
 Cs1 Cs1 Cs1 94.7(5) 6_657 6_557 ?

_shelx_res_file
;
TITL CsPbBr3 in Pnma #62
    CsPbBr3.res
    created by SHELXL-2019/3 at 19:09:44 on 04-Dec-2024
CELL 0.71073 8.2575 11.7639 8.2194 90 90 90
ZERR 4 0.0004 0.0007 0.0004 0 0 0
LATT 1
SYMM 0.5-X,-Y,0.5+Z
SYMM 0.5+X,0.5-Y,0.5-Z
SYMM -X,0.5+Y,-Z
SFAC Br Cs Pb
UNIT 12 4 4
SIMU 0.01 0.02 2 Cs1 Cs Cs02
SIMU 0.01 0.02 2 Cs Cs02
SIMU Br1

L.S. 50 0 0
PLAN  4
TEMP 22
CONF
MORE -1
fmap 2 53
acta
SHEL 100 0.7
TWIN 0 0 1 0 -1 0 1 0 0 2
OMIT 2 0 0
OMIT 4 0 0
REM <olex2.extras>
REM <HklSrc "%.\\CsPbBr3.hkl">
REM </olex2.extras>

WGHT    0.031200    3.471900
EXTI    0.000605
BASF   0.08543
FVAR       0.16215
PB01  3    0.000000    0.500000    0.500000    10.50000    0.02938    0.02689 =
         0.02913   -0.00074    0.00001    0.00084
PART 1
CS02  2    0.553680    0.250000    0.480574    10.16667    0.05390    0.04297 =
         0.06922    0.00000   -0.01115    0.00000
BR03  1    0.293307    0.475622    0.293877    11.00000    0.05640    0.09417 =
         0.05695    0.00592    0.03022    0.00584
PART 2
CS    2    0.524047    0.250000    0.484520    10.16667    0.06948    0.08466 =
         0.06642    0.00000   -0.00118    0.00000
BR1   1   -0.003743    0.250000    0.547201    10.50000    0.11360    0.02451 =
         0.09883    0.00000   -0.01143    0.00000
PART 0
CS1   2    0.506913    0.250000    0.518441    10.16667    0.07852    0.07945 =
         0.07230    0.00000   -0.01947    0.00000
HKLF 4


REM  CsPbBr3 in Pnma #62
REM wR2 = 0.0698, GooF = S = 1.077, Restrained GooF = 1.089 for all data
REM R1 = 0.0260 for 1001 Fo > 4sig(Fo) and 0.0306 for all 1178 data
REM 42 parameters refined using 18 restraints

END

WGHT      0.0311      3.4760

REM Highest difference peak  1.436,  deepest hole -1.263,  1-sigma level  0.185
Q1    1   0.2458  0.5238  0.2505  11.00000  0.05    1.44
Q2    1   0.2666  0.4188  0.2644  11.00000  0.05    1.02
Q3    1   0.4586  0.2965  0.4850  11.00000  0.05    0.80
Q4    1   0.0525  0.5339  0.5049  11.00000  0.05    0.73
;
_shelx_res_checksum                88671
_shelx_hkl_file
;
   0   0   2 3106.08  110.36
   0   0  -2 3175.23  110.31
   0   0  -3   -0.16    0.34
   0   0   3    0.16    0.44
   0   0  -4 4478.22  160.18
   0   0   4 4700.03  160.29
   0   0  -5    1.01    0.52
   0   0   5    1.26    0.44
   0   0   5   -0.12    0.64
   0   0  -5   -0.11    0.53
   0   0  -6 1208.42   42.44
   0   0   6 1225.51   42.29
   0   0   6 1188.78   42.42
   0   0  -6 1168.44   42.26
   0   0   7   -0.38    0.93
   0   0  -7   -0.84    0.92
   0   0   7    0.32    0.78
   0   0  -7   -0.19    0.78
   0   0  -8  237.61    8.84
   0   0   8  224.75    9.04
   0   0   8  240.54    8.87
   0   0  -8  250.31    9.10
   0   0  -9   -0.07    1.13
   0   0  -9    2.17    0.96
   0   0   9   -0.57    0.98
   0   0   9   -0.78    1.16
   0   0 -10  208.63    8.52
   0   0  10  219.27    8.78
   0   0  10  239.27    8.63
   0   0 -10  241.71    8.87
   0  -1   1    1.79    0.21
   0  -1  -1    1.74    0.21
   0   1  -1    1.59    0.23
   0   1   1    1.88    0.17
   0  -1   2    2.29    0.32
   0  -1   2    3.63    0.43
   0   1   2    1.82    0.30
   0   1  -2    0.87    0.29
   0  -1  -2    2.33    0.39
   0   1  -2    3.49    0.42
   0  -1  -2    1.81    0.31
   0   1   2    2.20    0.39
   0   1   3  130.05    4.91
   0  -1   3  139.54    4.95
   0   1  -3  131.76    4.94
   0  -1   3  135.34    4.86
   0   1   3  131.32    4.84
   0   1  -3  139.90    4.86
   0  -1  -3  127.03    4.84
   0  -1  -4    9.99    0.81
   0  -1   4   15.53    0.96
   0   1   4   15.94    0.96
   0  -1  -5   14.08    0.91
   0   1  -5   12.32    0.89
   0  -1  -5   15.36    1.02
   0   1  -5   16.36    1.07
   0  -1   5   14.71    1.07
   0   1   5   12.83    1.02
   0  -1   5   15.63    0.94
   0   1   5   16.15    0.93
   0  -1  -6    1.21    0.83
   0   1  -6    0.72    0.80
   0   1   6    1.25    0.68
   0  -1   6    1.85    0.72
   0  -1  -6    2.06    0.68
   0   1  -6    2.07    0.73
   0   1   6    1.42    0.82
   0  -1   6    1.83    0.84
   0  -1  -7   -0.17    0.92
   0   1  -7   -0.28    0.92
   0  -1   7    0.59    0.76
   0   1   7   -0.28    0.79
   0  -1  -7    1.69    0.74
   0   1  -7    0.53    0.76
   0   1   7   -0.32    0.89
   0  -1   7   -0.28    0.91
   0   1  -8    1.70    1.08
   0  -1  -8    2.22    1.11
   0  -1   8    0.60    0.91
   0   1   8    0.64    0.89
   0  -1  -8    1.46    0.87
   0   1  -8    2.47    0.89
   0  -1   8    1.40    1.07
   0   1   8    2.54    1.06
   0   1  -9   -0.42    1.15
   0  -1  -9    0.49    1.11
   0   1   9   -0.81    0.93
   0  -1   9    0.16    0.96
   0  -1  -9    0.29    0.90
   0   1  -9    0.15    0.95
   0  -1   9    0.07    1.11
   0   1   9    1.46    1.13
   0  -1  10    1.66    1.10
   0   1  10   -1.38    1.10
   0  -1  10    0.48    1.19
   0  -1 -10   -0.16    1.02
   0  -1 -10   -0.23    1.29
   0   1 -10   -1.72    1.35
   0   1  10   -1.60    1.30
   0   1 -10   -1.18    1.02
   0   2  -1    0.83    0.30
   0  -2   1    0.40    0.24
   0  -2  -1    0.52    0.22
   0   2   1    0.35    0.18
   0  -2   1   -0.17    0.27
   0   2   1   -0.02    0.22
   0  -2  -1   -0.03    0.16
   0   2  -1    0.18    0.23
   0   2   2  676.83   24.51
   0  -2  -2  713.04   24.57
   0   2   2  687.77   24.56
   0  -2   2  737.99   24.54
   0   2  -2  690.72   24.52
   0  -2  -2  640.11   24.50
   0   2  -2  759.32   24.60
   0  -2   2  718.79   24.58
   0  -2   3   -0.47    0.42
   0   2  -3    0.05    0.37
   0   2   3    0.37    0.35
   0   2  -3   -0.32    0.49
   0  -2  -3   -0.05    0.34
   0  -2  -3   -0.27    0.45
   0  -2   3    0.50    0.48
   0   2   3    0.02    0.45
   0  -2  -4  677.46   23.77
   0  -2   4  674.25   23.79
   0  -2  -4  641.75   23.64
   0   2  -4  678.77   23.68
   0  -2   4  701.44   23.70
   0   2   4  645.81   23.74
   0  -2   5    1.56    0.63
   0   2   5   -0.11    0.54
   0   2  -5    0.20    0.70
   0   2  -5   -0.19    0.56
   0  -2  -5    0.16    0.52
   0  -2  -5   -0.37    0.65
   0   2   5    1.17    0.67
   0  -2   5    0.95    0.70
   0  -2   6  364.33   13.64
   0   2   6  352.33   13.59
   0   2  -6  408.71   13.69
   0  -2  -6  381.78   13.64
   0   2   6  377.79   13.48
   0  -2   6  388.89   13.51
   0   2  -6  370.45   13.48
   0  -2  -6  360.84   13.46
   0   2  -7    1.17    0.97
   0  -2  -7    0.61    0.99
   0   2  -7    0.81    0.77
   0  -2  -7   -0.37    0.75
   0   2   7   -0.27    0.78
   0  -2   7   -0.77    0.79
   0   2   7    0.21    0.89
   0  -2   7   -0.68    0.96
   0   2  -8  134.08    5.38
   0  -2   8  143.24    5.23
   0   2   8  123.30    5.32
   0  -2   8  130.04    5.38
   0   2  -8  126.50    5.15
   0  -2  -8  125.01    5.13
   0  -2  -8  143.05    5.44
   0   2   8  138.17    5.20
   0  -2  -9   -0.83    0.94
   0  -2   9   -0.22    1.19
   0   2   9   -0.78    1.11
   0  -2   9   -0.58    0.99
   0   2   9   -0.65    0.93
   0   2  -9    0.93    0.95
   0  -2  -9   -0.21    1.11
   0   2  -9    1.41    1.17
   0  -2 -10  194.28    7.48
   0   2  10  167.80    7.39
   0  -2  10  173.48    7.43
   0   2 -10  208.22    7.56
   0  -2  10  196.44    7.28
   0  -2 -10  181.30    7.18
   0   2 -10  190.57    7.18
   0   3   0    0.09    0.20
   0  -3   0   -0.06    0.16
   0   3   0   -0.06    0.14
   0  -3   0    0.06    0.19
   0   3  -1  291.29   11.44
   0  -3  -1  336.96   11.40
   0  -3   1  322.84   11.43
   0   3   1  339.72   11.41
   0   3  -1  326.15   11.39
   0  -3  -1  327.78   11.37
   0   3   1  314.65   11.37
   0  -3   1  317.29   11.43
   0  -3   2   22.32    0.85
   0   3   2   17.69    0.73
   0   3  -2   22.84    0.94
   0   3  -2   13.96    0.76
   0  -3  -2   19.02    0.75
   0  -3  -3    0.21    0.47
   0  -3   3    0.95    0.52
   0  -3  -3    0.91    0.37
   0  -3   3    0.44    0.43
   0   3  -3    0.09    0.39
   0   3   3    0.79    0.36
   0   3  -3    0.69    0.51
   0   3   3    0.68    0.48
   0  -3   4   -0.15    0.51
   0   3  -4    0.23    0.51
   0  -3  -4   -0.15    0.62
   0  -3   4   -0.07    0.62
   0  -3  -4    0.49    0.48
   0   3   4    0.77    0.56
   0   3   5   37.87    1.80
   0   3  -5   39.98    1.87
   0  -3  -5   38.83    1.84
   0   3   5   38.71    1.69
   0  -3   5   41.37    1.88
   0   3  -5   40.02    1.71
   0  -3   5   34.33    1.72
   0  -3  -5   37.50    1.68
   0   3   6    9.57    1.04
   0  -3   6    8.43    1.15
   0   3   6   11.62    0.98
   0   3  -6    7.19    0.95
   0  -3  -6    7.71    0.93
   0  -3   6   15.30    1.11
   0  -3  -6    9.65    1.09
   0   3  -6   18.34    1.26
   0  -3   7    3.86    0.92
   0   3   7    3.05    0.79
   0  -3  -7    5.77    1.06
   0   3  -7    3.06    1.01
   0  -3  -7    3.06    0.80
   0   3  -7    4.18    0.83
   0   3   7    2.96    0.96
   0  -3   7    3.14    1.03
   0   3   8   -0.81    1.05
   0   3   8   -0.49    0.88
   0  -3   8    0.09    0.91
   0  -3  -8   -1.14    1.11
   0   3  -8    0.25    1.11
   0  -3  -8   -0.90    0.89
   0   3  -8   -0.09    0.85
   0  -3   8    0.58    1.05
   0   3   9    3.71    1.24
   0   3   9    5.96    1.10
   0  -3   9    4.10    1.12
   0  -3  -9    5.45    1.07
   0  -3   9    4.46    1.29
   0   3  -9    6.59    1.07
   0   3  -9    3.48    1.24
   0  -3  -9    2.45    1.22
   0  -3  10    1.29    1.33
   0   3  10   -1.38    1.31
   0   3 -10    0.26    1.06
   0  -3 -10   -0.54    1.04
   0   4   0 9830.36  343.15
   0  -4   0 9999.00  343.16
   0   4   0 9408.82  343.17
   0  -4   0 9908.26  343.18
   0  -4  -1    0.21    0.21
   0  -4   1    0.31    0.34
   0   4  -1   -0.11    0.25
   0   4   1    0.28    0.26
   0  -4   1    0.14    0.37
   0  -4  -1   -0.08    0.25
   0   4  -1    0.53    0.36
   0   4   1    0.45    0.21
   0   4   2 2891.04  100.57
   0  -4  -2 2824.05  100.62
   0  -4  -2 2807.94  100.56
   0  -4   2 2895.99  100.65
   0   4   2 2821.72  100.61
   0   4  -2 2937.47  100.67
   0   4  -2 2856.63  100.58
   0  -4   2 2968.29  100.64
   0   4  -3    0.10    0.42
   0   4   3    0.06    0.41
   0  -4   3   -0.06    0.50
   0   4   3   -0.02    0.53
   0   4  -3   -0.17    0.60
   0  -4  -3    0.40    0.53
   0  -4   3    0.31    0.58
   0  -4  -3    0.17    0.39
   0  -4   4 3179.60  106.41
   0   4  -4 3073.48  106.37
   0  -4  -4 2985.55  106.35
   0  -4   4 2967.54  106.49
   0  -4  -4 3017.23  106.47
   0   4   4 2941.77  106.45
   0  -4   5   -0.50    0.75
   0  -4  -5    0.23    0.74
   0  -4  -5   -0.34    0.57
   0   4   5    0.72    0.73
   0   4  -5    0.50    0.61
   0   4   5    0.53    0.56
   0   4  -5    0.21    0.73
   0  -4   5   -0.03    0.66
   0   4   6  889.65   33.57
   0   4   6  960.05   33.46
   0  -4   6  930.13   33.63
   0  -4   6  968.99   33.51
   0  -4  -6  952.79   33.60
   0   4  -6 1036.78   33.69
   0  -4  -6  913.22   33.44
   0   4  -6  935.59   33.46
   0  -4   7   -0.04    0.86
   0   4   7    0.45    0.77
   0   4   7    0.69    0.95
   0  -4  -7   -0.78    0.76
   0  -4   7    0.82    1.05
   0   4  -7    0.19    0.80
   0   4  -7   -0.69    1.01
   0  -4  -7    1.08    0.96
   0   4   8  185.59    8.11
   0  -4   8  212.05    8.23
   0   4   8  214.74    8.01
   0  -4  -8  226.35    8.27
   0  -4   8  228.98    8.11
   0   4  -8  247.81    8.35
   0   4  -8  206.49    7.97
   0  -4  -8  203.79    7.96
   0   4  -9    1.31    1.23
   0   4  -9    0.24    0.97
   0   4   9    0.54    0.99
   0   4   9    0.89    1.14
   0  -4   9    1.18    1.19
   0  -4  -9    1.68    1.00
   0  -4  -9    1.25    1.20
   0  -4   9   -0.28    1.10
   0  -4  10  162.07    6.63
   0   4  10  159.60    6.57
   0  -4 -10  162.04    6.31
   0   4 -10  164.16    6.32
   0  -5   0    0.26    0.30
   0   5   0    0.32    0.19
   0  -5   0    0.38    0.23
   0   5  -1  131.39    4.83
   0  -5   1  132.31    4.84
   0   5   1  136.96    4.80
   0  -5   1  139.06    4.84
   0   5  -1  135.65    4.79
   0   5   1  131.34    4.76
   0  -5  -1  141.46    4.80
   0  -5  -1  126.09    4.76
   0  -5   2    0.06    0.41
   0  -5  -2    0.07    0.29
   0   5  -2    0.55    0.51
   0   5   2   -0.02    0.38
   0   5   2    0.25    0.31
   0  -5   2    0.17    0.50
   0  -5  -2    0.02    0.39
   0   5  -2    0.01    0.35
   0   5   3  237.81    8.52
   0   5  -3  239.25    8.47
   0   5   3  223.05    8.45
   0   5  -3  216.15    8.57
   0  -5  -3  243.83    8.45
   0  -5   3  240.33    8.53
   0  -5   3  244.40    8.57
   0  -5  -3  245.62    8.55
   0  -5   4   15.84    1.24
   0  -5  -4   13.79    1.09
   0  -5  -4   21.23    1.01
   0   5  -4   13.70    1.05
   0   5   4   14.40    1.08
   0   5  -5    4.68    0.91
   0  -5  -5    4.14    0.67
   0   5   5    4.24    0.81
   0  -5   5    5.96    0.93
   0  -5  -5    3.96    0.85
   0   5   5    4.47    0.67
   0   5  -5    4.78    0.69
   0  -5   5    4.60    0.79
   0   5  -6   -0.61    0.98
   0  -5   6    1.11    0.87
   0  -5  -6    0.47    0.73
   0   5   6    0.98    0.86
   0   5   6    0.03    0.74
   0  -5   6   -0.15    0.90
   0   5  -6    0.36    0.74
   0  -5  -6    0.87    0.90
   0   5  -7    2.23    1.08
   0  -5  -7    1.03    0.83
   0   5  -7    0.82    0.82
   0  -5   7    0.59    1.05
   0  -5   7    1.41    0.92
   0   5   7   -0.19    0.78
   0  -5  -7   -0.49    1.06
   0   5   7    1.42    0.99
   0   5  -8    3.72    1.29
   0  -5  -8    0.46    0.91
   0   5  -8    2.18    0.95
   0   5   8    1.26    1.11
   0  -5   8    3.89    1.15
   0  -5  -8    0.69    1.14
   0   5   8    1.95    0.96
   0   5  -9    3.14    1.35
   0   5   9    2.14    1.00
   0   5  -9    3.21    1.03
   0  -5   9    1.63    1.29
   0  -5  -9    2.35    1.24
   0   5   9    2.95    1.26
   0  -5  -9    1.75    0.96
   0  -5   9    3.79    1.19
   0  -5 -10   -0.94    1.09
   0  -5  10    0.33    1.42
   0   5 -10    1.30    1.08
   0   5  10   -0.08    1.30
   0  -6   0  230.16    8.21
   0  -6   0  226.61    8.27
   0   6   0  236.17    8.18
   0   6   0  229.97    8.25
   0   6   1   -0.01    0.23
   0   6  -1    0.22    0.33
   0  -6   1    0.12    0.35
   0   6  -1   -0.23    0.31
   0  -6  -1    0.13    0.29
   0  -6   1    0.10    0.39
   0  -6  -1    0.81    0.29
   0   6   1    0.43    0.30
   0   6   2   17.28    0.95
   0   6  -2   21.59    1.12
   0   6  -2   21.87    0.94
   0  -6   2   21.66    1.03
   0  -6  -2   21.25    0.99
   0  -6   2   20.74    1.10
   0   6   2   27.77    0.95
   0  -6  -2   17.99    0.90
   0   6   3   -0.39    0.51
   0  -6   3    0.53    0.57
   0  -6  -3    0.12    0.54
   0   6  -3    0.32    0.45
   0   6  -3    0.13    0.64
   0  -6   3   -0.36    0.66
   0  -6  -3    0.32    0.42
   0  -6  -4  287.90   10.37
   0  -6   4  304.14   10.44
   0  -6   4  282.97   10.37
   0   6  -4  282.31   10.27
   0   6   4  283.65   10.34
   0  -6  -4  281.45   10.25
   0  -6  -5   -0.28    0.60
   0  -6   5    0.29    0.77
   0  -6   5    0.68    0.79
   0  -6  -5   -0.45    0.80
   0   6  -5    0.69    0.81
   0   6   5    0.16    0.62
   0   6  -5    0.36    0.66
   0   6   5    1.09    0.80
   0   6   6  294.30   11.10
   0   6  -6  300.28   10.98
   0  -6  -6  297.31   11.12
   0  -6  -6  300.99   10.96
   0   6  -6  342.06   11.26
   0  -6   6  323.88   11.12
   0  -6   6  288.72   11.15
   0   6   6  290.46   10.96
   0   6  -7   -0.19    0.85
   0  -6  -7   -0.64    1.07
   0   6  -7    0.35    1.03
   0  -6   7   -0.05    1.03
   0  -6   7    0.24    1.03
   0  -6  -7    1.18    0.83
   0   6   7    0.34    0.84
   0   6   7    0.96    1.03
   0   6   8  121.24    5.11
   0   6  -8  122.55    4.91
   0   6  -8  145.86    5.28
   0  -6  -8  118.33    4.89
   0   6   8  131.32    4.96
   0  -6   8  120.74    5.18
   0   6   9    0.68    1.06
   0  -7   0    0.13    0.40
   0   7   0   -0.24    0.35
   0   7   0   -0.04    0.24
   0  -7   0   -0.09    0.27
   0   7  -1  218.69    7.79
   0   7   1  210.66    7.81
   0  -7   1  219.88    7.83
   0  -7  -1  226.54    7.81
   0  -7  -1  218.61    7.81
   0   7  -1  210.30    7.79
   0   7   1  217.79    7.76
   0  -7   1  240.48    7.86
   0   7  -2   18.45    0.88
   0   7   2   11.61    0.60
   0   7   2    8.83    0.67
   0  -7  -2   10.93    0.61
   0   7  -2   11.54    0.63
   0  -7   2   12.95    0.87
   0  -7   2    7.47    0.71
   0  -7  -3    4.29    0.49
   0   7  -3    3.96    0.54
   0  -7  -3    3.41    0.62
   0  -7   3    3.55    0.67
   0   7   3    3.18    0.58
   0  -7   3    3.66    0.81
   0  -7  -4   -0.15    0.55
   0   7   4    1.15    0.54
   0   7  -4   -0.09    0.56
   0   7   4    0.15    0.62
   0  -7  -4    0.56    0.71
   0  -7   4   -0.07    0.71
   0  -7   4    0.18    0.78
   0  -7   5   23.77    1.41
   0  -7  -5   21.85    1.15
   0   7   5   21.20    1.20
   0   7   5   22.13    1.35
   0   7  -5   24.85    1.55
   0  -7  -5   18.88    1.36
   0   7  -5   23.92    1.26
   0   7  -6   10.29    1.32
   0   7   6    6.65    0.90
   0   7  -6    3.92    0.97
   0   7   6    6.18    1.11
   0  -7   9    8.02    1.43
   0  -7  -9    5.52    1.38
   0  -7   9    5.63    1.33
   0  -7  -9    6.38    1.11
   0   8   0 2983.44  105.67
   0   8   0 3067.71  105.71
   0   8  -1    0.11    0.33
   0   8  -1    0.04    0.31
   0   8   1   -0.07    0.41
   0   8   1    0.13    0.29
   0   8  -2 1880.45   64.69
   0   8   2 1816.27   64.67
   0   8  -2 1932.24   64.77
   0   8   2 1761.87   64.73
   0   8   3    0.64    0.57
   0  -8   7   -1.47    1.19
   0  -8   7    0.11    1.06
   0  -8  -7    0.76    1.10
   0  -8  -7    0.14    0.78
   0  -8  -8  132.58    5.46
   0   8   8  142.25    5.54
   0  -8   8  162.80    5.83
   0  -8   8  145.52    5.79
   0   8  -8  165.55    5.95
   0   8   8  134.15    5.68
   0  -8  -8  145.53    5.78
   0   8  -8  133.85    5.47
   0   8  -9    0.45    1.34
   0  -8   9    0.65    1.31
   0   8   9   -0.95    1.02
   0  -8   9    0.50    1.27
   0   8  -9   -0.36    0.99
   0  -8  -9   -0.07    1.25
   0   8   9    0.53    1.22
   0  -8  -9   -1.59    0.98
   0  -9  -3   78.91    3.08
   0  -9   3   80.02    3.28
   0  -9  -3   80.37    3.17
   0  -9   3   89.00    3.21
   0  -9  -4    3.74    0.83
   0  -9   4    5.81    0.90
   0  -9   4    7.77    1.14
   0  -9  -4    5.50    0.72
   0   9   5    6.72    0.82
   0   9   5    6.87    0.94
   0   9  -5    7.86    1.18
   0   9  -5    6.64    0.80
   0  -9  -5    8.69    1.01
   0  -9   5    7.55    1.02
   0  -9  -5    6.55    0.79
   0  -9   5    8.44    1.20
   0   9   6    0.26    0.93
   0   9  -6   -0.73    1.20
   0   9   6   -0.51    0.81
   0  -9  -6    1.16    0.99
   0  -9  -6    0.54    0.79
   0   9  -6    0.13    0.81
   0  -9   6    0.15    1.03
   0  -9   6    1.07    1.21
   0   9   7    1.21    1.00
   0   9  -7    1.33    1.23
   0  -9   7    1.16    1.04
   0   9  -7    2.25    0.87
   0  -9   7    1.11    1.24
   0  -9  -7    0.44    0.84
   0  -9  -7    0.61    1.10
   0   9   7    1.48    0.91
   0  -9  -8   -0.30    1.21
   0  -9  -8    0.45    0.93
   0   9   8    0.46    0.96
   0  -9   8    0.63    1.16
   0   9  -8    1.95    1.40
   0   9   8   -0.17    1.11
   0  -9   8    0.19    1.27
   0   9  -8    0.59    0.91
   0  -9  -9    2.34    1.29
   0   9  -9    3.82    1.43
   0   9   9    1.86    1.18
   0   9  -9    2.24    1.00
   0  -9   9    3.22    1.33
   0   9   9   -0.14    1.07
   0  -9   9    2.27    1.41
   0  -9  -9    2.11    1.01
   0 -10   1    0.24    0.34
   0 -10   1    0.32    0.35
   0 -10  -1   -0.01    0.35
   0 -10  -1   -0.63    0.47
   0  10  -1   -0.01    0.30
   0  10   1   -0.27    0.44
   0  10  -1   -0.41    0.28
   0  10   1   -0.19    0.28
   0  10   2   58.98    2.24
   0  10  -2   60.07    2.24
   0 -10  -2   58.72    2.32
   0 -10   2   58.90    2.31
   0 -10  -2   55.92    2.31
   0 -10   2   61.73    2.32
   0  10  -2   67.31    2.30
   0  10   2   56.03    2.33
   0 -10  -3    0.65    0.62
   0 -10  -3    0.67    0.53
   0  10  -3   -0.17    0.49
   0 -10   3    0.55    0.71
   0 -10   3    0.47    0.61
   0  10   3   -0.25    0.58
   0 -10  -4  117.37    4.54
   0  10  -4  134.16    4.76
   0  10   4  116.59    4.62
   0  10   4  121.96    4.53
   0 -10   4  133.74    4.79
   0 -10   4  120.22    4.64
   0 -10  -4  117.50    4.64
   0  10  -4  121.00    4.51
   0  10   5    0.32    0.72
   0  10   5    1.36    0.86
   0  10  -5   -1.25    0.71
   0 -10   5    0.20    0.89
   0 -10  -5   -0.60    0.70
   0  10  -5    0.69    0.99
   0 -10   5    0.33    1.04
   0 -10  -5   -0.39    0.89
   0  10  -6  168.45    6.31
   0 -10   6  165.62    6.50
   0  10   6  154.45    6.43
   0  10   6  168.54    6.34
   0 -10  -6  166.41    6.54
   0 -10   6  186.08    6.70
   0 -10  -6  165.48    6.32
   0 -10   7    0.37    1.27
   0  10   7   -0.23    0.88
   0  10  -7    0.65    0.85
   0 -10  -7    0.51    0.84
   0 -10   7    0.27    1.08
   0 -10  -7   -0.65    1.12
   0  10   7    0.80    1.02
   0  10  -7    0.63    1.31
   0 -10   8   92.53    4.07
   0  10   8   86.77    3.99
   0  10   8   91.65    3.85
   0  10  -8   92.91    3.80
   0 -10   8  107.24    4.25
   0 -10  -8   86.22    3.80
   0 -10  -8   96.76    4.11
   0 -10  -9    0.46    1.27
   0  10  -9    1.38    1.39
   0 -10   9    1.44    1.45
   0  10   9   -0.32    1.16
   0 -10   9   -0.34    1.19
   0  10  -9   -0.72    0.94
   0 -10  -9   -0.32    0.97
   0 -11  -2    2.17    0.56
   0 -11   2    1.45    0.46
   0  11  -2    2.73    0.37
   0  11  -2    2.09    0.41
   0  11   2    1.09    0.41
   0 -11  -2    1.55    0.49
   0 -11   2    1.20    0.46
   0  11   2    1.59    0.55
   0  11   3    1.26    0.53
   0 -11   3    0.49    0.64
   0  11   3    1.32    0.62
   0 -11  -3    1.30    0.62
   0 -11   3    1.22    0.61
   0  11  -3    0.89    0.47
   0  11  -3    0.80    0.59
   0 -11  -3    0.76    0.57
   0  11  -4    0.47    0.59
   0 -11   4    0.25    0.82
   0  11   4    1.46    0.72
   0 -11   4    0.41    0.74
   0  11   4   -0.23    0.60
   0 -11  -4   -0.46    0.64
   0 -11  -4    0.55    0.74
   0 -11  -5    6.08    0.99
   0  11  -5    4.50    1.08
   0 -11   5    4.87    0.92
   0  11  -5    4.37    0.73
   0 -11   5    4.83    1.14
   0 -11  -5    5.69    0.82
   0  11   5    3.79    0.91
   0  11   5    6.39    0.83
   0  11  -6    2.41    1.26
   0  11   6    1.90    0.90
   0  11   6    1.66    1.01
   0 -11  -6    1.02    1.05
   0 -11   6    0.37    1.22
   0 -11  -6    0.50    0.83
   0 -11   6    1.14    0.96
   0  11  -6    1.38    0.80
   0  11  -7    3.10    1.30
   0  11  -7    2.58    0.85
   0  11   7    1.85    1.00
   0 -11  -7    0.63    1.04
   0 -11   7    2.63    1.07
   0 -11  -7    1.92    0.86
   0  11   7    1.25    0.93
   0 -11   7    1.10    1.28
   0  11  -8    0.54    1.32
   0  11  -8    1.31    0.85
   0  11   8    1.10    1.10
   0 -11  -8   -0.45    0.89
   0  11   8   -0.94    1.02
   0 -11  -8   -0.95    1.16
   0 -11   8    0.26    1.29
   0 -11   8   -0.52    1.08
   0 -11  -9    1.41    1.06
   0  11   9    0.80    1.21
   0  11  -9    2.17    0.98
   0 -11   9    3.96    1.26
   0 -12   2  569.47   20.52
   0 -12  -2  604.06   20.57
   0  12   2  581.18   20.53
   0 -12  -2  601.18   20.59
   0  12   2  591.41   20.57
   0 -12   2  579.95   20.53
   0 -12   3    0.22    0.58
   0 -12   3    0.12    0.52
   0 -12  -3   -0.31    0.62
   0 -12  -3    0.40    0.60
   0  12  -3    0.03    0.50
   0  12  -3    0.10    0.41
   0  12   3    0.24    0.65
   0  12   3    0.48    0.50
   0 -12  -4  326.43   11.65
   0 -12   4  319.78   11.61
   0  12   4  302.50   11.62
   0 -12  -4  322.80   11.59
   0 -12   4  340.90   11.67
   0  12  -4  326.55   11.50
   0  12   5   -0.05    0.73
   0 -12   5   -1.19    0.81
   0  12  -5    0.56    0.66
   0  12   5    0.07    0.84
   0 -12   5   -0.12    0.97
   0 -12  -5    0.29    0.89
   0 -12  -5    0.96    0.75
   0  12  -5    1.66    0.90
   0 -12   6  173.33    6.20
   0 -12   6  153.72    6.02
   0  12  -6  179.15    6.21
   0 -12  -6  150.84    5.92
   0  12  -6  158.75    5.86
   0  12   6  145.96    6.00
   0 -12  -6  155.28    6.08
   0  12   6  157.85    5.91
   0  12   7    0.51    0.94
   0 -12  -7   -0.36    1.12
   0  12  -7    2.10    1.29
   0 -12  -7   -0.90    0.87
   0 -12   7    0.80    1.01
   0  12  -7    1.51    0.81
   0 -12   7   -0.62    1.17
   0  12   7    0.72    0.97
   0 -12   8   69.24    3.12
   0  12   8   59.80    3.02
   0 -12  -8   62.99    2.88
   0 -12  -8   65.58    3.14
   0  12  -8   64.24    2.83
   0  12   8   68.11    2.98
   0  12  -8   83.07    3.39
   0 -12   8   80.69    3.32
   0  12  -9    0.08    0.92
   0  13   3   12.77    0.82
   0 -13   3   16.34    0.73
   0 -13  -3   14.92    0.84
   0  13  -3   13.68    0.66
   0  13   3   13.72    0.74
   0 -13  -3   15.91    0.82
   0  13  -3   13.63    0.65
   0 -13   3   16.12    0.71
   0  13  -4    1.43    0.53
   0  13   4    0.63    0.67
   0 -13   4   -0.57    0.68
   0 -13  -4    0.12    0.70
   0 -13  -4    0.33    0.65
   0 -13   4   -0.08    0.63
   0  13  -5    3.73    0.87
   0 -13  -5    4.30    0.81
   0  13  -5    5.94    0.69
   0 -13  -5    5.90    0.94
   0 -13   5    4.26    0.83
   0  13   5    4.83    0.87
   0 -13   5    5.94    0.98
   0  13   5    5.28    0.79
   0 -13  -6   -0.73    1.00
   0  13   6    0.11    0.89
   0  13   6   -0.21    0.87
   0 -13   6   -0.47    0.89
   0 -13  -6    0.34    0.80
   0  13  -6   -0.45    0.73
   0 -13   6    0.13    0.99
   0  13  -6   -0.35    1.01
   0 -13  -7    0.57    1.02
   0 -13  -7   -0.50    0.82
   0  13   7    0.31    0.92
   0  13   7    0.31    0.95
   0  13  -7   -0.14    0.79
   0 -13   7   -0.55    1.09
   0  13  -7    0.40    1.17
   0 -13   7    0.52    0.95
   0  13   8    2.27    1.00
   0  14   4   44.63    1.89
   0 -14  -4   46.29    1.94
   0  14  -4   50.69    1.84
   0 -14   4   53.79    1.89
   0 -14   4   53.59    1.88
   0  14   4   46.64    1.93
   0 -14  -4   47.26    1.94
   0  14  -4   44.53    1.81
   0 -14   5    0.02    0.68
   0  14  -5    0.15    0.56
   0  14   5   -0.02    0.70
   0 -14  -5    1.48    0.81
   0 -14  -5   -0.81    0.67
   0  14   5    0.02    0.71
   0 -14   5    0.02    0.74
   0  14  -6   63.71    2.63
   0  14  -6   66.96    2.47
   0  14   6   63.09    2.58
   0 -14   6   61.56    2.58
   0 -14  -6   57.28    2.55
   0 -14  -6   58.00    2.68
   0 -14   6   60.76    2.65
   0  14   6   59.61    2.61
   1   0   2  295.42   10.24
  -1   0   2  293.78   10.30
   1   0  -2  298.87   10.24
  -1   0  -2  270.82   10.19
   1   0   3 1279.69   40.37
   1   0  -3 1218.21   40.33
  -1   0   3 1250.84   40.42
  -1   0   4  454.46   17.01
  -1   0  -4  478.49   16.83
   1   0  -4  474.06   16.89
   1   0   4  485.27   16.94
   1   0   5  231.44    8.37
   1   0  -5  254.92    8.46
  -1   0   5  201.13    8.45
  -1   0  -5  236.71    8.41
  -1   0  -5  248.42    8.27
  -1   0   5  183.02    8.28
   1   0  -5  207.09    8.26
   1   0   5  259.37    8.29
   1   0  -6  169.95    6.35
   1   0   6  175.29    6.46
  -1   0  -6  170.70    6.50
  -1   0   6  139.68    6.48
  -1   0  -6  173.88    6.31
  -1   0   6  150.94    6.36
   1   0  -6  189.42    6.54
   1   0   6  186.66    6.34
   1   0  -7  319.19   11.57
   1   0   7  319.13   11.71
  -1   0  -7  286.47   11.70
  -1   0   7  297.64   11.73
  -1   0  -7  332.91   11.55
  -1   0   7  280.66   11.57
   1   0  -7  330.72   11.77
   1   0   7  364.09   11.59
   1   0  -8   52.23    2.51
   1   0   8   48.89    2.64
  -1   0  -8   60.93    2.73
  -1   0   8   55.03    2.76
  -1   0   8   48.08    2.53
   1   0  -8   62.66    2.79
   1   0   8   57.64    2.51
  -1   0  -8   56.74    2.49
   1   0   9  130.29    5.51
  -1   0   9  117.60    5.48
   1   0  -9  134.96    5.57
  -1   0   9  133.82    5.39
   1   0   9  154.64    5.38
  -1   0  -9  139.04    5.30
   1   0  -9  121.98    5.27
  -1   0  -9  140.43    5.59
  -1   0 -10    0.32    1.01
   1   0  10    2.14    1.20
   1   0 -10    0.34    1.02
  -1   0  10    2.08    1.31
  -1   1   0    0.38    0.16
   1  -1   0    0.65    0.15
   1  -1   1   24.10    0.88
  -1   1  -1   24.38    0.88
  -1   1   1   24.60    0.95
   1  -1  -1   22.18    0.94
   1  -1  -1   20.02    0.90
  -1   1  -1   22.41    0.84
   1   1   1   15.93    0.89
   1  -1   1   23.98    0.85
  -1   1   1   21.76    0.90
  -1  -1   2  168.61    5.36
   1  -1  -2  139.49    5.27
  -1   1   2  143.90    5.22
   1   1  -2  153.57    5.27
   1  -1   2  148.31    5.19
  -1   1  -2  155.05    5.26
  -1  -1  -2  146.84    5.19
   1  -1   2  158.11    5.25
   1   1   2  113.93    5.23
  -1   1   2  133.82    5.26
   1  -1  -2  132.79    5.21
  -1   1  -2  150.78    5.18
   1   1  -3   54.61    2.29
   1  -1  -3   56.51    2.28
  -1   1  -3   64.73    2.37
  -1   1   3   56.42    2.28
   1  -1   3   69.60    2.27
   1  -1  -3   62.20    2.38
  -1  -1   3   60.26    2.43
  -1   1   3   55.53    2.35
  -1  -1  -3   55.21    2.25
  -1   1  -3   63.55    2.25
   1  -1   3   60.69    2.33
   1   1   3   47.47    2.30
   1   1  -4  103.19    4.09
   1  -1   4  110.15    4.14
   1   1   4  101.80    4.12
  -1   1   4  106.16    4.17
   1  -1  -4  115.24    4.08
   1  -1   4  114.41    4.04
  -1  -1   4  105.37    4.20
  -1  -1  -4  105.56    4.02
  -1   1  -4  108.79    4.02
   1  -1   5   12.96    0.81
   1   1  -5   11.10    0.94
   1  -1   5   11.14    0.94
   1   1   5    7.93    0.89
  -1   1  -5   10.21    0.92
  -1  -1  -5    8.84    0.85
  -1  -1   5   10.52    0.99
  -1   1   5    8.95    0.98
   1   1  -5    4.21    0.77
  -1   1   5    5.44    0.78
  -1  -1   5    5.72    0.79
   1  -1  -5    7.08    0.78
   1   1   5   14.26    0.82
   1  -1  -5    9.92    0.94
  -1   1  -5   10.03    0.79
  -1  -1  -5    8.06    0.76
   1   1   6   50.16    2.16
   1  -1   6   53.44    2.18
   1  -1  -6   42.48    2.14
   1   1  -6   48.43    2.19
   1   1  -6   50.28    2.35
   1   1   6   47.07    2.29
   1  -1   6   55.02    2.35
   1  -1  -6   46.04    2.32
  -1   1  -6   54.31    2.34
  -1   1   6   50.74    2.20
  -1  -1   6   48.37    2.20
  -1  -1   6   52.16    2.42
  -1   1   6   45.59    2.32
  -1  -1  -6   56.92    2.36
  -1   1  -6   50.55    2.14
  -1  -1  -6   46.50    2.13
   1  -1   7    8.62    0.96
  -1  -1   7    7.96    1.01
  -1   1   7    9.19    1.01
  -1   1  -7    8.57    1.14
   1  -1  -7    8.02    1.13
   1   1  -7    8.08    1.17
   1   1   7    8.90    1.13
  -1  -1  -7    6.09    1.05
  -1  -1   7    9.45    1.21
  -1   1   7    9.23    1.21
   1  -1   7    7.88    1.10
  -1  -1  -7    7.30    0.91
  -1   1  -7    6.41    0.92
   1  -1  -7    7.31    0.97
   1   1  -7    5.83    0.94
   1   1   7    9.22    0.97
  -1   1   8    5.59    1.01
   1   1   8    5.60    1.01
   1  -1   8    4.01    0.95
   1  -1  -8    3.87    0.96
   1   1  -8    6.00    1.06
   1  -1   8    3.79    1.11
   1   1   8    5.89    1.15
  -1  -1   8    7.14    1.28
  -1   1   8    4.53    1.17
  -1   1  -8    6.96    1.24
   1  -1  -8    7.00    1.20
  -1  -1  -8    5.23    1.14
   1   1  -8    3.72    1.19
  -1  -1  -8    4.65    0.92
  -1   1  -8    5.67    0.91
  -1  -1   8    5.25    1.06
  -1   1  -9    0.87    0.95
  -1  -1  -9   -1.11    0.97
   1  -1   9   -0.21    0.99
   1   1   9    2.46    1.03
  -1   1   9    1.12    1.00
   1  -1   9   -1.40    1.16
   1   1   9   -0.97    1.19
  -1   1  -9    0.21    1.14
   1  -1  -9   -0.22    1.14
  -1  -1  -9   -0.51    1.16
  -1  -1   9    0.15    1.17
  -1   1   9   -0.37    1.17
   1  -1  -9   -0.10    0.95
   1   1  -9   -0.46    0.97
   1   1  -9   -0.59    1.16
  -1  -1   9    1.02    1.08
   1   1 -10    0.44    1.00
   1  -1 -10    2.16    1.04
   1  -1  10    0.70    1.24
   1   1  10    2.38    1.22
  -1  -1 -10    1.47    0.99
  -1   1 -10   -0.05    1.02
  -1  -1  10    1.34    1.29
  -1   1  10    0.89    1.26
  -1  -2   0   -0.01    0.25
   1   2   0    0.07    0.25
  -1  -2   0    0.03    0.26
   1   2   0    0.04    0.24
  -1   2  -1 2678.74   94.36
  -1   2  -1 2706.85   94.34
   1   2   1 2614.88   94.38
  -1   2   1 2707.98   94.37
  -1   2   1 2729.18   94.39
   1  -2  -1 2709.30   94.40
   1  -2   1 2676.44   94.34
  -1  -2   1 2573.80   94.50
   1   2  -1 2783.86   94.48
   1  -2   1 2746.99   94.37
   1   2   1 2667.80   94.41
  -1  -2  -1 2688.27   94.41
  -1  -2   1 2792.91   94.48
   1  -2  -1 2680.43   94.36
   1   2  -1 2660.80   94.47
  -1  -2  -1 2672.26   94.38
   1   2  -2  269.12    9.92
  -1  -2   2  247.54    9.92
  -1   2   2  271.56    9.80
   1   2  -2  264.85    9.86
   1   2   2  280.49    9.85
   1  -2   2  293.24    9.78
  -1   2  -2  298.98    9.84
  -1  -2  -2  273.03    9.79
  -1  -2   2  278.06    9.89
  -1   2  -2  282.33    9.77
   1   2   2  277.29    9.80
  -1  -2  -2  296.11    9.87
   1  -2   2  275.78    9.82
   1  -2  -2  259.07    9.79
  -1   2   2  262.88    9.84
   1  -2  -2  273.04    9.86
  -1   2  -3 3234.09  111.19
  -1  -2  -3 3180.06  111.29
   1  -2   3 3221.12  111.26
   1  -2  -3 3163.37  111.29
  -1  -2   3 3137.35  111.38
  -1  -2  -3 3068.44  111.20
   1   2   3 3025.15  111.27
   1  -2   3 3317.83  111.20
   1  -2  -3 3130.67  111.21
   1   2  -3 3160.53  111.26
  -1   2   3 3258.96  111.22
  -1  -2   3 3129.62  111.29
  -1   2  -3 3311.39  111.27
  -1   2   3 2974.64  111.27
  -1  -2   4  298.27   10.80
  -1   2   4  297.24   10.85
  -1  -2  -4  305.01   10.84
   1  -2   4  295.95   10.80
   1   2   4  303.84   10.82
   1  -2   4  321.91   10.73
   1   2  -4  284.51   10.76
   1  -2  -4  303.61   10.85
  -1  -2   4  279.75   10.87
   1  -2  -4  303.69   10.74
  -1  -2  -4  296.42   10.71
  -1   2  -4  295.67   10.70
   1   2  -5 1241.13   43.41
  -1  -2   5 1243.01   43.30
  -1  -2  -5 1226.73   43.35
  -1   2   5 1160.29   43.35
  -1  -2   5 1225.13   43.42
   1   2   5 1188.56   43.33
   1  -2   5 1256.73   43.33
   1  -2   5 1267.50   43.23
  -1   2   5 1234.89   43.24
  -1   2  -5 1335.24   43.36
   1  -2  -5 1248.08   43.37
   1  -2  -5 1192.08   43.22
   1   2   5 1207.54   43.21
   1   2  -5 1153.17   43.25
  -1  -2  -5 1218.84   43.21
  -1   2  -5 1240.45   43.20
   1   2  -6  208.31    7.67
  -1  -2   6  206.83    7.53
  -1   2   6  196.97    7.45
  -1   2   6  189.95    7.60
  -1  -2  -6  205.35    7.61
  -1  -2   6  196.03    7.67
   1  -2   6  195.69    7.58
   1   2   6  189.43    7.56
   1  -2   6  212.39    7.46
   1  -2  -6  205.66    7.62
  -1   2  -6  222.09    7.63
   1   2  -6  197.54    7.48
   1  -2  -6  195.20    7.46
   1   2   6  213.57    7.46
  -1   2  -6  203.58    7.43
  -1  -2  -6  196.57    7.44
   1   2  -7  869.78   30.16
  -1  -2   7  860.91   30.00
  -1   2   7  850.65   29.94
  -1  -2   7  849.34   30.17
  -1   2   7  779.30   30.08
   1  -2   7  809.58   30.05
   1   2   7  799.24   30.04
   1  -2   7  880.22   29.93
   1   2   7  881.37   29.92
  -1   2  -7  921.24   30.15
  -1  -2  -7  843.11   30.07
   1  -2  -7  821.82   30.09
   1   2  -7  824.43   29.94
   1  -2  -7  816.62   29.91
  -1  -2  -7  847.93   29.90
  -1   2  -7  825.29   29.87
   1  -2  -8   26.10    1.77
   1   2  -8   30.78    1.87
  -1  -2   8   29.94    1.71
  -1   2   8   29.19    1.63
  -1  -2   8   22.80    1.81
  -1  -2  -8   29.43    1.78
  -1   2  -8   28.22    1.81
   1  -2   8   23.23    1.72
  -1   2   8   23.00    1.74
   1   2   8   25.01    1.73
  -1  -2  -8   22.84    1.50
  -1   2  -8   25.41    1.50
   1  -2  -8   22.16    1.51
   1  -2   8   30.17    1.63
   1   2   8   30.42    1.59
   1   2  -8   27.18    1.62
   1   2  -9  223.71    9.04
   1   2  -9  274.13    9.44
   1  -2  -9  255.74    9.32
   1   2   9  233.27    9.23
  -1   2   9  216.36    9.23
  -1  -2   9  219.45    9.30
   1  -2   9  243.24    9.28
  -1  -2  -9  250.23    9.31
  -1   2  -9  277.33    9.37
  -1   2  -9  243.16    9.03
   1  -2  -9  228.22    9.02
  -1  -2  -9  240.79    9.01
   1  -2   9  246.20    9.06
   1   2   9  243.92    9.07
  -1   2   9  235.14    9.06
  -1  -2   9  264.36    9.23
  -1  -2  10    5.71    1.40
  -1   2  10    1.82    1.27
  -1   2 -10    2.45    1.05
  -1  -2 -10    5.01    1.13
   1  -2 -10    3.75    1.10
   1   2 -10    2.75    1.08
   1  -2  10    2.76    1.32
   1   2  10    1.96    1.28
   1   3   0   38.46    1.60
  -1  -3   0   45.62    1.62
   1   3   0   52.78    1.62
   1  -3   1   78.18    2.71
  -1  -3  -1   75.12    2.75
  -1   3   1   63.74    2.71
  -1   3  -1   70.33    2.71
  -1   3   1   79.69    2.72
   1   3   1   78.10    2.75
   1  -3  -1   73.67    2.75
  -1   3  -1   79.77    2.69
  -1  -3   1   66.54    2.91
   1   3  -1   70.72    2.86
   1  -3   1   78.64    2.69
   1  -3  -1   74.41    2.69
  -1  -3   1   76.08    2.87
  -1  -3  -1   77.00    2.79
   1   3   1   75.56    2.79
   1   3  -1   72.37    2.87
   1  -3  -2   59.01    2.47
  -1  -3  -2   67.78    2.44
   1   3  -2   59.36    2.51
  -1  -3   2   61.03    2.61
   1   3  -2   64.50    2.60
   1  -3   2   67.15    2.41
   1  -3  -2   62.26    2.41
  -1   3  -2   71.91    2.48
  -1   3   2   57.72    2.46
   1   3   2   63.15    2.50
  -1  -3  -2   62.73    2.50
   1  -3   2   72.51    2.46
  -1   3  -2   69.81    2.40
   1   3   2   66.33    2.45
  -1   3   2   63.34    2.42
  -1  -3   2   68.63    2.59
  -1  -3   3   19.51    1.13
   1  -3  -3   19.59    0.99
   1   3   3   18.33    1.06
  -1  -3  -3   18.89    1.10
   1  -3   3   23.11    1.06
  -1  -3  -3   22.57    1.01
  -1   3   3   20.09    1.11
  -1   3  -3   25.27    1.00
  -1   3   3   20.16    1.01
   1  -3   3   27.76    1.03
   1   3  -3   19.16    1.06
  -1   3  -3   26.96    1.14
  -1  -3   3   19.76    1.21
   1  -3  -3   20.98    1.13
  -1  -3   4  170.24    5.89
  -1   3   4  137.12    5.82
  -1  -3  -4  167.60    5.88
  -1  -3  -4  159.18    5.75
   1  -3  -4  149.39    5.75
   1   3   4  164.98    5.88
   1  -3   4  151.58    5.84
   1  -3  -4  154.41    5.88
  -1  -3   4  164.97    5.98
   1  -3   4  164.44    5.76
   1   3  -4  155.91    5.82
  -1   3  -4  155.69    5.73
  -1  -3  -5   77.76    3.02
  -1   3  -5   76.36    3.01
  -1   3   5   74.78    3.17
  -1  -3   5   75.59    3.25
  -1  -3  -5   79.22    3.19
  -1  -3   5   78.99    3.17
   1  -3  -5   74.09    3.03
   1   3   5   84.47    3.05
   1   3   5   71.94    3.14
   1  -3   5   75.02    3.14
  -1   3  -5   82.06    3.18
   1  -3  -5   80.43    3.21
   1  -3   5   80.37    3.05
  -1   3   5   75.83    3.05
   1   3  -5   68.49    3.06
   1   3  -5   81.33    3.27
  -1  -3  -6   17.53    1.12
  -1   3  -6   18.82    1.14
  -1  -3  -6   17.99    1.34
  -1  -3   6   20.12    1.51
  -1  -3   6   20.83    1.34
   1   3   6   19.30    1.33
  -1   3   6   17.67    1.36
   1  -3   6   22.02    1.34
   1   3  -6   20.80    1.26
   1  -3  -6   21.08    1.22
   1   3   6   16.91    1.16
   1   3  -6   26.79    1.54
  -1   3  -6   23.10    1.40
   1  -3  -6   15.96    1.31
  -1   3   6   20.40    1.21
   1  -3   6   19.37    1.23
  -1  -3   7    9.20    1.29
  -1  -3  -7   10.99    1.22
   1   3  -7   16.92    1.40
   1  -3   7   10.89    1.20
   1  -3  -7   12.85    1.30
  -1   3   7   10.53    1.21
  -1   3  -7   13.29    1.32
   1   3  -7   12.44    1.13
   1   3   7   11.50    1.21
  -1  -3   7   12.78    1.27
  -1   3   7   11.73    1.06
   1  -3  -7   11.01    1.05
  -1   3  -7   13.59    1.05
  -1  -3  -7   12.16    1.05
   1   3   7   12.78    1.08
   1  -3   7   13.67    1.12
   1  -3  -8    5.60    1.14
  -1   3  -8    9.20    1.24
   1   3  -8    5.45    1.05
   1  -3  -8    4.66    0.97
  -1   3  -8    8.19    0.98
   1   3   8    8.70    1.02
  -1   3   8    6.26    1.03
   1  -3   8    8.59    1.08
  -1  -3   8    6.31    1.28
  -1   3   8    5.98    1.16
   1  -3   8    7.18    1.18
   1   3   8    7.05    1.18
  -1  -3  -8    5.56    1.18
  -1  -3  -8    5.50    0.94
   1   3  -8    6.22    1.32
  -1  -3   8    8.31    1.20
   1   3  -9    3.68    1.28
   1  -3   9    4.02    1.06
   1   3   9    2.45    1.04
  -1   3   9    2.94    1.04
  -1  -3   9    6.41    1.22
  -1   3   9    4.18    1.27
  -1  -3   9    3.04    1.31
  -1  -3  -9    2.39    1.25
   1  -3  -9    3.27    1.26
  -1   3  -9    4.25    1.29
   1   3   9    3.31    1.22
   1  -3   9    4.11    1.27
  -1   3  -9    5.19    1.03
  -1  -3  -9    4.27    1.04
   1   3  -9    3.64    1.06
   1  -3  -9    3.41    1.04
  -1   3 -10    0.95    1.06
  -1  -3 -10   -0.85    1.05
  -1  -3  10    3.77    1.40
   1   3 -10    0.17    1.06
   1  -3 -10    0.05    1.06
   1  -3  10    1.27    1.31
  -1   3  10    0.95    1.29
   1   3  10    1.07    1.23
   1   4   0   -0.07    0.31
  -1  -4   0    0.47    0.35
  -1  -4   0   -0.17    0.32
   1   4   0    0.31    0.36
   1  -4   1  998.76   34.03
   1  -4   1  972.26   34.04
  -1   4   1  947.31   34.04
   1   4   1  985.22   34.10
  -1   4  -1  975.76   34.05
  -1   4   1  978.14   34.04
   1  -4  -1  959.39   34.07
  -1  -4   1  948.87   34.26
  -1   4  -1  955.55   34.02
   1  -4  -1  951.28   34.02
   1   4  -1 1009.62   34.18
  -1  -4   1 1009.69   34.19
  -1  -4  -1  961.94   34.10
   1   4  -1  997.72   34.21
   1   4   1  946.92   34.12
  -1  -4  -1  990.98   34.14
  -1   4   2   96.11    3.63
   1   4  -2   95.04    3.70
   1  -4  -2   97.09    3.65
  -1   4  -2  100.37    3.64
  -1  -4   2   96.41    3.80
  -1   4  -2   97.70    3.56
   1   4   2  100.98    3.63
   1   4  -2   92.38    3.77
  -1  -4  -2   99.43    3.62
  -1  -4   2   99.92    3.79
  -1   4   2   97.90    3.59
   1  -4   2   98.12    3.59
   1   4   2   97.71    3.68
   1  -4   2  103.36    3.62
  -1  -4  -2  107.47    3.70
   1  -4  -2   97.39    3.57
   1   4   3  945.80   33.92
  -1   4  -3  989.57   33.82
  -1   4   3  922.87   33.90
  -1  -4  -3  970.35   33.85
   1  -4  -3  932.91   33.83
  -1  -4   3  970.60   34.00
  -1  -4  -3  922.68   33.92
   1  -4   3  998.19   33.90
   1  -4   3  996.49   33.85
   1   4  -3  937.09   33.91
  -1   4   3  953.40   33.85
  -1  -4   3  903.90   34.02
   1  -4  -3  950.54   33.93
  -1   4  -3 1034.21   33.93
  -1   4  -4  203.12    7.17
  -1  -4   4  204.88    7.32
  -1   4   4  180.06    7.25
   1  -4   4  190.15    7.26
   1  -4  -4  200.14    7.30
  -1  -4   4  190.38    7.37
  -1  -4  -4  202.42    7.18
   1   4   4  203.62    7.19
   1  -4  -4  192.10    7.16
   1   4   4  200.58    7.29
  -1  -4  -4  207.89    7.31
   1   4  -4  188.30    7.23
   1  -4   4  204.91    7.20
   1   4  -4  201.87    7.37
   1  -4  -5  242.29    9.27
  -1   4  -5  264.94    9.29
  -1  -4   5  249.07    9.40
  -1   4   5  238.82    9.39
   1  -4   5  252.81    9.40
   1  -4  -5  251.94    9.44
  -1   4  -5  316.06    9.55
  -1  -4  -5  248.93    9.28
   1   4   5  265.64    9.31
   1   4   5  243.57    9.41
  -1  -4  -5  248.34    9.43
  -1  -4   5  248.04    9.52
  -1   4   5  248.63    9.30
   1  -4   5  292.47    9.36
   1   4  -5  242.37    9.33
   1   4  -5  274.42    9.51
   1  -4  -6   57.62    2.60
  -1   4  -6   65.92    2.62
  -1  -4   6   69.34    2.81
  -1   4   6   58.97    2.76
   1  -4   6   60.86    2.76
  -1   4  -6   67.65    2.85
   1  -4  -6   62.12    2.80
  -1  -4  -6   62.62    2.60
   1   4   6   61.79    2.61
   1   4  -6   58.51    2.65
   1   4   6   62.84    2.78
  -1  -4   6   61.09    2.89
  -1  -4  -6   66.11    2.82
  -1   4   6   62.46    2.63
   1  -4   6   67.85    2.69
   1   4  -6   67.47    2.89
  -1   4  -7  261.98    9.51
   1  -4  -7  233.83    9.48
  -1  -4   7  273.97    9.70
  -1   4   7  253.12    9.54
   1  -4   7  249.17    9.67
  -1   4   7  239.24    9.67
  -1  -4  -7  257.97    9.71
   1  -4  -7  261.86    9.72
  -1   4  -7  303.59    9.82
  -1  -4  -7  254.06    9.50
   1   4  -7  246.91    9.56
   1   4   7  248.65    9.68
  -1  -4   7  248.49    9.79
   1  -4   7  277.51    9.59
   1   4   7  277.36    9.55
   1   4  -7  292.20    9.84
   1  -4  -8   21.73    1.41
  -1   4  -8   21.43    1.38
  -1  -4   8   20.02    1.52
   1  -4   8   23.45    1.47
  -1   4   8   18.93    1.41
   1  -4   8   19.04    1.58
  -1   4   8   17.65    1.57
  -1   4  -8   23.16    1.64
   1  -4  -8   22.33    1.64
  -1  -4  -8   22.35    1.62
  -1  -4  -8   19.39    1.35
   1   4  -8   19.75    1.42
   1   4   8   19.80    1.58
  -1  -4   8   19.20    1.68
   1   4   8   20.84    1.40
   1   4  -8   22.57    1.69
  -1   4  -9  118.68    4.75
   1  -4  -9  111.12    4.72
   1   4  -9  123.45    5.00
   1  -4  -9  119.06    5.01
  -1   4  -9  132.74    5.07
   1   4   9  108.32    4.93
  -1   4   9  104.17    4.93
   1  -4   9  115.28    5.00
   1   4   9  122.55    4.79
  -1  -4  -9  116.40    4.75
   1   4  -9  115.68    4.79
  -1  -4   9  115.46    5.11
  -1  -4  -9  125.11    5.04
  -1  -4   9  126.63    4.92
   1  -4   9  125.07    4.83
  -1   4   9  119.19    4.79
   1   4 -10    0.78    1.07
   1   4  10   -0.07    1.25
   1  -4  10    0.32    1.31
  -1   4  10    1.96    1.33
  -1  -4 -10   -0.05    1.03
  -1   4 -10   -0.99    1.09
   1  -4 -10   -0.65    1.08
  -1  -4  10    1.64    1.39
   1   5   0   14.10    0.80
   1   5   0   20.88    0.76
  -1  -5   0   16.34    0.80
   1   5   1    0.52    0.38
   1   5  -1    0.35    0.51
   1  -5   1   -0.05    0.28
  -1  -5  -1    0.23    0.38
  -1   5   1    0.24    0.21
   1  -5   1    0.19    0.21
   1   5   1   -0.01    0.32
   1  -5  -1    0.07    0.17
   1   5  -1    0.86    0.47
   1  -5  -1   -0.17    0.28
  -1   5  -1   -0.28    0.29
  -1   5  -1    0.33    0.16
  -1  -5   1    0.52    0.55
  -1   5   1    0.15    0.22
  -1  -5  -1    0.28    0.32
  -1  -5   1    1.59    0.50
   1   5  -2  150.72    4.97
  -1  -5  -2  129.37    4.76
  -1   5  -2  133.36    4.78
  -1  -5   2  127.29    4.96
   1   5   2  125.81    4.81
  -1   5   2  124.46    4.71
   1  -5  -2  127.36    4.77
  -1   5   2  116.46    4.73
   1  -5   2  135.76    4.74
  -1  -5  -2  127.40    4.83
  -1   5  -2  135.11    4.69
   1   5   2  137.71    4.76
   1  -5  -2  127.06    4.69
   1  -5   2  143.38    4.74
   1   5  -2  131.64    4.85
   1  -5   3  138.62    4.95
   1   5  -3  131.93    5.02
  -1   5   3  131.41    4.93
  -1  -5  -3  138.52    5.05
   1  -5   3  142.71    5.00
  -1   5   3  128.24    4.98
  -1  -5   3  139.41    5.15
  -1  -5  -3  132.95    4.95
   1  -5  -3  134.37    4.91
  -1   5  -3  140.05    4.91
  -1  -5   3  127.32    5.16
  -1   5  -3  138.06    5.03
   1  -5  -3  133.97    5.03
   1   5   3  135.24    5.03
   1  -5  -4   43.56    1.86
  -1  -5   4   41.67    1.95
  -1  -5  -4   38.97    1.71
  -1   5  -4   38.49    1.67
   1  -5  -4   39.37    1.69
   1   5  -4   45.57    1.98
  -1   5   4   35.35    1.78
   1  -5   4   38.59    1.79
   1   5   4   39.80    1.72
   1   5  -4   43.64    1.80
   1  -5   4   40.89    1.74
   1   5   4   41.68    1.85
  -1  -5   4   42.55    1.94
  -1  -5  -4   42.28    1.88
   1   5  -5   47.17    2.31
  -1  -5   5   49.76    2.25
  -1  -5  -5   46.99    2.24
  -1  -5   5   45.08    2.30
  -1  -5  -5   49.42    2.05
   1   5   5   49.75    2.07
   1  -5   5   49.83    2.10
  -1   5   5   47.87    2.05
   1   5  -5   44.85    2.11
   1   5   5   47.04    2.20
  -1   5  -5   51.01    2.04
   1  -5  -5   46.08    2.04
  -1   5   5   46.62    2.16
   1  -5   5   50.14    2.19
  -1   5  -5   51.92    2.25
   1  -5  -5   51.20    2.24
   1   5  -6   49.91    2.42
   1  -5   6   50.72    2.21
  -1  -5   6   49.41    2.34
  -1  -5   6   48.02    2.43
  -1  -5  -6   53.25    2.38
  -1  -5  -6   47.58    2.14
   1   5   6   51.01    2.18
   1   5  -6   51.55    2.25
  -1   5   6   47.12    2.16
   1   5   6   44.32    2.27
  -1   5  -6   49.68    2.14
   1  -5  -6   45.98    2.13
  -1   5   6   43.58    2.27
   1  -5   6   53.34    2.36
  -1   5  -6   57.16    2.40
   1  -5  -6   52.02    2.37
   1   5  -7   29.01    1.85
  -1  -5   7   30.29    1.77
   1  -5   7   32.42    1.71
  -1   5   7   29.61    1.64
   1  -5  -7   29.93    1.59
  -1   5  -7   28.46    1.59
   1   5   7   32.36    1.62
   1   5  -7   31.98    1.71
   1   5   7   26.70    1.75
  -1   5   7   29.58    1.78
   1  -5   7   28.50    1.78
  -1  -5  -7   31.51    1.61
  -1  -5   7   28.02    1.92
   1  -5  -7   31.42    1.85
  -1  -5  -7   31.88    1.81
  -1   5  -7   32.51    1.85
  -1  -5  -8    3.08    1.16
  -1   5  -8    3.62    1.16
   1  -5  -8    1.61    1.16
  -1   5  -8    0.72    0.86
   1  -5  -8    2.09    0.93
   1   5  -8    2.78    1.00
  -1  -5   8    3.28    1.13
  -1   5   8    1.87    0.96
   1  -5   8    2.48    0.99
  -1  -5   8    3.59    1.31
   1  -5   8    2.69    1.10
  -1   5   8    4.11    1.13
   1   5   8    2.04    1.09
   1   5  -8    3.97    1.22
   1   5   8    2.35    0.93
  -1  -5  -8    3.16    0.95
   1   5  -9    1.91    1.26
  -1   5   9    1.97    1.03
   1   5   9    1.94    1.03
  -1  -5   9    1.65    1.18
   1   5  -9    3.90    1.10
  -1   5   9    2.86    1.31
   1   5   9    2.62    1.22
   1  -5   9    2.98    1.31
  -1  -5   9    4.52    1.43
  -1  -5  -9    3.49    1.34
   1  -5  -9    1.45    1.26
  -1   5  -9    4.45    1.36
  -1  -5  -9    2.84    1.00
   1  -5  -9    2.90    1.01
  -1   5  -9    2.14    1.07
  -1  -6   0    0.18    0.40
  -1  -6   0    0.04    0.49
   1   6   0    0.05    0.33
   1   6   0   -0.18    0.47
  -1   6  -1 1350.32   46.89
   1   6   1 1383.70   47.00
  -1   6   1 1294.00   46.92
   1  -6  -1 1306.38   46.94
  -1   6   1 1331.25   46.92
  -1  -6   1 1327.90   47.20
  -1   6  -1 1388.49   46.92
   1   6  -1 1366.74   47.06
  -1  -6  -1 1319.51   47.03
  -1  -6  -1 1347.60   47.05
   1  -6   1 1347.00   46.91
   1  -6  -1 1327.45   46.91
   1   6  -1 1318.73   47.12
  -1  -6   1 1251.33   47.09
   1  -6   1 1359.39   46.92
   1   6   1 1318.14   47.05
   1  -6  -2   38.27    1.62
  -1   6   2   38.01    1.58
  -1   6  -2   38.16    1.65
  -1  -6   2   35.70    1.81
   1   6  -2   35.05    1.70
   1  -6   2   42.19    1.63
   1  -6  -2   40.42    1.53
  -1   6  -2   43.19    1.53
   1   6   2   42.07    1.62
   1   6  -2   41.59    1.80
   1   6   2   39.06    1.68
  -1  -6  -2   40.52    1.63
  -1   6   2   39.27    1.55
  -1  -6   2   42.24    1.85
  -1  -6  -2   40.63    1.72
   1  -6   2   43.39    1.59
  -1   6  -3 1552.54   52.17
   1  -6   3 1542.74   52.10
  -1  -6   3 1512.38   52.29
   1  -6  -3 1468.17   52.13
   1   6  -3 1472.19   52.14
  -1   6   3 1475.94   52.05
  -1  -6  -3 1442.23   52.08
   1  -6  -3 1457.93   52.03
  -1   6  -3 1474.69   52.02
  -1  -6   3 1615.17   52.32
   1   6   3 1450.29   52.15
  -1   6   3 1426.13   52.09
   1  -6   3 1507.77   52.10
  -1  -6  -3 1441.05   52.16
  -1  -6   4   35.45    1.88
   1  -6  -4   34.63    1.76
  -1  -6  -4   40.65    1.64
   1  -6  -4   37.06    1.59
  -1   6  -4   35.70    1.59
   1  -6   4   40.87    1.67
   1   6  -4   37.05    1.88
   1   6   4   37.93    1.76
   1   6   4   36.76    1.64
   1   6  -4   36.88    1.68
   1  -6   4   37.96    1.72
  -1   6   4   34.57    1.72
  -1  -6   4   40.90    1.91
  -1  -6  -4   39.22    1.77
   1  -6  -5  764.86   28.18
  -1  -6  -5  771.34   28.04
   1  -6   5  788.15   28.09
  -1   6  -5  858.23   28.24
  -1   6  -5  787.46   28.02
   1  -6  -5  776.70   28.02
   1   6  -5  863.95   28.35
   1   6   5  749.39   28.16
   1   6   5  803.25   28.06
   1   6  -5  780.09   28.11
  -1   6   5  798.20   28.06
   1  -6   5  802.75   28.16
  -1   6   5  756.26   28.14
  -1  -6   5  800.29   28.24
  -1  -6  -5  836.77   28.23
  -1  -6   5  803.99   28.30
   1  -6  -6   33.04    1.79
  -1  -6  -6   32.43    1.58
   1  -6   6   32.28    1.66
  -1   6  -6   33.51    1.80
  -1   6  -6   31.81    1.54
   1  -6  -6   29.99    1.56
   1   6  -6   31.48    1.91
   1  -6   6   32.57    1.75
  -1   6   6   31.36    1.72
   1   6  -6   29.68    1.64
   1   6   6   32.08    1.59
  -1   6   6   28.56    1.56
  -1  -6   6   32.62    1.91
  -1  -6  -6   30.46    1.78
  -1  -6   6   32.82    1.87
   1   6   6   29.04    1.73
   1   6  -7  539.76   17.54
  -1   6  -7  547.22   17.48
  -1   6   7  460.33   17.17
  -1  -6   7  502.33   17.38
   1  -6  -7  449.24   17.14
  -1   6  -7  474.99   17.14
  -1  -6   7  490.70   17.52
  -1  -6  -7  465.81   17.16
   1   6  -7  467.92   17.22
  -1  -6  -7  483.92   17.36
   1  -6   7  455.10   17.32
  -1   6   7  474.96   17.35
   1   6   7  501.37   17.20
   1   6   7  447.96   17.32
   1   6   8    2.38    0.95
  -1   6  -8    0.84    1.20
   1   6  -8    1.39    1.24
  -1   6   8    2.60    0.99
   1   6   8    2.16    1.10
  -1   6   8    2.33    1.22
  -1  -6   8    1.12    1.12
  -1  -6  -8    1.21    0.89
   1   6  -8    2.47    0.97
  -1  -6  -8    2.33    1.11
  -1  -6   8    1.08    1.21
   1   6   9  156.57    6.72
   1   6  -9  171.05    6.59
  -1  -6  -9  162.70    6.51
   1   6   9  172.36    6.58
  -1   6 -10   -0.55    1.09
   1   7   0   28.19    1.26
  -1  -7   0   23.24    1.25
   1   7   0   33.09    1.12
   1   7  -1   35.58    1.65
  -1  -7  -1   40.12    1.58
   1   7  -1   36.47    1.57
   1   7   1   41.30    1.52
  -1  -7  -1   40.88    1.59
  -1  -7   1   32.60    1.75
   1   7   1   37.88    1.59
  -1  -7   1   34.73    1.63
   1  -7  -2   24.99    1.00
  -1  -7  -2   22.00    1.18
   1  -7   2   26.97    1.06
   1   7  -2   20.22    1.19
  -1   7   2   23.47    1.05
   1  -7  -2   22.45    1.08
  -1  -7   2   23.44    1.36
  -1   7  -2   26.94    1.17
  -1   7  -2   26.24    0.99
   1   7   2   25.56    1.11
   1   7  -2   27.25    1.26
  -1  -7   2   22.84    1.30
  -1   7   2   23.10    1.01
  -1  -7  -2   23.01    1.12
   1  -7   2   28.32    1.19
   1   7   2   24.05    1.18
   1  -7  -3   28.47    1.20
   1  -7  -3   24.60    1.36
  -1  -7   3   32.39    1.57
  -1   7  -3   29.97    1.41
  -1   7  -3   28.73    1.20
   1  -7   3   27.12    1.34
  -1  -7   3   30.61    1.58
  -1   7   3   29.49    1.30
  -1  -7  -3   29.37    1.42
   1  -7   3   28.03    1.29
   1   7   3   29.02    1.39
   1   7  -3   29.55    1.38
  -1   7   3   29.19    1.25
  -1  -7  -3   25.70    1.28
  -1  -7  -4   95.31    3.68
  -1   7  -4   87.28    3.50
  -1  -7   4   98.01    3.81
   1   7  -4   97.86    3.85
   1   7  -4   97.11    3.62
   1   7   4   93.56    3.55
  -1  -7  -4   92.24    3.56
   1   7   4   96.10    3.68
  -1  -7   4   99.67    3.88
  -1   7   4   88.61    3.63
  -1   7  -5   73.47    2.86
  -1   7  -5   62.21    2.57
  -1   7   5   59.76    2.61
   1   7  -5   60.86    2.65
   1   7  -5   67.76    2.96
   1   7   5   64.96    2.76
  -1  -7   5   68.97    2.95
  -1  -7   5   63.89    2.92
  -1  -7  -5   67.17    2.81
  -1   7   5   61.04    2.71
   1   7   5   66.01    2.63
  -1  -7  -5   66.62    2.63
  -1  -7   6    8.29    1.24
  -1  -7  -6    6.02    1.10
  -1  -7   6    6.79    1.21
   1   7  -6    5.74    1.20
   1   7   6    6.90    1.04
  -1  -7  -6    5.88    0.86
   1   7  -6    7.46    0.95
   1   7   6    7.53    0.88
   1   7  -7   15.38    1.26
   1   7   7   13.01    1.33
   1   7   7   16.46    1.21
   1   7  -7   16.51    1.61
   1  -7  -8    4.17    1.24
   1  -7   8    4.81    1.19
   1  -7   8    5.14    1.23
   1  -7  -8    3.80    0.93
  -1   7   9    2.63    1.09
  -1   7   9    0.48    1.26
   1  -7   9    3.00    1.27
  -1  -7   9    4.41    1.38
   1  -7   9    1.58    1.26
  -1   7  -9    1.77    1.34
   1  -7  -9    5.45    1.38
   1  -7  -9    4.21    1.07
  -1   7  -9    3.45    1.05
   1   8   0    0.17    0.60
  -1  -8   0    0.23    0.47
   1   8   0    0.75    0.41
  -1  -8   0    0.16    0.61
  -1  -8   1  649.24   23.75
   1   8   1  691.74   23.57
   1   8  -1  701.36   23.61
  -1  -8  -1  635.78   23.62
  -1  -8  -1  637.50   23.64
   1   8  -1  653.27   23.66
   1   8   1  694.41   23.66
   1   8   2    3.24    0.62
   1   8  -2    2.75    0.59
   1   8   3  484.82   17.63
   1   8  -3  503.35   17.60
   1   8   4   10.95    0.84
   1   8  -4   11.02    1.16
   1   8   4   11.85    0.96
   1   8  -4   10.28    0.89
   1  -8   5  236.45    8.71
   1  -8  -6    0.74    0.97
   1  -8   6    0.44    0.90
   1  -8  -6    1.45    0.76
   1  -8   6    0.33    0.94
  -1   8  -7  149.32    5.62
  -1   8   7  142.39    5.67
   1  -8   7  160.46    5.83
  -1   8  -7  171.64    5.97
  -1  -8   7  158.20    6.01
   1  -8  -7  137.49    5.61
  -1   8   7  139.07    5.80
   1  -8   7  148.89    5.83
   1  -8  -7  144.52    5.86
  -1   8   8    2.36    1.14
   1  -8   8    0.12    1.10
  -1  -8   8    0.94    1.26
  -1  -8  -8    0.73    1.18
   1  -8  -8    0.12    1.16
  -1  -8  -8   -0.09    0.93
  -1   8  -8   -1.05    1.23
   1   8  -8    1.20    1.40
  -1  -8   8    1.65    1.27
   1  -8   8    0.84    1.10
  -1   8   8   -0.83    0.98
   1   8  -8    1.04    1.01
  -1   8  -8    1.67    0.91
   1  -8  -8    0.61    0.92
  -1   8  -9   89.88    3.87
   1  -8  -9   83.15    3.79
  -1   8  -9   81.43    3.48
   1   8  -9   97.65    4.04
   1   8  -9   76.53    3.50
   1   8   9   84.75    3.57
  -1   8   9   74.94    3.72
   1   8   9   80.99    3.73
  -1  -8   9   87.09    3.92
   1  -8   9   86.48    3.79
  -1  -8  -9   76.56    3.51
   1  -8  -9   73.22    3.45
  -1  -8  -9   85.70    3.84
   1  -8   9   89.75    3.72
  -1   8   9   80.97    3.56
  -1  -8   9   91.48    3.91
   1  -9  -2   51.34    2.06
   1  -9   2   56.38    2.03
   1  -9  -2   53.50    2.01
   1  -9   2   53.93    2.00
   1  -9   3   48.92    1.95
   1  -9  -3   42.00    1.85
   1  -9   3   42.90    1.80
   1  -9  -3   45.01    1.76
   1  -9  -4   19.75    1.01
  -1  -9   4   20.34    1.43
  -1   9   4   16.07    1.09
   1  -9   4   18.80    1.12
  -1   9  -4   17.80    0.97
   1  -9  -4   18.25    1.17
   1  -9   4   21.61    1.31
  -1   9  -5   18.52    1.05
  -1   9   5   18.70    1.12
   1  -9   5   16.98    1.20
  -1   9  -5   21.17    1.44
   1  -9  -5   17.99    1.29
   1  -9  -5   18.21    1.07
   1  -9   5   19.29    1.37
  -1   9   5   16.52    1.18
  -1  -9   5   18.90    1.60
  -1  -9  -5   16.97    1.11
  -1  -9  -5   16.76    1.29
  -1  -9   5   15.69    1.40
   1  -9   6   24.11    1.48
  -1  -9   6   21.73    1.67
  -1  -9  -6   25.82    1.60
   1  -9  -6   23.23    1.31
  -1   9   6   21.66    1.40
   1  -9  -6   21.57    1.55
  -1   9  -6   22.49    1.27
  -1   9  -6   24.36    1.71
   1   9  -6   22.28    1.72
  -1   9   6   21.85    1.48
   1   9   6   21.01    1.50
   1   9   6   23.38    1.37
   1  -9   6   25.57    1.65
  -1  -9   6   24.36    1.77
   1   9  -6   23.10    1.42
  -1  -9  -6   22.21    1.36
   1  -9   7   10.14    1.22
  -1   9   7    9.44    1.24
   1   9   7   10.63    1.09
   1   9  -7   13.13    1.55
  -1  -9  -7   10.94    1.31
  -1   9  -7    9.12    1.37
   1   9   7    8.26    1.21
  -1  -9   7   10.51    1.52
   1  -9   7   12.63    1.37
   1   9  -7    8.04    1.10
  -1   9  -7    9.34    1.01
  -1  -9   7    8.61    1.36
  -1  -9  -7   10.08    1.06
   1  -9  -7    9.91    1.01
   1  -9  -7   12.66    1.31
  -1   9   7    9.11    1.08
   1  -9   8    1.01    1.11
  -1   9   8    1.04    1.12
   1  -9  -8    1.61    1.24
  -1  -9  -8    3.92    1.25
   1   9  -8    1.83    1.32
  -1   9  -8    1.82    1.36
   1   9   8    1.34    1.10
   1  -9   8    3.67    1.26
  -1  -9   8    2.96    1.37
   1   9  -8    1.51    0.98
  -1  -9   8    1.29    1.26
  -1  -9  -8    2.11    0.90
   1  -9  -8    2.19    0.94
  -1   9  -8    3.39    0.94
   1   9   8    2.68    0.98
  -1   9   8    2.11    0.98
  -1  -9   9    0.23    1.31
  -1  -9  -9    1.49    1.01
   1   9   9    0.32    1.25
   1   9  -9    0.71    1.03
   1   9  -9    1.50    1.43
   1  -9   9    0.93    1.16
  -1   9   9    0.06    1.15
  -1   9  -9    0.17    0.97
   1  -9  -9   -0.49    1.02
  -1  -9   9    0.59    1.46
  -1   9   9    0.70    1.09
   1  -9   9    0.70    1.20
  -1   9  -9    0.88    1.32
   1  -9  -9    2.17    1.31
  -1  -9  -9    1.97    1.43
  -1 -10   0    0.46    0.68
  -1 -10   0    0.61    0.51
   1  10   0    0.24    0.64
   1  10   1  420.85   15.01
   1  10  -1  405.57   15.06
  -1 -10   1  453.98   15.11
   1  10   1  410.60   15.13
  -1 -10  -1  437.00   15.17
  -1 -10   1  433.61   15.19
  -1 -10  -1  422.71   15.08
   1  10  -1  420.49   15.03
  -1 -10  -2    0.87    0.60
   1  10  -2    1.00    0.58
  -1 -10   2    0.35    0.66
   1  10   2    0.81    0.66
  -1 -10  -2   -0.30    0.60
  -1 -10   2    0.56    0.72
  -1 -10  -3  443.61   15.92
  -1 -10   3  459.22   16.01
   1 -10  -3  435.71   15.83
  -1  10   3  443.39   15.79
   1  10   3  427.23   15.92
  -1  10  -3  452.99   15.72
  -1  10  -3  480.17   15.82
   1 -10   3  461.26   15.79
   1 -10   3  456.20   15.84
  -1 -10   3  478.47   16.05
  -1  10   3  416.91   15.77
   1  10  -3  426.17   15.85
   1 -10  -3  440.27   15.76
  -1 -10  -3  432.77   15.88
  -1 -10  -4    0.56    0.83
  -1 -10   4   -0.16    0.94
   1 -10  -4   -0.60    0.57
  -1  10  -4   -0.10    0.52
   1 -10  -4   -0.56    0.74
   1 -10   4   -1.05    0.67
   1  10  -4    0.42    0.69
   1  10   4    0.09    0.65
  -1 -10   4   -1.13    0.93
  -1  10   4   -0.15    0.64
   1  10   4   -0.13    0.79
   1  10  -4   -0.29    0.93
  -1 -10  -4    0.51    0.68
  -1  10   5  344.33   12.44
   1 -10  -5  339.47   12.41
  -1 -10  -5  322.62   12.47
   1 -10  -5  334.00   12.56
  -1  10  -5  343.28   12.38
  -1 -10  -5  345.77   12.61
  -1 -10   5  358.23   12.71
  -1  10  -5  392.96   12.71
   1  10  -5  383.55   12.79
  -1 -10   5  368.24   12.78
  -1  10   5  335.65   12.51
   1  10   5  317.16   12.55
   1 -10   5  364.53   12.53
   1 -10   5  365.57   12.67
   1  10   5  343.24   12.45
   1  10  -5  343.91   12.49
   1  10  -6   -0.66    0.85
   1  10   6    0.13    0.83
  -1 -10  -6    0.57    1.00
  -1 -10   6    0.55    1.09
   1 -10  -6    0.18    0.78
  -1 -10  -6    1.15    0.85
   1 -10  -6    1.49    1.04
  -1  10  -6    1.54    1.20
   1  10  -6   -0.88    1.21
  -1  10  -6   -0.52    0.75
   1  10   6   -0.05    0.98
  -1  10   6   -0.33    0.96
   1 -10   6   -0.60    1.14
   1 -10   6    0.29    0.93
  -1  10   6    0.62    0.86
   1 -10   7  204.13    7.52
  -1 -10   7  200.54    7.65
   1 -10  -7  190.89    7.31
  -1 -10  -7  194.28    7.55
  -1  10   7  191.42    7.36
   1 -10  -7  189.55    7.53
   1  10  -7  227.02    7.76
  -1  10  -7  232.05    7.76
  -1  10  -7  203.64    7.31
  -1 -10  -7  186.18    7.36
   1  10  -7  189.85    7.37
  -1 -10   7  211.95    7.74
   1 -10   7  203.39    7.62
   1  10   7  185.66    7.50
  -1  10   7  181.69    7.45
   1  10   7  201.42    7.39
  -1  10   8    0.06    1.11
   1  10   8    1.86    1.12
   1 -10   8    0.57    1.12
   1 -10  -8   -1.34    0.91
  -1 -10  -8    0.94    0.93
  -1  10   8    1.49    1.09
   1  10   8   -1.25    0.99
   1 -10  -8    0.12    1.15
  -1 -10  -8   -0.31    1.21
  -1  10  -8    1.14    1.30
  -1  10  -8    0.55    0.83
   1 -10   8    1.30    1.26
  -1 -10   8    0.07    1.35
   1  10  -8    0.34    0.95
  -1 -10   8   -0.35    1.28
   1  10  -8    2.88    1.43
   1 -10  -9   76.03    3.46
   1 -10  -9   86.64    3.83
  -1  10  -9  103.81    4.04
   1  10  -9   79.41    3.51
  -1  10  -9   81.99    3.47
   1 -10   9   87.02    3.76
  -1 -10   9   83.35    3.86
   1 -10   9   88.70    3.84
  -1 -10  -9   83.13    3.54
  -1  10   9   79.31    3.68
  -1  10   9   85.10    3.60
   1  10   9   81.38    3.74
   1  11   0    4.01    0.48
  -1 -11   0    2.46    0.54
  -1 -11   0    2.79    0.68
   1  11   0    3.32    0.60
   1  11   1    7.70    0.56
  -1 -11   1    8.15    0.81
   1  11  -1    7.67    0.61
   1  11  -1    7.05    0.65
  -1 -11  -1    6.85    0.81
   1  11   1    6.87    0.81
  -1 -11   1    8.70    0.70
  -1 -11  -1    8.24    0.67
   1  11  -2   10.20    0.75
  -1 -11   2    9.09    0.88
  -1 -11  -2    9.21    0.82
  -1 -11   2    9.99    0.86
  -1 -11  -2    9.54    0.85
   1  11   2   10.96    0.90
  -1 -11  -3    3.93    0.72
   1 -11  -3    4.35    0.50
  -1  11  -3    5.25    0.51
   1 -11  -3    4.47    0.59
  -1  11   3    2.81    0.51
  -1 -11   3    3.35    0.82
  -1 -11  -3    5.15    0.82
   1  11  -3    5.22    0.70
   1 -11   3    4.14    0.48
  -1  11  -3    4.37    0.40
   1  11   3    3.95    0.82
  -1  11   3    3.92    0.53
  -1 -11   3    4.36    0.84
   1 -11   3    4.68    0.53
  -1  11  -4   31.61    1.34
  -1 -11   4   32.79    1.70
  -1 -11  -4   30.37    1.61
  -1 -11   4   35.39    1.81
   1 -11   4   32.06    1.57
   1  11   4   32.59    1.49
   1  11  -4   31.94    1.50
   1  11   4   28.52    1.61
  -1  11   4   30.05    1.47
   1 -11   4   31.98    1.45
   1 -11  -4   29.07    1.39
  -1 -11  -4   31.05    1.55
   1  11  -4   31.48    1.69
   1 -11  -4   30.70    1.55
   1  11  -5   11.35    1.30
  -1 -11  -5   11.06    0.99
   1  11   5    8.56    1.08
  -1  11   5    8.75    0.96
   1 -11  -5   11.35    0.87
   1 -11   5   10.88    0.99
  -1 -11   5    8.49    1.22
  -1 -11  -5   10.78    1.19
  -1  11  -5   10.36    0.82
   1 -11  -5   10.01    1.07
   1  11  -5   10.72    0.97
  -1  11  -5    9.65    1.17
  -1 -11   5   10.08    1.35
  -1  11   5    8.97    0.92
   1  11   5   10.89    0.97
   1 -11   5    9.66    1.18
   1  11  -6    3.18    1.27
   1  11   6    3.42    1.03
  -1  11   6    4.86    0.99
   1 -11   6    3.88    0.99
  -1 -11  -6    2.41    0.85
   1  11   6    2.69    0.86
  -1 -11   6    4.36    1.18
  -1 -11  -6    4.15    1.10
   1 -11  -6    4.64    1.11
   1 -11  -6    2.91    0.83
  -1  11  -6    4.73    1.20
  -1  11  -6    3.45    0.77
   1 -11   6    4.51    1.21
   1  11  -6    2.18    0.87
  -1 -11   6    2.57    1.19
  -1  11   6    4.94    0.94
   1  11   7    2.50    0.95
   1 -11   7    1.22    1.01
  -1 -11  -7    1.51    0.88
  -1 -11   7   -0.12    1.19
  -1  11   7    0.60    0.97
   1 -11  -7    0.99    0.82
   1  11   7    2.09    1.05
   1 -11  -7    2.05    1.14
  -1  11  -7    1.54    1.24
   1  11  -7    3.56    1.37
   1  11  -7   -0.56    0.88
  -1 -11   7    0.19    1.30
   1 -11   7    0.99    1.29
  -1  11   7    1.73    0.96
  -1 -11  -7    0.65    1.09
  -1  11  -7    2.37    0.83
  -1 -11   8    2.09    1.17
   1 -11   8    0.64    1.02
   1 -11  -8    3.45    1.27
  -1  11  -8    1.12    0.87
   1 -11   8    1.86    1.40
  -1  11   8    0.04    1.03
   1  11   8    0.53    1.01
  -1 -11  -8    2.00    1.29
   1  11  -8    2.42    1.37
  -1  11  -8    2.99    1.37
  -1  11   8    0.70    1.05
   1  11   8   -0.51    1.04
  -1 -11  -8    0.21    0.90
   1 -11  -8    0.71    0.91
   1  11  -8    0.52    0.89
   1 -11   9   -0.28    1.41
  -1  11  -9    0.15    0.91
   1 -11   9    0.18    1.25
   1 -11  -9    1.35    0.99
  -1  11  -9    1.19    1.41
  -1  11   9   -1.65    1.19
  -1 -12   0   -0.65    0.65
  -1 -12   0   -0.06    0.51
   1  12   0   -0.02    0.42
   1  12   0    0.16    0.50
  -1 -12  -1  354.29   12.78
  -1 -12  -1  345.50   12.66
  -1 -12   1  362.48   12.68
   1  12  -1  351.59   12.63
   1  12   1  352.83   12.61
   1  12   1  349.67   12.73
   1  12  -1  368.35   12.63
  -1 -12   1  365.71   12.72
   1  12  -2    0.65    0.55
  -1 -12   2    0.58    0.65
  -1 -12  -2    0.31    0.74
   1  12  -2    1.17    0.53
  -1 -12  -2    0.09    0.63
  -1 -12   2   -0.49    0.64
   1  12   2    0.05    0.76
   1  12   3  219.08    8.45
  -1 -12  -3  233.77    8.44
  -1 -12   3  236.06    8.46
  -1 -12  -3  230.53    8.42
  -1 -12   3  241.76    8.46
   1  12  -3  227.90    8.32
  -1 -12  -4    0.50    0.89
  -1 -12   4    1.52    0.89
   1  12  -4   -0.55    0.72
   1  12   4   -0.07    0.67
  -1  12   4    0.24    0.58
   1 -12  -4   -0.13    0.65
  -1  12  -4    0.39    0.45
   1 -12   4    0.09    0.58
   1 -12  -4   -0.19    0.58
   1  12  -4    0.61    0.84
  -1  12  -4   -0.32    0.60
  -1 -12  -4   -0.30    0.76
   1 -12   4    0.32    0.66
  -1 -12   4    0.81    0.92
  -1  12   4   -1.39    0.65
   1  12   4   -0.48    0.84
   1  12   5  132.19    4.96
  -1 -12   5  131.84    5.14
  -1  12  -5  135.74    4.84
  -1 -12  -5  125.82    5.09
   1 -12  -5  124.03    5.03
   1 -12   5  138.44    4.97
  -1  12   5  134.28    4.94
  -1  12  -5  153.70    5.08
   1  12  -5  154.43    5.23
   1 -12   5  131.84    5.04
  -1 -12   5  139.21    5.23
  -1  12   5  122.17    4.96
   1  12   5  119.32    5.04
   1  12  -5  131.35    4.95
   1 -12  -5  123.38    4.88
  -1 -12  -5  118.79    4.98
   1  12  -6    0.73    1.13
   1  12   6    0.31    0.97
  -1  12   6    0.60    0.88
   1  12  -6    0.53    0.82
   1 -12   6    1.81    0.90
  -1 -12   6    0.10    1.06
  -1  12   6    1.62    0.93
  -1 -12  -6    1.11    1.01
   1 -12   6   -0.67    1.10
   1 -12  -6    0.39    1.10
  -1  12  -6    0.79    0.71
   1  12   6   -0.91    0.85
   1 -12  -6    0.76    0.76
  -1 -12  -6    0.11    0.86
  -1  12  -6    1.23    1.16
  -1 -12   6    0.42    1.14
  -1 -12   7   72.92    3.25
   1  12   7   61.34    2.99
  -1  12   7   59.10    2.90
   1 -12   7   66.88    2.95
  -1 -12   7   65.41    3.09
  -1  12  -7   67.63    2.75
  -1 -12  -7   64.23    3.08
   1 -12  -7   62.53    3.04
  -1  12  -7   80.75    3.18
  -1  12   7   68.21    2.93
   1  12  -7   86.49    3.35
  -1 -12  -7   63.17    2.88
   1 -12   7   74.74    3.16
   1  12  -7   64.77    2.84
   1 -12  -7   64.04    2.80
   1  12   7   67.50    2.89
  -1 -12   8    2.49    1.40
   1  12  -8    0.15    0.89
   1 -12   8    0.41    1.02
  -1 -12   8   -0.30    1.20
  -1  12   8    0.46    1.07
   1 -12  -8    0.11    0.85
  -1 -12  -8    1.28    1.23
  -1 -12  -8   -0.39    0.94
   1 -12  -8   -1.31    1.18
   1  12   8   -0.56    1.12
   1 -12   8    1.15    1.25
  -1  12   8    0.62    1.05
   1  12  -8    0.94    1.35
  -1  12  -8    1.15    0.82
   1  12   8    0.60    1.06
  -1  12  -8    0.06    1.25
   1  13   0    0.25    0.33
  -1 -13   0    0.25    0.41
  -1 -13   0    1.19    0.46
   1  13   0    0.63    0.36
   1  13   1    0.34    0.39
   1  13  -1   -0.27    0.39
  -1 -13   1    0.19    0.47
   1  13   1   -0.50    0.48
  -1 -13  -1   -0.60    0.49
  -1 -13  -1    0.53    0.54
   1  13  -1    0.10    0.39
  -1 -13   1    0.96    0.48
   1  13  -2   13.15    0.75
   1  13   2   13.32    0.74
  -1 -13   2   12.79    0.83
  -1 -13  -2   13.59    0.85
  -1 -13  -2   12.91    0.94
  -1 -13   2   15.02    0.86
   1  13   2   12.72    0.94
   1  13  -2   15.09    0.78
  -1 -13   3    4.17    0.76
  -1 -13  -3    3.81    0.77
  -1 -13   3    4.47    0.77
   1  13   3    3.18    0.81
  -1 -13  -3    4.83    0.82
   1  13  -3    5.02    0.63
  -1 -13   4   11.88    0.99
   1  13  -4   10.64    0.91
  -1 -13  -4    9.54    0.93
  -1 -13  -4   10.51    0.96
  -1  13   4    8.75    0.60
  -1 -13   4   11.80    1.09
   1 -13  -4   10.11    0.66
  -1  13   4    7.96    0.62
   1  13  -4   10.73    0.78
   1  13   4   10.23    0.98
   1 -13   4    8.48    0.47
   1  13   4   10.56    0.84
   1 -13  -4    9.36    0.61
   1 -13   4    8.29    0.47
   1 -13   5    1.75    0.69
  -1 -13   5    0.38    0.95
  -1 -13  -5    1.59    0.96
  -1  13  -5    1.59    0.55
   1 -13  -5    1.46    0.77
   1 -13   5    1.40    0.75
  -1 -13  -5    1.02    0.85
   1 -13  -5    0.63    0.66
   1  13  -5    3.39    0.98
   1  13  -5    0.20    0.74
  -1 -13   5    2.30    0.97
  -1  13   5    1.93    0.73
   1  13   5    1.12    0.91
   1  13   5    1.17    0.81
   1 -13   6    6.87    0.89
   1 -13  -6    7.31    0.84
  -1 -13  -6    4.83    0.94
  -1  13   6    5.82    0.92
  -1 -13   6    7.52    1.13
  -1  13   6    5.73    0.88
  -1 -13  -6    7.46    1.13
  -1  13  -6    6.69    0.76
   1 -13  -6    8.47    1.02
   1 -13   6    8.32    1.02
  -1 -13   6    5.37    1.19
   1  13   6    6.68    1.05
  -1  13  -6    5.85    1.01
   1  13  -6    7.07    1.16
   1  13   6    6.13    0.96
   1  13  -6    6.10    0.86
  -1 -13   7    1.88    1.04
   1 -13  -7    0.42    0.84
  -1 -13  -7    0.55    0.89
  -1  13   7    0.91    0.92
   1  13   7    0.52    1.00
  -1  13   7    1.64    0.91
   1 -13  -7    0.55    0.95
   1  13   7    1.75    1.00
   1  13  -7   -0.13    0.82
   1  13  -7    2.05    1.14
  -1  13  -7    1.97    1.07
   1 -13   7   -0.22    0.90
   1 -13   7    1.93    1.06
  -1 -13   7    2.23    1.13
  -1  13  -7    1.34    0.73
  -1 -13  -7    1.84    1.16
   1  13   8    0.63    1.05
  -1 -13  -8    1.03    0.95
   1  13  -8    1.40    0.88
  -1 -13   8   -0.06    1.09
   1  13   8    2.11    0.98
   1  13  -8    0.42    1.22
  -1 -14  -2    0.86    0.48
   1  14   2   -0.67    0.36
   1  14   2    0.76    0.42
  -1 -14   2   -0.51    0.35
  -1 -14   2    0.23    0.35
   1  14  -2   -0.02    0.27
  -1 -14  -2   -0.40    0.44
   1  14  -2   -0.12    0.27
  -1 -14  -3  102.33    4.17
   1  14  -3  112.98    4.05
  -1 -14   3  118.28    4.12
  -1 -14   3  112.08    4.11
   1  14  -3  110.78    4.03
  -1 -14  -3  105.42    4.12
  -1 -14  -4    0.17    0.83
   1  14   4    0.23    0.68
  -1 -14  -4   -1.02    0.74
   1  14  -4    1.46    0.67
  -1 -14   4    0.68    0.71
   1  14   4    1.15    0.80
   1  14  -4    0.47    0.58
  -1 -14   4    0.84    0.76
  -1 -14  -5  113.28    3.48
   1 -14   5   77.43    3.02
   1  14  -5  105.95    3.21
   1 -14   5   80.07    3.02
   1 -14  -5   86.24    3.11
  -1  14  -5   67.82    2.98
  -1 -14  -5   99.35    3.36
   1  14  -5  111.63    3.39
   1 -14  -5   81.93    3.06
  -1 -14   5  100.52    3.45
  -1  14   5   86.99    3.08
  -1 -14   5   99.11    3.35
  -1  14  -5   66.98    2.96
  -1  14   5   82.23    3.10
   1  14   5  113.37    3.32
  -1  14   6    0.44    0.75
   1  14   6    0.42    0.85
  -1  14   6   -0.10    0.74
  -1 -14   6    0.42    0.94
   1  14   6   -0.51    0.94
  -1  14  -6    0.97    0.72
   1  14  -6   -0.18    0.93
  -1 -14  -6    1.65    0.89
  -1 -14   6    0.30    0.91
  -1 -14  -6    1.05    1.00
   1  14  -6    0.29    0.70
  -1 -15  -4    6.96    0.76
  -1 -15   4    7.59    0.69
  -1 -15  -4    6.84    0.75
   1  15  -4    5.71    0.55
   1  15   4    4.70    0.74
  -1 -15   4    6.59    0.65
   1  15  -4    7.10    0.60
   2   0   0 2700.59   94.75
  -2   0   0 2702.02   94.75
   2   0  -1  258.85    9.25
  -2   0   1  255.57    9.25
   2   0   1  268.94    9.17
  -2   0  -1  262.88    9.14
   2   0   1  242.58    9.12
  -2   0  -2 8831.11  310.32
  -2   0   2 9132.30  310.50
  -2   0  -2 8687.68  310.39
   2   0   2 8754.07  310.33
   2   0  -2 9003.65  310.48
   2   0   2 8806.85  310.38
   2   0  -2 8996.26  310.44
   2   0  -3  125.68    4.64
  -2   0   3  117.40    4.72
  -2   0  -3  122.62    4.52
   2   0   3  127.80    4.62
   2   0   4 1602.23   57.14
   2   0  -4 1615.31   57.13
  -2   0   4 1544.70   57.24
  -2   0  -4 1683.33   57.04
   2   0  -5   12.76    0.92
   2   0   5   11.10    0.80
  -2   0   5   10.06    0.94
  -2   0  -5   11.52    0.81
   2   0   5   11.22    0.94
  -2   0  -5   10.43    0.94
  -2   0   5    7.23    0.99
   2   0  -5   10.06    0.98
   2   0  -6 1042.91   38.21
   2   0   6 1125.68   38.17
  -2   0  -6 1050.07   38.13
  -2   0   6 1073.36   38.27
  -2   0  -6 1158.15   38.35
  -2   0   6 1028.76   38.40
   2   0   6 1046.07   38.28
   2   0  -6 1123.02   38.40
  -2   0  -7    8.02    0.90
  -2   0  -7    5.53    1.03
  -2   0   7    5.29    1.15
  -2   0   7    7.08    1.05
   2   0  -7    6.84    1.13
   2   0   7    6.59    0.88
   2   0  -7    4.20    0.94
   2   0   7    4.77    1.01
   2   0  -8  437.69   16.67
   2   0   8  452.24   16.82
   2   0   8  486.94   16.66
  -2   0   8  425.51   16.90
  -2   0   8  451.83   16.76
  -2   0  -8  483.80   16.85
  -2   0  -8  479.42   16.64
   2   0  -8  459.79   16.88
   2   0   9   15.44    1.51
  -2   0  -9   14.28    1.28
  -2   0   9   15.06    1.44
  -2   0   9   14.25    1.61
   2   0   9   16.74    1.31
   2   0  -9   13.32    1.36
  -2   0  -9   14.54    1.50
   2   0  -9   18.37    1.60
  -2   0 -10   76.99    3.29
  -2   0  10   67.56    3.61
   2   0 -10   70.88    3.30
   2   0  10   77.21    3.53
   2  -1   0   34.32    1.31
   2  -1   0   33.39    1.33
   2   1   0   30.04    1.35
  -2   1   0   35.68    1.33
  -2   1   0   32.27    1.32
  -2  -1   0   33.67    1.35
  -2   1  -1   94.45    3.40
  -2   1   1   98.08    3.52
  -2  -1   1   84.38    3.51
   2  -1  -1  101.68    3.53
   2   1   1   87.47    3.43
   2  -1   1   91.14    3.40
  -2   1   1   91.27    3.48
  -2  -1  -1   89.75    3.40
  -2   1  -1  100.25    3.39
   2  -1   1   94.83    3.37
   2   1  -1   80.44    3.51
   2  -1  -1   93.04    3.51
   2  -1  -2   93.38    3.69
   2   1   2   92.44    3.60
  -2   1   2  102.00    3.67
  -2  -1  -2   92.71    3.54
  -2   1   2   92.02    3.70
  -2  -1   2   89.04    3.75
   2  -1  -2   93.10    3.65
   2   1  -2   92.43    3.68
  -2   1  -2  100.60    3.61
   2  -1   2   99.45    3.60
   2  -1   2  101.51    3.53
  -2   1  -2  100.01    3.54
  -2   1  -3   26.30    1.14
  -2  -1  -3   25.34    1.15
  -2   1   3   23.52    1.34
  -2  -1   3   32.71    1.52
   2  -1  -3   22.20    1.32
   2   1  -3   33.20    1.38
   2  -1   3   25.84    1.24
   2   1   3   27.21    1.27
   2  -1   3   25.08    1.14
   2  -1  -3   23.61    1.24
   2  -1  -4   25.10    1.32
   2   1  -4   22.73    1.34
   2  -1   4   29.61    1.39
   2   1   4   23.28    1.34
  -2  -1  -4   27.83    1.24
  -2   1  -4   29.24    1.25
  -2   1   4   24.31    1.46
  -2  -1   4   26.08    1.52
   2  -1   4   31.40    1.28
   2  -1  -4   28.19    1.45
   2  -1  -5   31.38    1.56
   2   1  -5   28.40    1.58
   2   1   5   31.41    1.61
   2  -1   5   31.92    1.60
  -2  -1   5   33.94    1.79
  -2   1  -5   32.75    1.63
  -2  -1  -5   31.04    1.61
  -2   1   5   29.08    1.71
   2  -1  -5   31.84    1.71
   2   1  -5   29.90    1.64
  -2   1   5   33.27    1.62
  -2  -1   5   29.52    1.59
   2   1   5   32.59    1.49
   2  -1   5   33.21    1.50
  -2   1  -5   31.29    1.46
  -2  -1  -5   34.01    1.49
  -2  -1  -6   11.21    0.97
  -2   1   6   12.60    1.16
   2   1  -6   10.01    1.06
  -2  -1   6    9.71    1.13
  -2   1  -6   14.11    1.00
   2   1   6   16.71    1.04
   2  -1  -6   10.29    1.02
   2  -1   6   15.62    1.00
   2  -1   6   12.93    1.14
   2   1   6   11.72    1.13
  -2   1   6   10.31    1.22
   2  -1  -6   13.51    1.28
  -2  -1   6   11.12    1.28
   2   1  -6   12.49    1.20
  -2  -1  -6   13.43    1.20
  -2   1  -6   13.55    1.15
   2  -1  -7    1.91    1.07
   2   1  -7    2.55    1.02
  -2   1   7    1.62    0.95
  -2  -1   7    2.61    0.96
   2   1   7    2.34    0.95
   2  -1   7    1.69    0.93
  -2   1  -7    1.94    0.77
  -2  -1  -7    2.12    0.75
  -2   1  -7    2.53    0.94
  -2  -1  -7   -0.45    0.95
  -2  -1   7    2.07    1.07
  -2   1   7    0.51    1.07
   2   1  -7    1.23    0.87
   2  -1   7    2.38    0.80
   2  -1  -7    0.13    0.83
   2   1   7    2.46    0.82
   2  -1  -8    3.97    1.22
   2   1  -8    2.06    1.11
  -2   1   8    1.74    1.14
  -2  -1  -8    2.00    0.87
  -2   1  -8    2.40    0.87
  -2  -1   8    2.41    1.05
  -2   1   8    2.51    1.05
   2   1   8    2.78    1.09
   2  -1   8   -0.25    1.01
   2  -1  -8    2.27    0.92
   2  -1   8    3.29    0.93
   2   1   8    2.69    0.91
   2   1  -8    2.90    1.01
  -2   1  -8    2.35    1.11
  -2  -1  -8    2.30    1.07
  -2  -1   8    2.71    1.23
  -2   1  -9    2.59    1.20
   2  -1  -9    2.57    1.27
   2   1  -9    0.36    1.12
  -2  -1  -9    0.43    0.94
  -2   1  -9    0.75    0.92
  -2  -1   9    0.59    1.05
  -2   1   9    0.36    1.07
  -2  -1  -9   -0.14    1.06
   2   1  -9    1.28    1.04
   2  -1  -9    0.17    1.04
   2   1   9   -0.07    1.14
   2  -1   9    0.63    1.15
  -2   1   9   -0.96    1.32
  -2  -1   9    0.08    1.23
   2  -1   9   -0.25    0.98
   2   1   9   -1.01    0.99
   2   1 -10    0.42    1.10
   2  -1 -10   -0.41    1.08
  -2  -1 -10   -0.16    1.02
  -2   1 -10    1.10    1.04
   2   1  10   -0.60    1.20
   2  -1  10    1.30    1.24
  -2  -1  10    4.46    1.45
  -2   1  10    0.68    1.31
  -2  -2   0  695.69   23.57
  -2   2   0  657.43   23.47
   2   2   0  694.75   23.54
   2  -2   0  655.74   23.46
   2  -2   0  653.91   23.49
   2   2   0  675.96   23.55
  -2  -2   0  673.04   23.54
  -2   2   0  658.19   23.48
   2   2   1  284.22   10.18
  -2   2  -1  300.18   10.14
   2  -2   1  297.40   10.13
  -2   2   1  296.08   10.23
  -2  -2   1  272.07   10.28
   2  -2  -1  286.58   10.24
  -2   2   1  278.26   10.25
  -2  -2   1  260.40   10.28
   2   2  -1  278.88   10.28
   2  -2  -1  296.72   10.26
  -2   2  -1  290.94   10.17
  -2  -2  -1  274.59   10.18
   2   2  -1  263.62   10.28
   2   2   1  277.22   10.21
   2  -2   1  297.05   10.17
  -2  -2  -1  291.48   10.23
  -2  -2   2  922.22   33.39
  -2   2   2  940.92   33.27
   2  -2   2  934.54   33.13
   2  -2  -2  993.08   33.29
   2   2  -2  937.49   33.34
  -2  -2   2  942.70   33.33
   2   2  -2  895.51   33.32
  -2   2   2  983.99   33.25
   2  -2   2  950.52   33.19
   2   2   2  951.49   33.24
  -2   2  -2  909.71   33.13
   2   2   2  935.25   33.18
   2  -2  -2  910.99   33.20
  -2   2  -2 1005.25   33.21
  -2  -2  -2  940.31   33.18
   2  -2   3   18.19    0.94
   2   2   3   15.08    0.94
   2  -2   3   18.18    0.85
  -2   2   3   16.93    1.02
   2   2  -3   14.97    1.02
  -2  -2   3   14.16    1.13
   2  -2  -3   16.57    0.99
   2  -2  -3   15.92    0.93
  -2  -2  -3   16.62    0.85
  -2   2  -3   18.06    0.84
  -2  -2   4   48.19    2.44
  -2   2   4   48.93    2.30
   2  -2  -4   57.06    2.36
  -2   2  -4   51.95    2.13
   2   2   4   65.01    2.20
   2   2  -4   49.84    2.35
   2   2   4   53.61    2.28
   2  -2   4   55.61    2.28
  -2  -2   4   49.84    2.31
  -2  -2  -4   47.57    2.13
  -2  -2  -4   57.91    2.30
   2  -2  -4   51.74    2.21
   2   2  -4   58.22    2.32
   2  -2   4   55.37    2.16
  -2   2  -5    4.12    0.77
  -2   2   5    2.81    0.85
  -2  -2   5    3.16    0.91
   2  -2   5    2.43    0.70
   2   2   5    3.53    0.77
   2  -2   5    4.35    0.67
   2  -2  -5    3.67    0.70
   2  -2  -5    3.62    0.85
   2   2  -5    2.98    0.82
   2   2  -5    2.32    0.72
  -2  -2   5    2.84    0.80
  -2   2   5    4.46    0.77
  -2  -2  -5    2.98    0.75
  -2  -2  -5    2.83    0.63
  -2   2  -5    2.68    0.61
   2   2   5    4.33    0.66
   2  -2  -6  396.92   14.03
   2   2  -6  379.45   14.01
  -2  -2   6  358.16   13.92
  -2   2   6  378.46   13.87
   2   2   6  376.20   13.95
   2  -2  -6  376.01   13.84
   2   2   6  394.08   13.82
   2  -2   6  382.67   13.93
  -2   2   6  356.69   13.99
  -2   2  -6  440.36   14.03
  -2  -2   6  359.43   14.05
  -2  -2  -6  398.33   14.00
  -2   2  -6  395.47   13.79
  -2  -2  -6  388.44   13.80
   2   2  -6  344.19   13.85
   2  -2   6  409.34   13.82
   2   2  -7   25.19    1.65
   2  -2  -7   26.52    1.70
  -2  -2   7   25.17    1.58
  -2   2   7   24.55    1.54
   2   2   7   24.76    1.59
   2   2   7   27.70    1.43
   2  -2  -7   23.85    1.45
   2   2  -7   21.58    1.48
   2  -2   7   23.20    1.58
  -2  -2   7   19.29    1.65
  -2   2   7   24.27    1.68
  -2  -2  -7   29.09    1.67
  -2  -2  -7   24.61    1.41
   2  -2   7   25.86    1.45
  -2   2  -7   24.25    1.57
  -2   2  -7   25.10    1.40
  -2   2  -8  307.19   11.19
   2  -2   8  287.56   11.36
   2   2   8  300.94   11.38
   2   2  -8  294.92   11.29
   2  -2  -8  292.44   11.25
  -2  -2   8  272.58   11.52
  -2  -2  -8  308.05   11.43
  -2   2   8  276.42   11.43
  -2  -2  -8  307.65   11.20
   2   2  -8  306.93   11.46
   2  -2  -8  329.12   11.54
  -2   2   8  331.40   11.38
  -2  -2   8  293.71   11.32
   2  -2   8  324.93   11.25
   2   2   8  325.49   11.25
  -2   2  -8  333.87   11.47
  -2  -2   9    1.73    1.33
  -2   2   9    4.01    1.36
  -2  -2  -9    6.38    1.30
  -2   2  -9    3.00    1.27
  -2  -2  -9    5.66    1.04
  -2   2  -9    5.29    1.01
   2   2  -9    6.42    1.30
   2  -2  -9    4.51    1.38
   2  -2   9    4.43    1.24
   2   2   9    3.67    1.14
   2  -2   9    5.81    1.08
   2   2   9    5.11    1.08
   2   2  -9    4.29    1.09
   2  -2  -9    3.88    1.10
  -2  -2   9    3.15    1.13
  -2   2   9    4.28    1.16
   2   2  10   60.55    2.99
   2  -2  10   59.20    3.02
  -2  -2  10   54.10    3.15
  -2   2  10   53.73    3.06
   2   2 -10   51.91    2.76
  -2  -2 -10   55.99    2.70
  -2   2 -10   62.15    2.73
   2  -2 -10   57.94    2.80
  -2  -3   0  169.32    6.26
  -2  -3   0  180.74    6.29
  -2   3   0  185.26    6.15
   2   3   0  176.58    6.27
   2  -3   0  178.90    6.17
   2   3   0  166.72    6.24
   2  -3   0  167.08    6.13
  -2   3   0  162.06    6.16
  -2   3  -1   62.25    2.16
   2   3   1   53.92    2.22
   2  -3  -1   60.79    2.21
   2  -3   1   58.53    2.13
  -2   3   1   53.19    2.22
   2   3   1   54.51    2.26
   2  -3   1   59.76    2.17
   2   3  -1   61.07    2.34
  -2  -3   1   54.19    2.36
   2  -3  -1   60.10    2.27
  -2  -3   1   58.91    2.36
  -2   3   1   58.40    2.23
  -2   3  -1   60.26    2.17
  -2  -3  -1   53.20    2.21
  -2  -3  -1   59.55    2.28
   2   3  -1   56.69    2.35
   2   3   2    4.47    0.55
   2  -3   2    5.55    0.48
  -2   3  -2    5.76    0.51
  -2  -3  -2    5.20    0.58
  -2   3  -2    5.51    0.43
   2   3   2    5.02    0.51
   2  -3   2    6.28    0.43
  -2   3   2    5.45    0.60
  -2  -3   2    6.43    0.82
   2  -3  -2    5.19    0.67
   2   3  -2    6.03    0.74
   2   3  -2    5.36    0.71
  -2   3   2    5.55    0.58
   2  -3  -2    6.00    0.52
  -2  -3  -2    5.09    0.49
  -2  -3   2    6.01    0.75
  -2  -3  -3  197.08    6.68
  -2   3  -3  176.16    6.60
  -2   3  -3  186.09    6.51
  -2   3   3  169.49    6.62
  -2  -3   3  175.75    6.84
   2  -3  -3  164.25    6.63
   2   3  -3  183.97    6.70
  -2   3   3  164.54    6.58
   2  -3  -3  184.69    6.57
   2  -3   3  173.49    6.50
  -2  -3  -3  184.18    6.55
   2   3   3  189.21    6.65
   2  -3   3  191.92    6.61
  -2  -3   3  199.62    6.80
  -2  -3   4   44.32    2.54
  -2  -3  -4   58.47    2.29
   2  -3  -4   63.15    2.52
   2   3  -4   60.01    2.57
   2   3   4   62.04    2.31
  -2   3  -4   63.15    2.28
   2  -3   4   57.20    2.38
   2   3   4   53.44    2.41
  -2  -3   4   50.80    2.47
  -2   3   4   57.59    2.46
  -2  -3  -4   55.40    2.42
   2   3  -4   45.13    2.36
   2  -3  -4   51.55    2.30
   2  -3   4   69.19    2.32
  -2  -3  -5    5.69    0.87
  -2   3   5    4.74    0.89
  -2   3  -5    5.47    0.83
   2  -3  -5    5.35    0.74
   2  -3   5    6.33    0.68
  -2  -3   5    4.27    0.97
   2   3  -5    5.36    0.93
   2  -3  -5    4.39    0.88
   2   3  -5    3.05    0.80
  -2   3  -5    5.24    0.66
  -2  -3  -5    3.36    0.62
   2  -3   5    4.39    0.78
   2   3   5    3.20    0.79
   2   3   5    4.85    0.70
  -2  -3   5    4.09    0.89
  -2   3   5    5.73    0.78
  -2   3  -6   11.44    0.95
   2   3  -6   11.68    1.27
   2  -3  -6   12.13    1.21
   2  -3   6   11.71    0.98
   2   3  -6   11.80    1.08
  -2  -3   6   12.76    1.19
  -2   3   6   12.55    1.06
   2  -3  -6   14.21    1.06
   2   3   6   13.05    1.01
  -2  -3  -6   10.61    1.18
  -2  -3   6   13.05    1.33
  -2   3   6   10.91    1.19
  -2   3  -6   10.38    1.11
  -2  -3  -6   11.03    0.92
   2  -3   6    9.42    1.08
   2   3   6   12.04    1.13
  -2  -3   7    0.49    1.05
  -2   3  -7   -0.21    0.93
  -2  -3  -7    0.77    0.94
   2   3  -7    2.01    1.05
   2  -3  -7    0.94    1.06
   2  -3   7    1.10    0.92
   2   3   7    0.92    0.91
   2   3   7    0.96    0.79
   2   3  -7    1.32    0.87
   2  -3   7   -0.23    0.77
   2  -3  -7   -0.29    0.85
  -2  -3  -7    0.52    0.74
  -2   3  -7    0.83    0.77
  -2   3   7    1.08    0.89
  -2  -3   7    0.95    0.98
  -2   3   7   -0.47    1.02
  -2  -3  -8    2.03    1.13
  -2  -3   8    1.12    1.28
  -2  -3  -8    1.48    0.84
  -2   3  -8    1.06    0.91
   2  -3  -8    1.34    1.24
   2   3  -8    4.39    1.24
   2   3   8    2.88    1.07
   2  -3   8    1.20    1.06
   2   3   8    2.90    0.97
   2   3  -8    0.67    1.01
   2  -3   8    3.48    0.97
   2  -3  -8    0.05    0.97
  -2   3  -8    3.17    1.19
  -2   3   8    1.34    1.06
  -2  -3   8    1.62    1.07
  -2   3   8    2.46    1.25
  -2  -3  -9   -0.91    1.18
  -2   3  -9    1.20    1.26
   2  -3   9    0.71    0.99
   2  -3  -9    0.96    1.26
   2   3  -9   -1.31    1.28
   2  -3  -9    0.77    1.03
   2   3  -9    1.89    1.07
  -2   3   9    1.17    1.12
  -2  -3   9    1.07    1.11
   2   3   9   -1.52    1.03
  -2   3  -9    0.93    0.93
  -2  -3  -9    0.47    0.91
  -2  -3   9    0.08    1.28
  -2   3   9    1.33    1.26
   2  -3   9    0.69    1.16
   2   3   9   -0.41    1.13
  -2   3  10   -1.32    1.40
   2  -3  10    2.01    1.32
   2  -3 -10    1.48    1.13
  -2   3 -10   -0.05    1.03
   2  -4   0 2717.51   96.75
  -2   4   0 2584.05   96.73
  -2   4   0 2801.50   96.71
  -2  -4   0 2754.91   96.87
   2  -4   0 2818.74   96.69
  -2  -4   0 2845.28   96.88
   2   4   0 2676.30   96.87
   2   4   0 2880.12   96.84
   2   4   1   87.57    3.21
  -2   4  -1   90.71    3.12
  -2   4   1   87.25    3.18
  -2  -4   1   82.73    3.34
  -2   4   1   80.78    3.15
   2  -4   1   89.23    3.09
  -2  -4   1   79.09    3.34
   2  -4  -1   83.12    3.20
   2  -4  -1   86.59    3.12
  -2  -4  -1   84.80    3.22
  -2   4  -1   89.01    3.10
   2  -4   1   81.85    3.12
   2   4   1   85.64    3.25
  -2  -4  -1   84.26    3.25
   2   4  -1   80.05    3.33
   2   4  -1   87.42    3.31
  -2   4  -2 5573.40  194.51
  -2   4  -2 5500.98  194.46
  -2   4   2 5583.65  194.54
  -2  -4  -2 5570.36  194.55
   2  -4  -2 5659.47  194.60
  -2  -4   2 5556.08  194.80
   2   4  -2 5457.95  194.71
  -2   4   2 5750.30  194.55
   2  -4   2 5566.42  194.46
  -2  -4   2 5509.01  194.72
   2  -4  -2 5565.24  194.49
   2   4   2 5357.87  194.59
  -2  -4  -2 5460.22  194.62
   2  -4   2 5512.46  194.51
  -2   4  -3   58.29    2.21
  -2   4   3   52.32    2.24
  -2   4  -3   55.83    2.10
  -2  -4   3   47.70    2.45
   2  -4  -3   50.89    2.26
  -2   4   3   50.55    2.18
   2   4  -3   50.69    2.30
   2   4   3   54.28    2.26
  -2  -4   3   54.49    2.39
   2  -4   3   60.57    2.21
  -2  -4  -3   55.91    2.17
  -2  -4  -3   56.52    2.29
   2  -4  -3   52.09    2.13
   2  -4   3   55.62    2.12
  -2  -4   4 1380.31   51.22
  -2  -4  -4 1428.43   50.94
  -2  -4  -4 1462.01   51.07
   2  -4  -4 1425.75   51.07
   2   4  -4 1650.58   51.24
   2   4   4 1482.39   50.95
  -2   4  -4 1507.02   50.90
  -2   4   4 1360.40   51.04
   2  -4   4 1508.03   50.91
   2  -4  -4 1378.42   50.92
  -2  -4   4 1508.05   51.17
   2   4   4 1385.43   51.04
   2  -4   4 1447.94   50.99
   2   4  -4 1361.82   51.03
   2  -4   5   12.30    0.96
  -2  -4  -5    9.03    0.78
  -2  -4  -5    8.83    0.98
  -2   4   5    8.34    0.96
  -2   4  -5    9.25    0.95
  -2   4  -5    8.72    0.80
  -2  -4   5    9.98    1.19
   2   4  -5    8.51    1.07
   2  -4  -5    9.56    1.05
   2  -4  -5    9.97    0.86
   2   4   5    9.63    0.85
   2   4  -5    8.42    0.92
   2   4   5   10.07    0.94
  -2   4   5    6.96    0.86
  -2  -4   5    7.99    1.07
   2  -4   5    9.13    0.81
  -2   4  -6  812.59   27.44
  -2  -4   6  761.71   27.60
  -2  -4  -6  725.93   27.26
   2  -4  -6  754.76   27.47
  -2   4  -6  796.78   27.27
   2   4  -6  833.85   27.62
  -2   4   6  761.02   27.34
   2  -4   6  772.25   27.41
   2  -4  -6  729.00   27.28
   2   4   6  813.38   27.32
  -2  -4   6  784.04   27.50
   2   4   6  730.23   27.41
   2   4  -6  741.02   27.37
   2  -4   6  811.76   27.29
  -2   4   6  710.63   27.43
  -2  -4  -6  783.78   27.48
  -2   4   7    1.46    1.08
  -2  -4  -7    3.42    1.02
  -2  -4   7    1.58    1.17
   2   4   7    3.70    0.90
   2   4  -7    2.32    0.96
  -2   4  -7    3.96    1.06
   2   4  -7    2.81    1.11
   2  -4  -7    1.51    1.07
  -2   4  -7    2.68    0.86
  -2  -4  -7    1.92    0.79
   2  -4   7    2.38    0.85
   2  -4   7    3.24    0.98
   2   4   7    2.83    0.98
  -2   4   7    3.69    0.96
  -2  -4   7    1.41    1.04
   2  -4  -7    1.13    0.84
  -2   4  -8  412.45   13.26
  -2  -4  -8  331.55   12.89
   2   4  -8  377.46   13.29
   2  -4  -8  361.82   13.21
  -2  -4  -8  361.51   13.16
  -2  -4   8  337.69   13.31
   2  -4  -8  323.32   12.90
  -2   4  -8  376.24   12.93
  -2   4   8  315.22   13.09
   2   4  -8  342.28   13.00
  -2  -4   8  356.75   13.14
   2   4   8  325.29   13.08
  -2   4   8  364.01   13.03
   2  -4   8  389.38   12.99
   2   4   8  374.33   12.98
  -2  -4   9    6.11    1.55
  -2   4   9    7.18    1.37
  -2  -4  -9    9.60    1.42
  -2   4  -9    7.27    1.34
   2  -4  -9    8.52    1.46
   2   4  -9    6.76    1.42
   2  -4   9    5.32    1.14
   2   4   9    8.30    1.15
   2  -4  -9    6.39    1.12
   2   4  -9    7.34    1.21
  -2   4  -9    6.39    1.06
  -2  -4  -9    7.64    1.10
  -2  -4   9    7.67    1.40
  -2   4   9    8.38    1.25
   2   4   9    6.99    1.31
   2  -4   9    4.36    1.27
  -2   4 -10   74.83    3.16
   2  -4  10   74.76    3.48
   2  -4 -10   63.87    3.15
  -2   4  10   65.75    3.45
   2   5   0    2.83    0.49
  -2  -5   0    2.65    0.50
   2   5   0    2.87    0.58
  -2  -5   0    2.57    0.56
   2   5   1  241.74    8.34
   2  -5   1  220.78    8.21
  -2  -5   1  217.39    8.47
   2   5  -1  228.25    8.47
   2  -5  -1  244.94    8.26
   2   5  -1  231.70    8.40
  -2  -5  -1  222.73    8.34
  -2  -5   1  242.90    8.46
  -2   5   1  223.75    8.24
   2   5   1  226.31    8.38
  -2   5   1  228.85    8.23
  -2   5  -1  240.06    8.22
  -2  -5  -1  245.53    8.40
  -2   5  -1  231.49    8.20
   2  -5  -1  236.25    8.20
   2  -5   1  232.43    8.19
  -2   5  -2  123.24    4.37
  -2  -5   2  118.48    4.67
  -2  -5   2  116.36    4.76
   2  -5  -2  125.32    4.52
  -2   5  -2  126.78    4.44
  -2   5   2  114.17    4.44
   2  -5   2  126.21    4.42
  -2  -5  -2  124.28    4.56
  -2   5   2  117.47    4.46
   2   5  -2  111.18    4.63
   2   5   2  117.78    4.55
   2  -5  -2  118.98    4.38
   2  -5   2  127.10    4.38
  -2  -5  -2  120.22    4.48
  -2  -5  -3    2.06    0.51
   2  -5   3    3.09    0.57
  -2  -5  -3    2.47    0.65
  -2  -5   3    1.84    0.93
   2  -5  -3    1.92    0.61
  -2   5  -3    3.20    0.45
   2  -5  -3    2.85    0.47
   2  -5   3    2.68    0.49
   2   5   3    2.56    0.66
  -2   5  -3    2.39    0.54
  -2   5   3    1.49    0.56
  -2  -5   3    4.39    0.86
   2   5  -3    2.04    0.72
  -2   5   3    1.43    0.57
   2   5   4    6.69    0.80
   2  -5   4    4.89    0.73
  -2   5   4    5.86    0.74
  -2  -5  -4    5.35    0.83
  -2   5  -4    5.07    0.57
  -2  -5  -4    5.30    0.64
  -2  -5   4    6.61    1.05
   2  -5  -4    4.62    0.78
   2  -5  -4    7.16    0.64
   2   5  -4    6.04    0.81
  -2  -5   4    5.65    1.03
   2   5  -4    4.54    0.92
   2   5   4    6.31    0.69
   2  -5   4    6.40    0.68
  -2   5  -5   50.45    2.14
  -2  -5   5   46.22    2.36
  -2  -5  -5   44.77    1.99
  -2   5   5   45.33    2.02
   2  -5  -5   42.98    2.14
  -2   5  -5   43.72    1.93
   2   5  -5   52.26    2.36
   2  -5   5   45.66    1.97
   2   5  -5   45.34    2.12
   2   5   5   46.47    2.00
   2  -5  -5   41.39    1.94
  -2   5   5   41.73    2.11
  -2  -5  -5   47.51    2.19
   2   5   5   42.73    2.11
  -2  -5   5   49.69    2.30
   2  -5   5   49.57    2.10
  -2  -5  -6    5.35    1.08
   2  -5  -6    9.97    1.24
  -2  -5   6    5.04    1.27
  -2   5  -6   11.55    0.96
   2   5  -6   11.37    1.38
   2   5  -6    3.23    1.01
   2   5   6    7.08    1.05
   2  -5   6   11.73    1.15
   2   5   6   10.41    1.00
  -2   5   6    6.32    1.01
  -2  -5   6    4.15    1.18
  -2  -5  -6    7.76    0.90
  -2   5  -6   16.56    1.27
  -2   5   6    8.62    1.19
   2  -5   6   14.70    1.03
   2  -5  -6    7.17    0.94
  -2   5   7    3.03    1.07
   2   5   7    5.35    0.94
   2   5  -7    4.62    1.00
  -2  -5  -7    4.11    1.08
  -2  -5   7    6.26    1.37
  -2   5  -7    5.89    0.89
  -2   5  -7    4.91    1.14
   2  -5  -7    3.80    1.14
   2   5  -7    3.42    1.18
  -2   5   7    4.29    1.00
  -2  -5   7    5.00    1.20
   2  -5  -7    4.42    0.88
   2   5   7    4.60    1.06
   2  -5   7    5.40    0.98
   2  -5   7    4.35    1.04
  -2   5   8    4.36    1.21
   2   5  -8    6.11    1.16
   2   5   8    6.88    1.07
  -2   5  -8    5.45    1.26
  -2  -5  -8    3.00    0.95
  -2  -5  -8    6.44    1.29
  -2  -5   8    6.62    1.46
   2  -5  -8    5.78    1.00
  -2   5  -8    5.64    0.96
   2  -5   8    3.38    1.13
  -2  -5   8    8.55    1.31
  -2   5   8    5.63    1.13
   2   5  -8    8.11    1.39
   2  -5  -8    6.63    1.32
   2   5   8    5.16    1.17
   2   5  -9    2.87    1.34
   2   5   9    4.32    1.08
  -2  -5   9    2.69    1.29
  -2   5   9    2.28    1.14
  -2  -5  -9    1.19    1.00
  -2   5   9    0.35    1.22
  -2  -5   9    3.89    1.48
   2   5  -9    4.00    1.19
  -2   5  -9    2.81    1.29
   2   5   9    2.76    1.21
   2   6   0   19.21    0.99
  -2  -6   0   19.72    1.06
  -2  -6   0   19.55    1.10
   2   6   0   22.44    1.12
  -2   6  -1   44.92    1.57
  -2  -6   1   45.15    1.97
   2  -6  -1   45.90    1.54
   2  -6   1   37.47    1.55
  -2  -6   1   43.46    1.88
  -2   6   1   41.80    1.57
   2   6   1   41.54    1.81
   2   6  -1   40.03    1.92
   2  -6   1   42.43    1.55
  -2  -6  -1   41.09    1.83
  -2   6   1   41.14    1.56
  -2  -6  -1   40.66    1.78
  -2   6  -1   42.83    1.55
   2  -6  -1   44.85    1.57
  -2  -6  -2  290.87   10.11
  -2   6   2  272.06    9.95
  -2   6  -2  279.86    9.90
  -2   6  -2  298.25    9.98
  -2  -6   2  285.65   10.33
   2  -6  -2  261.76   10.03
  -2  -6   2  277.26   10.20
   2  -6  -2  269.27    9.90
   2  -6   2  290.78    9.92
  -2  -6  -2  268.23   10.02
   2  -6   2  286.85    9.95
   2   6   2  265.20   10.07
  -2   6   2  288.31    9.99
   2   6  -2  282.82   10.19
   2  -6   3    1.47    0.46
   2  -6   3   -0.16    0.49
  -2  -6  -3    0.39    0.65
  -2   6   3    1.10    0.55
  -2  -6   3    0.52    0.81
   2   6   3    0.18    0.59
  -2   6  -3    1.38    0.55
   2  -6  -3    0.75    0.57
  -2  -6   3    0.36    0.88
  -2   6   3    0.25    0.49
   2   6  -3   -0.24    0.72
  -2  -6  -3   -0.70    0.54
   2   6  -3    0.61    0.78
   2  -6  -3    0.63    0.41
   2   6   3    0.63    0.51
  -2   6  -3    0.59    0.38
  -2  -6   4  140.71    5.67
   2   6   4  137.42    5.44
   2  -6  -4  149.59    5.49
   2   6  -4  158.98    5.64
  -2  -6   4  156.25    5.66
   2   6   4  150.00    5.35
  -2   6  -4  140.52    5.26
   2  -6  -4  134.62    5.27
   2  -6   4  145.85    5.38
   2  -6   4  152.65    5.32
   2   6  -4  134.26    5.43
  -2  -6  -4  147.96    5.47
  -2   6   4  133.43    5.39
  -2  -6  -4  143.76    5.34
   2  -6   5    2.23    0.79
  -2  -6  -5    3.19    0.94
  -2   6   5    0.87    0.82
  -2  -6  -5    0.69    0.67
   2   6   5    2.12    0.86
  -2   6  -5    1.11    0.78
  -2  -6   5    2.02    1.06
   2  -6  -5    1.27    0.87
  -2   6  -5    1.41    0.62
   2   6  -5    3.00    1.07
   2   6   5    1.38    0.73
   2  -6  -5    1.66    0.65
   2  -6   5    1.73    0.67
   2   6  -5    1.88    0.87
  -2   6   5    2.13    0.75
  -2  -6   5    1.35    1.05
  -2   6  -6  283.20    9.20
  -2  -6   6  230.90    9.31
  -2  -6  -6  232.20    8.96
  -2   6  -6  256.16    8.93
  -2  -6  -6  256.67    9.18
   2   6  -6  271.44    9.35
   2   6  -6  219.34    9.04
   2   6   6  232.42    9.11
  -2   6   6  227.34    9.09
  -2   6   6  245.46    9.02
   2   6   6  252.11    9.00
  -2  -6   6  246.56    9.26
  -2   6  -7    9.92    1.29
   2   6  -7   10.47    1.36
   2   6   7    9.15    1.21
  -2  -6  -7    7.07    1.18
  -2  -6   7    9.85    1.52
  -2   6   7    9.25    1.28
   2   6   7    8.65    1.02
   2   6  -7    6.96    1.07
  -2   6   7    5.54    1.04
  -2  -6   7   10.30    1.35
  -2  -6  -7    8.79    1.00
   2   6  -8  222.97    8.03
  -2  -6  -8  195.22    7.60
  -2  -6   8  215.01    7.95
   2   6   8  190.65    7.77
   2   6   8  213.77    7.67
   2   6  -8  191.51    7.68
  -2  -6   8  194.09    8.04
  -2  -6  -8  206.64    7.87
  -2  -6  -9   -1.10    1.28
   2   6   9   -0.91    1.10
   2  -6  -9    0.50    1.33
  -2  -6   9    1.73    1.39
  -2  -6   9    1.51    1.44
   2  -6   9   -0.52    1.08
   2   6  -9   -0.16    1.27
   2   6   9   -0.07    1.16
   2  -6  -9    1.12    1.04
   2   6  -9    0.38    1.08
   2  -6   9    1.21    1.24
  -2  -6  -9    0.87    1.02
  -2  -7   0  107.82    4.13
   2   7   0  106.08    4.11
  -2  -7   0  108.09    4.08
   2   7  -1   50.01    2.26
  -2  -7   1   51.98    2.20
   2   7   1   49.41    2.11
  -2  -7   1   53.32    2.33
  -2  -7  -1   53.80    2.13
  -2  -7  -1   50.18    2.09
  -2   7  -2    0.04    0.28
  -2   7  -2    0.27    0.45
  -2  -7   2    0.14    0.83
  -2  -7   2    0.11    0.73
   2   7  -2    0.76    0.72
  -2   7   2    0.03    0.44
  -2   7   2   -0.16    0.37
  -2  -7  -2    0.92    0.62
  -2  -7  -2    0.81    0.54
   2   7   2   -0.14    0.59
   2   7   3  132.79    4.54
   2   7   3  115.36    4.59
   2   7  -3  136.97    4.81
  -2  -7   3  133.40    4.83
  -2  -7   3  130.59    4.90
  -2   7  -3  121.52    4.51
   2   7  -3  120.63    4.63
  -2   7   3  116.01    4.47
  -2  -7  -3  122.12    4.52
  -2   7   3  115.63    4.46
  -2  -7  -3  130.05    4.66
  -2   7  -3  110.66    4.38
  -2  -7  -4   25.13    1.50
   2   7  -4   29.85    1.76
  -2  -7  -4   27.47    1.37
  -2  -7   4   27.68    1.81
   2   7   4   34.56    1.41
   2   7   4   26.81    1.46
   2   7  -4   21.71    1.45
  -2  -7   4   23.88    1.74
  -2  -7  -5    2.72    0.74
   2   7  -5    3.78    1.12
   2   7   5    1.81    0.88
  -2  -7   5    1.00    1.08
   2   7   5    3.85    0.80
  -2  -7  -5    2.37    0.95
  -2  -7   5    3.80    1.15
   2   7  -5    2.95    0.88
  -2  -7  -6    9.87    1.22
  -2  -7   6    9.39    1.40
   2   7  -6    8.42    1.31
   2   7   6    7.41    1.13
  -2  -7  -6    8.16    0.94
   2   7   6    9.36    0.98
   2   7  -6   10.54    1.11
  -2  -7   6    7.06    1.33
  -2  -7   7    2.00    1.25
  -2  -7  -7    0.23    1.08
   2   7  -7    5.17    1.21
   2  -7  -7    0.62    0.82
   2   7  -7    1.51    0.93
   2   7   7   -0.08    0.86
   2  -7   7    1.07    0.93
   2  -7   7    1.30    0.97
   2   7   7    0.87    0.96
  -2  -7  -7    0.90    0.86
   2  -7  -7    1.03    1.22
  -2   7  -8    2.38    1.28
   2  -7  -8    0.72    1.24
  -2   7   8    1.61    1.19
   2  -7   8    0.46    1.10
   2  -7   8    4.18    1.09
   2   7  -8    4.13    1.47
   2  -7  -8    1.49    0.95
  -2   7  -8    2.28    0.92
   2   7   8    1.66    1.22
  -2   7   8    3.10    1.14
   2   7   8    0.91    1.02
   2  -7   9    1.28    1.24
  -2   7   9    3.12    1.29
  -2   7  -9    2.89    1.34
   2  -7  -9    0.07    1.29
   2  -7  -9    1.44    1.03
  -2   7  -9    1.44    0.97
   2  -7   9    2.64    1.15
  -2   7   9    1.10    1.14
   2   8   0 1832.37   65.10
  -2  -8   0 1897.20   65.04
  -2  -8   0 1806.27   65.11
  -2  -8  -1    1.65    0.68
  -2  -8  -1    1.95    0.64
  -2  -8   1    3.41    0.72
   2   8   1    0.92    0.68
  -2  -8   1    3.05    0.92
   2   8  -1    2.39    0.85
   2   8   2 1697.60   62.86
  -2  -8   2 1870.95   62.97
  -2  -8  -2 1880.66   62.88
  -2  -8  -2 1771.95   62.81
  -2  -8   2 1788.26   63.05
   2   8  -2 1728.34   62.91
  -2  -8   3    5.91    1.02
  -2  -8   3    5.93    1.08
   2   8   3    5.14    0.83
  -2  -8  -3    5.10    0.71
   2   8   3    5.62    0.69
   2   8  -3    7.38    0.90
  -2  -8  -3    7.43    0.87
   2   8  -3    5.44    0.85
   2   8  -4  934.44   29.28
   2  -8  -4  778.95   28.99
   2   8   4  804.16   29.05
   2  -8   4  935.07   28.99
   2  -8   4  870.86   28.96
   2   8   4  840.02   28.96
   2  -8  -4  735.26   28.85
  -2  -8  -4  751.76   28.95
   2   8  -4  824.09   29.05
   2   8  -5    3.53    0.98
   2  -8  -5    4.79    1.00
   2  -8  -5    3.88    0.72
   2   8  -5    3.87    1.18
   2  -8   5    3.28    0.84
   2   8   5    3.50    0.92
   2   8   5    4.12    0.83
   2  -8   5    3.57    0.83
   2  -8  -6  366.66   13.21
  -2   8   6  340.20   13.10
   2  -8   6  372.99   13.07
  -2   8   6  360.56   13.07
   2  -8   6  368.68   13.10
   2  -8  -6  333.44   12.95
  -2   8  -6  358.12   12.93
   2  -8  -7    1.13    0.88
  -2   8  -7    0.19    0.78
  -2   8   7    0.47    1.07
   2  -8   7    0.74    1.01
   2  -8  -7   -0.34    1.12
  -2   8  -7    2.33    1.16
   2  -8   7    0.93    1.02
  -2   8   7    0.35    1.00
   2  -8  -8  153.09    6.43
  -2   8   8  179.13    6.60
   2  -8   8  186.31    6.65
  -2   8  -8  197.50    6.85
   2  -8  -8  173.01    6.74
   2  -8   8  173.32    6.67
  -2  -8   8  165.85    6.96
  -2  -8  -8  176.76    6.76
  -2   8  -8  175.05    6.44
  -2  -8   8  187.39    6.92
  -2  -8  -8  148.16    6.44
  -2   8   8  154.95    6.63
  -2   8   9    1.47    1.22
   2  -8   9   -0.07    1.14
  -2   8   9    0.75    1.16
   2  -8   9   -0.12    1.18
  -2   8  -9    0.59    0.90
   2  -8  -9    0.96    1.00
  -2  -8  -9    0.43    0.97
   2   8   9    1.26    1.18
   2  -8  -9    1.01    1.23
  -2   8  -9    1.91    1.34
  -2  -8   9    3.84    1.49
   2   8  -9    0.53    1.06
   2  -9   3    0.66    0.45
  -2   9   3    0.21    0.47
   2  -9  -3   -0.08    0.39
  -2   9  -3    0.37    0.36
  -2   9  -3    0.98    0.62
   2  -9   3    0.76    0.61
  -2   9   3    0.08    0.54
   2  -9  -3    1.04    0.61
  -2   9   4    1.75    0.66
   2  -9   4    2.71    0.65
   2  -9  -4    2.61    0.76
   2  -9  -4    2.21    0.54
  -2   9  -4    1.62    0.50
   2  -9   4    1.63    0.72
  -2  -9  -5   18.53    1.35
  -2  -9   5   19.80    1.60
  -2   9   5   15.25    1.16
   2  -9   5   19.09    1.17
  -2   9  -5   17.18    1.28
   2  -9  -5   15.90    1.26
  -2   9   5   15.96    1.14
   2  -9   5   16.29    1.19
  -2   9  -5   18.46    1.01
   2  -9  -5   16.21    1.03
   2  -9  -6    1.76    1.06
  -2   9  -6    3.53    1.12
   2  -9  -6    2.11    0.83
  -2   9  -6    3.73    0.79
   2  -9   6    2.69    1.01
  -2   9   6    2.17    0.99
  -2  -9   6    0.55    1.32
  -2  -9  -6    2.68    0.85
  -2  -9  -6    1.31    1.10
  -2  -9   6    1.33    1.22
  -2   9   6    2.53    1.01
   2  -9   6    2.62    0.97
  -2  -9  -7    2.94    0.93
   2   9  -7    2.71    1.04
   2   9   7    3.72    1.02
   2  -9  -7    4.49    0.89
  -2   9  -7    4.40    0.84
   2  -9   7    4.30    1.10
  -2  -9   7    4.34    1.38
  -2   9   7    4.88    1.07
   2   9   7    3.72    1.13
  -2  -9   7    2.60    1.27
  -2  -9  -7    4.26    1.22
  -2   9  -7    2.50    1.17
   2  -9  -7    2.35    1.18
  -2   9   7    3.62    1.11
   2  -9   7    4.49    1.08
   2   9  -7    3.62    1.32
  -2  -9  -8    3.11    0.96
   2  -9  -8    3.65    0.95
  -2   9  -8    1.56    0.87
   2   9   8    1.39    1.14
  -2  -9   8    1.57    1.37
   2  -9   8    2.66    1.10
  -2   9   8    3.45    1.12
  -2   9   8    3.82    1.17
   2  -9   8    1.69    1.08
  -2  -9  -8    2.20    1.19
  -2  -9   8    2.09    1.38
   2  -9  -8    1.69    1.20
  -2   9  -8    4.50    1.28
   2   9  -8    2.65    1.04
   2   9   8    3.09    1.08
   2   9  -8    2.00    1.35
   2  -9  -9    0.36    0.93
  -2   9  -9    1.02    0.91
   2  -9   9    0.57    1.15
  -2   9   9    1.28    1.06
   2   9  -9    1.73    1.17
  -2  -9   9   -0.34    1.40
   2  -9  -9    0.25    1.17
  -2   9  -9    3.02    1.28
   2  -9   9    1.50    1.13
  -2   9   9    0.39    1.20
   2   9   9    2.05    1.27
  -2 -10   0   48.76    2.38
  -2 -10   0   52.96    2.21
  -2 -10  -1   -0.11    0.80
  -2 -10   1    1.14    1.00
  -2 -10  -1    1.08    0.72
  -2 -10   1    1.75    0.74
  -2 -10   2   80.33    3.48
  -2 -10  -2   79.18    3.24
  -2 -10   2   84.19    3.33
  -2 -10  -2   81.79    3.26
   2 -10  -3    2.02    0.41
   2 -10  -3    1.44    0.57
  -2 -10  -3    1.53    0.87
   2 -10   3    2.36    0.52
  -2  10  -3    1.10    0.35
  -2 -10   3    2.57    1.00
   2  10  -3    1.40    0.81
  -2  10   3    1.11    0.47
  -2 -10  -3    1.62    0.72
   2  10  -3    1.68    0.87
  -2 -10   3    0.99    0.94
   2  10   3    0.11    0.81
   2 -10   3    1.68    0.41
  -2  10   3    0.97    0.53
  -2  10  -3    1.13    0.50
  -2 -10   4  153.20    5.72
   2  10   4  135.47    5.51
  -2  10   4  137.70    5.34
   2 -10   4  150.17    5.35
  -2 -10  -4  145.86    5.57
  -2  10  -4  152.63    5.26
  -2 -10   4  148.09    5.75
   2 -10  -4  138.08    5.44
   2  10  -4  161.10    5.69
   2 -10   4  137.20    5.46
  -2 -10  -4  136.43    5.45
   2 -10  -4  148.71    5.29
   2  10   4  147.84    5.44
   2  10  -4  135.93    5.48
   2  10   5    0.66    0.94
  -2  10   5    1.05    0.76
   2 -10   5    0.33    0.73
  -2 -10  -5   -0.03    0.82
  -2 -10  -5    0.23    1.00
  -2 -10   5   -0.06    1.12
  -2  10  -5   -0.34    0.63
   2 -10  -5    0.66    0.66
  -2  10  -5    1.12    0.97
   2 -10  -5    0.04    0.85
  -2 -10   5   -0.23    1.18
   2  10   5    2.05    0.84
   2 -10   5   -1.34    0.92
  -2  10   5    0.27    0.75
   2  10  -5    0.11    0.87
   2  10  -5    0.66    1.14
   2 -10  -6  128.82    5.11
  -2  10  -6  138.36    5.09
  -2 -10   6  146.03    5.60
   2 -10  -6  130.98    5.31
  -2  10   6  133.82    5.20
  -2 -10  -6  124.26    5.20
  -2  10  -6  153.83    5.48
   2  10  -6  157.53    5.63
   2 -10   6  137.92    5.24
  -2  10   6  135.31    5.27
  -2 -10   6  137.64    5.57
  -2 -10  -6  143.21    5.45
   2 -10   6  145.93    5.37
   2  10   6  142.00    5.23
   2  10  -6  124.49    5.24
   2  10   6  124.41    5.33
  -2 -10   7    0.36    1.31
  -2 -10  -7    1.11    1.18
  -2 -10   7   -0.40    1.35
   2  10  -7    3.43    1.02
   2  10   7    2.41    0.98
   2  10  -7    1.44    1.32
  -2  10  -7    1.94    1.24
   2 -10  -7    2.26    1.06
  -2  10   7    0.12    0.96
   2 -10   7    0.41    1.08
  -2 -10  -7    0.45    0.89
   2 -10   7    0.83    1.01
  -2  10   7    1.21    1.01
   2  10   7    2.59    1.10
  -2  10  -7    0.73    0.81
   2 -10  -7    0.37    0.81
  -2 -10   8   95.34    4.27
   2 -10  -8   86.17    3.75
  -2  10  -8   96.35    3.74
  -2 -10  -8   94.06    4.09
   2 -10  -8   85.68    3.98
  -2  10  -8  117.38    4.28
   2 -10   8  100.49    4.06
  -2  10   8   91.81    3.87
  -2 -10   8  102.18    4.25
   2  10  -8  116.88    4.35
  -2 -10  -8   83.39    3.79
   2  10   8   94.80    3.87
   2  10  -8   90.09    3.87
   2  10   8   85.38    3.97
   2 -10   8   98.08    3.97
  -2  10   8   86.11    3.95
   2 -10   9    1.01    1.11
  -2  10   9    2.52    1.15
  -2  10   9    1.60    1.12
   2 -10   9   -1.06    1.35
  -2  10  -9    0.14    1.35
   2 -10  -9    0.25    1.17
   2 -10  -9   -1.74    0.98
  -2  10  -9   -0.08    0.88
   2  11   0   19.71    1.38
  -2 -11   0   18.68    1.39
  -2 -11   0   20.25    1.17
  -2 -11  -1    4.16    0.93
   2  11   1    5.13    0.99
  -2 -11   1    2.95    1.04
  -2 -11   1    2.97    0.79
   2  11  -1    4.51    0.88
  -2 -11  -1    4.51    0.78
  -2 -11   2   -0.05    0.94
   2  11   2   -0.66    0.62
  -2 -11   2   -0.07    0.80
   2  11   2   -0.38    0.87
   2  11  -2    0.16    0.67
   2  11  -2   -0.41    0.75
  -2 -11  -2   -0.75    0.83
  -2 -11  -2    0.64    0.77
  -2 -11  -3   25.08    1.46
   2  11  -3   31.64    1.55
  -2 -11   3   27.02    1.76
  -2 -11  -3   27.92    1.52
   2  11  -3   26.66    1.47
   2  11   3   25.94    1.35
   2  11   3   27.64    1.54
  -2 -11   3   30.47    1.65
  -2 -11   4    6.90    1.27
   2  11   4    5.24    1.00
  -2  11   4    5.17    0.68
   2 -11   4    6.26    0.67
   2 -11  -4    4.88    0.59
  -2 -11  -4    5.46    1.05
  -2  11  -4    7.84    0.80
  -2 -11   4    4.20    1.14
  -2  11   4    4.74    0.75
   2 -11  -4    5.58    0.80
   2  11  -4    6.83    1.14
  -2 -11  -4    4.94    0.93
  -2  11  -4    6.32    0.56
   2  11  -4    4.54    0.90
   2  11   4    7.52    0.88
   2 -11   4    8.03    0.80
  -2 -11  -5    1.78    0.87
   2  11   5    3.70    1.02
  -2 -11  -5    3.68    1.09
  -2 -11   5    3.76    1.19
   2  11  -5    2.79    0.92
   2  11   5    4.72    0.90
   2 -11  -5    3.45    0.70
  -2  11  -5    3.22    0.63
   2 -11  -5    3.62    0.91
  -2  11  -5    4.86    1.01
  -2  11   5    2.81    0.84
   2 -11   5    3.31    0.99
   2  11  -5    3.71    1.10
  -2  11   5    4.17    0.81
   2 -11   5    2.27    0.76
  -2 -11   5    3.19    1.19
  -2  11   6    3.43    0.94
  -2 -11  -6    3.21    0.91
   2  11   6    3.66    1.07
  -2 -11   6    4.09    1.28
  -2 -11  -6    3.97    1.11
   2  11  -6    2.19    0.92
   2  11   6    1.66    0.91
   2 -11   6    2.63    0.90
   2 -11  -6    3.53    0.80
   2 -11  -6    2.70    1.05
  -2  11  -6    2.27    0.74
   2 -11   6    3.72    1.17
  -2  11   6    3.79    0.94
  -2 -11   6    4.74    1.25
   2  11  -6    4.37    1.27
  -2  11  -6    2.96    1.18
  -2  11   7   -0.36    0.98
   2 -11   7    0.17    0.95
   2  11   7   -0.27    1.06
  -2 -11  -7    0.25    0.93
  -2 -11  -7    0.17    1.14
  -2 -11   7    1.13    1.27
   2 -11  -7    1.43    0.86
   2  11  -7    0.13    0.96
   2  11   7    0.52    0.98
   2 -11  -7    1.02    1.08
  -2  11  -7    1.27    0.80
   2 -11   7    2.27    1.20
  -2  11   7    0.24    0.97
  -2 -11   7    0.59    1.26
   2  11  -7   -0.80    1.35
  -2  11  -7   -0.51    1.23
   2  11  -8    1.95    1.40
   2  11   8    0.42    1.13
  -2  11   8    0.11    1.02
  -2 -11   8    0.95    1.36
  -2 -11  -8    0.25    1.18
   2  11   8    1.56    1.03
   2 -11  -8    1.55    1.22
  -2  11  -8   -0.55    0.82
   2  11  -8    2.60    0.99
  -2 -11   8    2.23    1.48
   2 -11   8    2.08    1.07
  -2 -11  -8    0.27    0.97
  -2  11  -8    2.16    1.35
  -2  11   8   -0.55    1.05
   2 -11   8   -1.13    1.26
   2 -11  -8    0.99    0.89
  -2  11  -9    0.44    0.84
  -2  11   9    0.47    1.15
   2 -11   9    0.61    1.05
  -2  11  -9   -0.14    1.34
   2 -11  -9    0.32    1.24
   2 -11   9    0.20    1.36
   2 -11  -9    1.02    0.95
  -2 -12   0  701.69   25.65
  -2 -12   0  761.34   25.49
   2  12   0  681.48   25.55
   2  12   1    0.55    0.94
   2  12  -1   -0.09    0.82
  -2 -12  -1    1.04    0.76
  -2 -12   1    0.04    0.92
  -2 -12   1   -0.03    0.72
  -2 -12  -1    1.37    0.91
  -2 -12  -2  529.50   18.79
  -2 -12  -2  519.25   18.70
   2  12  -2  518.70   18.66
   2  12   2  532.46   18.60
  -2 -12   2  498.68   18.81
   2  12  -2  544.45   18.65
   2  12   2  519.74   18.76
  -2 -12   2  518.24   18.74
   2  12   3   -0.31    0.67
   2  12  -3    0.93    0.78
  -2 -12  -3   -0.22    0.81
  -2 -12   3   -0.04    0.93
  -2 -12  -3   -0.07    0.82
  -2 -12   3    0.82    1.02
   2  12   3   -0.30    0.89
   2  12  -3    2.08    0.82
  -2 -12  -4  326.33   10.58
  -2  12  -4  284.09   10.13
   2 -12  -4  257.83   10.16
   2 -12  -4  270.05   10.22
   2  12   4  329.94   10.41
  -2 -12  -4  288.44   10.47
  -2  12  -4  294.04   10.14
   2  12  -4  345.67   10.59
   2  12  -4  307.15   10.42
  -2 -12   4  308.65   10.64
   2  12   4  298.20   10.53
  -2 -12   4  326.13   10.65
   2 -12   4  280.84   10.16
   2 -12   4  280.32   10.16
  -2  12   4  281.19   10.19
   2  12   5    0.38    0.82
   2  12  -5    0.10    0.84
   2 -12  -5    0.48    0.62
  -2 -12  -5    2.63    1.13
  -2 -12   5   -0.32    1.08
  -2 -12   5   -0.81    1.18
   2 -12   5    0.63    0.82
  -2  12  -5    0.37    0.56
   2  12  -5    2.76    1.13
  -2  12   5    1.36    0.73
  -2 -12  -5    0.92    0.89
   2 -12  -5    1.51    0.83
   2 -12   5    1.15    0.71
   2  12   5    0.78    0.97
  -2  12   6  121.78    5.01
   2 -12   6  137.86    5.02
   2 -12  -6  125.30    4.93
  -2 -12  -6  132.51    5.26
  -2 -12   6  130.32    5.35
  -2 -12  -6  123.75    5.08
  -2  12  -6  143.25    5.17
   2 -12  -6  127.51    5.12
   2  12  -6  144.84    5.34
   2  12   6  135.73    5.07
   2  12  -6  126.06    5.06
  -2 -12   6  147.57    5.40
   2 -12   6  147.60    5.21
  -2  12   6  126.81    5.02
   2  12   6  121.44    5.17
  -2  12  -6  134.06    4.89
  -2  12   7    1.16    0.93
   2 -12   7   -0.08    0.92
  -2 -12  -7   -0.04    0.89
  -2 -12   7    0.85    1.18
  -2 -12  -7    1.91    1.10
  -2  12  -7   -1.68    1.21
   2  12   7    0.48    1.08
   2 -12  -7    0.15    1.06
   2  12  -7    0.81    1.23
   2  12   7    2.02    0.97
   2  12  -7    1.12    0.94
   2 -12  -7   -0.09    0.80
  -2  12  -7    0.18    0.74
   2 -12   7   -0.36    1.16
  -2  12   7    0.24    0.97
  -2 -12   7    0.25    1.19
  -2  12  -8   61.96    2.51
  -2  12   8   56.37    2.72
   2 -12  -8   55.44    2.83
  -2  12  -8   76.68    3.06
  -2 -12   8   60.73    3.03
   2 -12   8   61.78    2.70
   2  12  -8   54.84    2.68
   2 -12  -8   54.42    2.54
  -2 -12  -8   55.80    2.67
  -2 -12   8   62.06    3.06
  -2  12   8   61.88    2.77
   2 -12   8   61.63    2.92
   2  12   8   53.14    2.84
   2  13   0   -0.08    0.76
  -2 -13   0    1.04    0.84
  -2 -13   0    0.38    0.71
  -2 -13   1   10.25    1.05
  -2 -13  -1   10.66    0.91
  -2 -13   1    9.07    0.91
   2  13  -1    8.32    0.85
   2  13   1    8.63    1.08
  -2 -13  -1    8.78    1.09
   2  13   2    4.29    0.68
  -2 -13   2    4.82    0.96
   2  13  -2    4.34    0.75
  -2 -13  -2    3.82    0.97
  -2 -13  -2    3.25    0.81
  -2 -13   2    3.58    0.82
   2  13   2    2.98    0.95
   2  13  -2    4.08    0.69
   2  13   3    3.40    0.97
   2  13  -3    2.85    0.79
  -2 -13  -3    5.06    0.91
   2  13  -3    3.14    0.78
   2  13   3    5.49    0.77
  -2 -13   3    3.24    0.91
  -2 -13   3    5.25    0.98
  -2 -13  -3    4.25    0.94
   2  13  -4    0.99    0.77
   2  13   4    0.95    0.77
  -2 -13   4    1.84    1.04
   2  13   4   -0.50    0.95
  -2 -13  -4   -0.26    0.89
   2  13  -4   -0.03    0.93
  -2 -13  -4    1.02    0.97
  -2 -13   4    1.21    0.97
   2 -13  -5    3.25    0.67
   2 -13   5    3.78    0.62
  -2  13  -5    3.61    0.48
   2  13  -5    4.71    1.10
   2 -13  -5    3.70    0.56
  -2  13  -5    3.27    0.59
  -2 -13  -5    2.75    0.92
   2  13   5    5.33    1.09
  -2  13   5    3.55    0.60
  -2 -13   5    3.38    1.10
   2 -13   5    3.35    0.56
  -2 -13   5    4.77    1.10
  -2 -13  -5    4.82    1.08
   2  13  -5    4.72    0.89
   2  13   5    4.52    0.87
   2 -13  -6    0.11    0.65
   2 -13   6    0.39    0.72
  -2  13   6    0.13    0.74
  -2 -13  -6    0.44    1.03
  -2 -13   6   -0.38    1.06
  -2  13  -6   -0.52    0.61
   2  13   6   -0.10    0.90
   2  13  -6   -0.10    0.87
   2 -13  -6   -0.25    0.83
  -2 -13   6   -0.50    1.14
   2 -13   6    0.75    0.85
  -2 -13  -6    0.21    0.91
  -2  13  -6   -0.12    0.86
   2  13  -6    0.05    1.12
  -2  13   6    1.62    0.85
   2  13   6    0.38    1.00
  -2 -13  -7    2.64    1.14
   2  13   7    0.89    0.98
  -2 -13   7    2.13    1.17
   2 -13  -7    0.49    0.75
  -2 -13  -7    2.71    0.98
   2  13  -7    2.74    1.24
   2  13  -7    2.71    0.92
  -2  13  -7    0.46    1.10
  -2  13  -7    1.36    0.73
  -2  13   7    3.36    0.88
   2  13   7    1.87    1.01
  -2 -13   7    2.66    1.26
  -2  13   7    1.46    0.94
  -2 -13   8   -0.13    1.22
   2  13   8    1.61    1.15
   2  13  -8    0.96    0.99
  -2 -14   0   36.91    1.82
   2  14   0   39.96    1.72
  -2 -14   0   41.64    1.76
  -2 -14   1   -0.05    0.69
  -2 -14   1   -0.64    0.74
   2  14   1    0.13    0.78
   2  14  -1    0.27    0.59
  -2 -14  -1   -0.36    0.81
  -2 -14  -1   -0.04    0.67
  -2 -14  -2   38.10    1.84
   2  14  -2   37.50    1.61
   2  14   2   37.61    1.62
  -2 -14  -2   35.86    1.71
  -2 -14   2   35.12    1.73
   2  14   2   36.74    1.83
  -2 -14   2   37.25    1.73
  -2 -14   3    0.25    0.84
   2  14  -3    0.80    0.74
  -2 -14  -3    0.04    0.87
   2  14   3   -0.51    0.91
   2  14  -3    1.39    0.67
   2  14   3    1.17    0.72
  -2 -14   3    0.19    0.83
  -2 -14  -3   -0.37    0.83
   2  14   4   67.52    2.67
   2  14  -4   63.50    2.63
   2  14   4   60.27    2.80
  -2 -14  -4   63.63    2.81
  -2 -14   4   65.83    2.81
  -2 -14  -4   64.17    2.79
   2  14  -4   70.48    2.74
  -2 -14   4   67.39    2.82
  -2 -14   5    0.63    0.99
   2  14   5   -0.92    0.96
  -2 -14  -5   -0.61    0.98
  -2 -14   5    0.39    1.04
   2  14   5    0.49    0.82
   2  14  -5    1.85    0.79
  -2 -14  -5    0.38    0.89
   2  14  -5    0.04    0.93
  -2 -14  -6   60.11    2.75
   2  14   6   63.53    2.58
   2  14  -6   54.10    2.47
   2  14  -6   60.97    2.70
  -2 -14  -6   57.99    2.62
  -2 -14   6   58.17    2.70
   2  14   6   55.58    2.67
  -2 -14   6   61.96    2.75
  -2 -15   0    1.67    0.55
   2  15   0    2.02    0.46
  -2 -15   0    1.80    0.59
   2  15   0    2.04    0.49
   2  15   1    0.46    0.56
   2  15   1   -0.27    0.49
  -2 -15  -1    0.32    0.58
   2  15  -1    0.42    0.47
  -2 -15   1   -0.29    0.58
   2  15  -1    0.47    0.48
  -2 -15  -1    1.08    0.64
  -2 -15   1   -0.11    0.56
  -2 -15   2    0.17    0.64
   2  15   2    0.17    0.71
   2  15  -2    1.00    0.53
  -2 -15  -2    0.28    0.72
  -2 -15  -2    0.02    0.67
  -2 -15   2   -0.31    0.64
  -2 -15  -3    5.78    0.85
  -2 -15  -3    5.47    0.81
  -2 -15   3    5.07    0.80
   2  15   3    5.32    0.93
   2  15   3    5.52    0.70
   2  15  -3    4.14    0.65
   2  15  -3    4.86    0.67
  -2 -15   3    3.90    0.80
  -2 -15  -4    0.84    0.87
  -2 -15  -4    0.87    0.83
   2  15   4   -0.03    0.89
   2  15   4    0.13    0.73
   2  15  -4    0.02    0.76
  -2 -15   4    1.06    0.82
   2  15  -4   -0.19    0.65
  -2 -15   4    1.48    0.78
   3   0   0   -0.04    0.43
   3   0   0   -0.38    0.42
  -3   0   0   -0.38    0.43
  -3   0   0   -0.09    0.43
  -3   0   1 1563.18   54.60
   3   0  -1 1589.86   54.61
  -3   0  -1 1547.98   54.49
   3   0   1 1564.99   54.51
   3   0   1 1521.16   54.47
   3   0  -1 1520.34   54.59
  -3   0   1 1573.42   54.62
  -3   0  -1 1543.12   54.51
   3   0  -2   93.37    3.77
  -3   0  -2   94.06    3.58
   3   0   2   92.65    3.57
   3   0   2   95.23    3.62
  -3   0   2  103.25    3.84
   3   0  -2  101.45    3.81
   3   0   3  171.66    5.95
  -3   0  -3  161.16    5.94
  -3   0   3  158.89    6.23
   3   0  -3  160.73    6.15
   3   0   3  155.74    6.02
   3   0   4   69.87    2.83
  -3   0  -4   66.96    2.84
  -3   0   4   64.06    2.98
   3   0   4   71.24    2.72
  -3   0   4   69.42    2.92
  -3   0  -4   68.39    2.72
   3   0  -4   69.06    2.95
   3   0  -4   70.55    2.88
  -3   0   5 1049.17   37.90
  -3   0  -5 1130.27   37.90
   3   0   5 1053.04   37.85
   3   0  -5 1019.32   37.85
  -3   0  -5 1061.34   37.72
  -3   0   5 1010.53   38.02
   3   0   5 1116.18   37.75
   3   0  -5 1089.65   37.99
   3   0  -6  147.95    5.75
   3   0  -6  139.78    5.56
  -3   0   6  130.03    5.72
  -3   0   6  143.36    5.66
  -3   0  -6  150.48    5.64
  -3   0  -6  144.27    5.43
   3   0   6  153.49    5.48
   3   0   6  142.09    5.60
   3   0   7   79.70    3.44
  -3   0  -7   85.88    3.50
  -3   0   7   71.72    3.59
  -3   0   7   72.80    3.43
  -3   0  -7   81.85    3.25
   3   0  -7   76.76    3.55
   3   0   7   85.99    3.29
   3   0  -7   72.85    3.35
   3   0  -8   14.68    1.52
   3   0   8   15.87    1.42
  -3   0   8   13.91    1.42
  -3   0  -8   13.37    1.17
   3   0   8   14.58    1.24
  -3   0  -8   15.94    1.49
   3   0  -8   12.67    1.30
  -3   0   8   15.05    1.63
  -3   0  -9  169.48    6.38
   3   0  -9  164.03    6.47
  -3   0  -9  164.07    6.08
  -3   0   9  137.01    6.42
  -3   0   9  152.36    6.28
   3   0   9  151.12    6.28
   3   0   9  177.89    6.17
   3   0  -9  137.95    6.15
   3  -1   0    9.48    0.71
   3   1   0    8.53    0.76
  -3  -1   0   15.10    0.82
  -3   1   0   16.54    0.81
   3  -1   0   12.14    0.76
  -3   1   0    9.26    0.71
   3  -1  -1  151.64    5.38
  -3  -1   1  110.94    5.38
   3  -1  -1  145.11    5.37
  -3   1  -1  144.53    5.26
  -3  -1  -1  141.65    5.29
  -3   1  -1  154.57    5.29
   3   1   1  146.38    5.31
   3  -1   1  153.48    5.29
  -3   1   1  135.54    5.34
   3  -1   1  141.87    5.23
  -3   1   1  157.09    5.38
   3   1  -1  146.95    5.40
   3   1   2   27.06    1.24
   3  -1   2   27.26    1.22
   3  -1   2   22.52    1.12
   3  -1  -2   26.83    1.41
  -3  -1   2   20.22    1.43
  -3   1   2   27.98    1.43
   3   1  -2   23.98    1.40
   3  -1  -2   26.43    1.40
  -3   1  -2   25.05    1.15
  -3  -1  -2   26.26    1.19
   3  -1  -3   41.88    2.03
   3  -1   3   47.76    1.78
   3   1  -3   47.12    2.03
   3  -1  -3   36.80    1.94
  -3   1   3   39.69    2.04
  -3  -1   3   33.35    2.08
   3  -1   3   44.75    1.87
   3   1   3   44.53    1.89
  -3  -1  -3   43.20    1.80
  -3   1  -3   42.64    1.76
  -3   1   4   78.04    3.49
  -3   1  -4   87.49    3.23
  -3  -1  -4   68.27    3.23
  -3  -1   4   87.67    3.62
   3  -1  -4   81.67    3.47
   3   1  -4  111.98    3.62
   3   1  -4   89.24    3.45
  -3   1   4   87.46    3.44
  -3  -1   4   91.60    3.51
  -3   1  -4   88.89    3.36
  -3  -1  -4   68.40    3.37
   3   1   4   81.97    3.36
   3   1   4   87.86    3.25
   3  -1   4   85.39    3.23
   3  -1  -4   79.82    3.35
   3  -1   4   83.59    3.33
  -3   1   5   34.45    2.03
  -3  -1   5   37.37    2.11
   3   1   5   40.38    1.75
  -3   1  -5   40.97    1.90
   3   1  -5   36.59    2.00
   3  -1  -5   39.41    2.02
   3  -1   5   43.02    1.76
  -3  -1   5   38.73    2.00
  -3   1   5   42.54    1.96
   3   1   5   40.40    1.89
   3  -1   5   39.49    1.88
  -3  -1  -5   30.50    1.88
   3   1  -5   38.10    1.93
   3  -1  -5   37.94    1.87
  -3   1  -5   37.68    1.71
  -3  -1  -5   34.17    1.70
  -3  -1  -6    7.16    0.86
   3   1  -6    7.79    1.17
   3  -1  -6    7.19    1.17
  -3  -1   6    9.45    1.20
  -3   1   6    8.70    1.09
   3   1   6   11.04    1.09
   3  -1   6    9.53    1.01
  -3  -1  -6   10.35    1.12
  -3  -1   6    7.10    1.24
  -3   1   6    6.44    1.18
  -3   1  -6    9.30    1.13
   3   1   6    9.13    0.93
   3  -1   6    9.24    0.92
  -3   1  -6   10.08    0.87
   3  -1  -6    6.38    1.00
   3   1  -6    8.05    1.04
  -3   1   7    1.73    0.97
  -3  -1   7    1.51    1.04
   3  -1   7    0.92    0.95
   3   1  -7    2.78    1.12
   3  -1  -7    2.99    1.10
   3   1   7    1.54    0.93
  -3  -1  -7    1.22    0.82
  -3   1  -7    2.95    0.80
  -3   1  -7    2.44    1.04
  -3   1   7    1.87    1.09
  -3  -1  -7    3.42    1.06
  -3  -1   7    0.88    1.16
   3   1  -7    3.19    1.00
   3  -1   7    4.39    0.87
   3  -1  -7    0.82    0.94
   3   1   7    4.28    0.86
  -3   1   8    4.15    1.09
  -3  -1   8    5.84    1.26
   3   1   8    4.14    1.13
   3  -1   8    4.63    1.15
   3  -1  -8    4.78    1.28
   3   1  -8    1.76    1.21
  -3  -1  -8    3.31    0.87
  -3   1  -8    5.64    0.94
   3  -1   8    4.70    0.98
   3   1  -8    2.94    1.07
   3  -1  -8    3.42    1.08
   3   1   8    3.82    0.97
  -3   1  -8    5.23    1.18
  -3  -1   8    2.18    1.24
  -3  -1  -8    4.90    1.22
  -3   1   8    2.43    1.30
   3  -1   9    3.45    1.05
   3   1   9    2.11    1.02
   3   1  -9    2.29    1.15
  -3  -1  -9    1.24    0.92
  -3   1  -9    2.11    0.98
   3   1  -9    1.98    1.31
   3  -1  -9    2.77    1.31
   3   1   9    2.54    1.13
  -3   1   9    3.14    1.20
  -3  -1   9    2.61    1.23
  -3   1   9    2.59    1.33
  -3  -1   9    1.36    1.40
  -3  -1  -9    1.55    1.19
  -3   1  -9    0.07    1.20
   3  -1  -9    2.42    1.08
   3  -1   9    1.84    1.16
   3   2   0    0.18    0.44
   3  -2   0    1.52    0.46
  -3   2   0    0.87    0.42
  -3  -2   0   -0.29    0.46
  -3   2   0    0.73    0.42
   3  -2   0    0.25    0.37
  -3   2  -1 2568.37   89.18
  -3   2   1 2568.67   89.26
   3  -2  -1 2516.76   89.25
  -3  -2   1 2596.37   89.33
   3  -2  -1 2447.75   89.26
   3  -2   1 2638.42   89.13
   3  -2   1 2476.79   89.16
   3   2   1 2505.50   89.23
  -3   2  -1 2525.77   89.15
  -3  -2  -1 2533.85   89.21
  -3   2   1 2500.18   89.23
   3   2  -1 2587.67   89.31
  -3   2  -2   29.90    1.26
   3  -2  -2   30.26    1.45
   3  -2   2   29.10    1.34
  -3   2   2   27.92    1.46
   3  -2   2   31.94    1.27
  -3  -2   2   29.26    1.60
   3  -2  -2   32.60    1.52
  -3   2   2   32.52    1.48
   3   2  -2   27.11    1.54
  -3  -2  -2   25.76    1.31
   3   2   2   28.67    1.38
  -3   2  -2   31.23    1.36
   3  -2   3  869.99   30.53
   3   2   3  871.55   30.57
  -3  -2   3  859.04   30.75
  -3   2   3  816.12   30.63
   3  -2   3  874.03   30.44
   3  -2  -3  875.50   30.58
   3   2  -3  815.50   30.64
   3  -2  -3  896.98   30.67
  -3   2  -3  855.12   30.43
  -3  -2  -3  879.78   30.48
  -3   2  -4  162.86    5.91
   3   2  -4  151.13    6.10
  -3   2   4  159.85    6.19
  -3  -2   4  154.99    6.27
   3   2   4  154.65    5.95
   3  -2   4  164.05    5.93
   3  -2  -4  166.03    6.16
   3   2  -4  163.36    6.21
  -3   2   4  163.31    6.10
  -3  -2   4  162.00    6.20
   3  -2  -4  165.97    6.06
   3   2   4  164.15    6.07
  -3  -2  -4  159.36    5.95
  -3  -2  -4  163.39    6.09
  -3   2  -4  165.54    6.05
   3  -2   4  163.47    6.03
  -3  -2   5 1833.73   69.55
  -3   2   5 1766.38   69.41
  -3   2  -5 1966.75   69.19
  -3  -2  -5 2013.09   69.24
   3  -2  -5 1981.47   69.45
   3   2   5 1861.83   69.22
   3   2  -5 2109.51   69.53
  -3  -2   5 2040.03   69.48
  -3   2   5 2020.88   69.38
   3   2   5 1928.66   69.36
   3  -2   5 1940.42   69.32
  -3  -2  -5 2114.85   69.41
   3   2  -5 1892.42   69.37
   3  -2  -5 1875.00   69.30
   3  -2   5 2032.44   69.21
  -3   2  -5 2138.55   69.38
   3  -2  -6   29.52    1.83
  -3   2   6   31.31    1.74
   3  -2   6   31.17    1.69
   3   2   6   26.38    1.69
   3  -2   6   33.54    1.59
   3   2   6   33.80    1.62
  -3  -2  -6   33.64    1.81
  -3   2   6   30.00    1.90
  -3   2  -6   34.64    1.81
  -3   2  -6   33.92    1.54
  -3  -2  -6   29.79    1.54
  -3  -2   6   29.21    1.96
   3   2  -6   34.57    1.90
  -3  -2   6   26.25    1.81
   3   2  -6   28.04    1.73
   3  -2  -6   33.28    1.71
   3  -2  -7  295.51   11.60
  -3   2   7  309.28   11.51
   3   2   7  303.77   11.53
   3  -2   7  314.96   11.52
   3  -2  -7  300.13   11.44
   3   2   7  335.76   11.43
   3  -2   7  326.35   11.38
  -3   2   7  272.16   11.60
  -3  -2  -7  350.12   11.65
  -3   2  -7  349.25   11.62
  -3  -2  -7  303.96   11.35
  -3   2  -7  324.77   11.35
  -3  -2   7  280.27   11.71
   3   2  -7  309.81   11.68
  -3  -2   7  307.27   11.59
   3   2  -7  297.55   11.49
   3  -2  -8   42.57    2.39
  -3   2   8   42.55    2.24
   3   2   8   36.89    2.23
   3  -2   8   42.88    2.26
   3   2   8   47.59    2.16
   3   2  -8   39.92    2.18
   3  -2  -8   39.46    2.17
  -3   2   8   35.00    2.39
  -3  -2  -8   43.59    2.31
  -3  -2   8   40.36    2.48
  -3  -2  -8   42.73    2.07
  -3   2  -8   42.73    2.05
  -3   2  -8   43.03    2.31
   3   2  -8   42.47    2.44
  -3  -2   8   41.62    2.31
   3  -2   8   45.31    2.11
   3  -2  -9  237.81    9.10
   3   2  -9  253.50    9.17
   3  -2   9  251.53    8.83
   3   2   9  246.82    8.84
  -3  -2   9  230.36    8.98
   3   2   9  217.05    8.95
   3  -2   9  235.85    8.99
   3  -2  -9  217.28    8.84
   3   2  -9  226.08    8.89
  -3  -2   9  206.04    9.16
  -3  -2  -9  254.98    9.08
  -3   2   9  200.87    9.05
  -3   2  -9  243.36    8.77
  -3  -2  -9  234.92    8.76
  -3   2   9  228.56    8.92
  -3   2  -9  261.79    9.08
   3  -3   0    0.08    0.32
  -3   3   0    0.11    0.37
  -3  -3   0   -0.22    0.54
  -3  -3   0   -0.21    0.49
  -3   3   0    0.13    0.38
   3   3   0   -0.24    0.46
   3  -3   0    0.09    0.42
   3  -3   1   70.99    2.64
  -3  -3   1   75.13    2.91
  -3   3   1   69.77    2.77
   3   3  -1   68.41    2.86
  -3   3   1   65.83    2.79
  -3  -3   1   68.42    2.88
   3   3   1   70.08    2.79
   3  -3   1   70.20    2.69
   3  -3  -1   73.35    2.82
   3  -3  -1   77.40    2.79
  -3   3  -1   76.70    2.71
  -3  -3  -1   71.10    2.79
  -3  -3  -1   68.15    2.75
  -3   3  -1   70.58    2.68
  -3   3  -2  119.96    4.36
   3  -3   2  123.84    4.27
   3  -3  -2  118.95    4.43
  -3   3   2  113.64    4.47
  -3   3  -2  120.59    4.28
  -3  -3   2  120.43    4.63
   3  -3  -2  112.36    4.47
   3   3   2  111.74    4.41
  -3   3   2  123.75    4.45
  -3  -3   2  121.53    4.57
   3   3  -2  113.47    4.58
  -3  -3  -2  112.42    4.42
   3  -3   2  110.91    4.32
  -3  -3  -2  108.37    4.34
  -3   3   3  117.81    4.92
   3   3   3  137.89    4.83
  -3  -3   3  114.24    5.07
   3  -3  -3  132.33    4.97
   3   3   3  128.76    4.90
   3  -3   3  140.55    4.85
   3   3  -3  119.85    5.01
   3  -3   3  133.33    4.75
  -3  -3  -3  122.14    4.78
  -3   3  -3  136.91    4.75
   3   3  -3  116.90    4.96
   3  -3  -3  128.41    4.85
  -3  -3   3  131.39    5.06
  -3  -3  -3  132.78    4.92
   3   3   4    2.26    0.72
   3  -3   4    2.52    0.68
  -3   3  -4    4.50    0.74
  -3  -3  -4    2.90    0.63
  -3   3  -4    2.97    0.54
  -3  -3  -4    2.18    0.73
  -3  -3   4    4.91    1.05
  -3   3   4    2.66    0.87
   3  -3  -4    3.96    0.88
   3   3   4    3.90    0.66
  -3   3   4    3.55    0.79
  -3  -3   4    3.14    0.99
   3  -3   4    3.24    0.59
   3   3  -4    3.05    0.82
   3  -3  -4    3.32    0.74
   3   3  -4    6.09    1.00
   3   3   5    2.28    0.84
   3  -3   5    2.59    0.80
   3  -3  -5    2.07    0.80
   3  -3   5    4.56    0.73
  -3  -3  -5    1.53    0.84
  -3   3   5    3.72    0.97
  -3   3  -5    4.21    0.87
  -3  -3  -5    3.15    0.68
  -3  -3   5    2.26    1.09
   3  -3  -5    4.00    1.03
  -3   3  -5    3.88    0.67
  -3  -3   5    0.99    0.96
  -3   3   5    2.45    0.87
   3   3   5    6.32    0.76
   3   3  -5    1.65    0.86
   3   3  -5    1.27    0.95
   3  -3  -6   47.42    2.43
  -3   3   6   48.87    2.31
  -3   3  -6   51.42    2.34
  -3   3   6   43.11    2.39
  -3  -3  -6   52.15    2.40
  -3   3  -6   51.15    2.12
  -3  -3  -6   49.42    2.17
   3  -3  -6   43.51    2.19
   3   3   6   48.76    2.20
   3  -3   6   49.85    2.18
  -3  -3   6   46.46    2.44
   3   3   6   44.27    2.30
   3  -3   6   52.12    2.32
   3   3  -6   54.85    2.54
   3   3  -6   46.95    2.34
  -3  -3   6   48.35    2.58
   3  -3  -7   20.53    1.60
  -3   3   7   24.81    1.56
   3   3  -7   19.67    1.65
  -3  -3   7   19.82    1.71
  -3   3  -7   21.11    1.29
  -3  -3  -7   21.44    1.34
   3  -3  -7   24.20    1.48
   3   3   7   18.88    1.35
  -3  -3   7   24.56    1.70
   3  -3   7   21.84    1.35
   3   3  -7   19.19    1.48
  -3  -3  -7   23.05    1.61
  -3   3   7   18.83    1.65
  -3   3  -7   25.08    1.58
   3   3   7   20.93    1.51
   3  -3   7   21.22    1.53
  -3  -3  -8    0.33    1.10
  -3   3  -8    1.39    1.12
  -3  -3   8    1.97    1.34
  -3   3   8   -1.00    1.21
   3   3   8   -0.24    0.90
   3   3  -8    2.46    1.07
   3  -3   8    1.72    0.96
  -3  -3  -8   -0.13    0.87
   3  -3  -8    1.41    1.21
   3   3  -8    1.33    1.23
  -3   3  -8    0.24    0.84
   3  -3  -8    2.31    1.04
  -3   3   8    1.16    1.06
  -3  -3   8    1.55    1.22
   3  -3   8    0.84    1.10
   3   3   8   -0.12    1.02
   3  -3   9    1.08    1.18
  -3   3   9    0.88    1.34
  -3  -3  -9    2.02    1.25
  -3  -3   9   -0.38    1.44
  -3   3  -9   -0.42    1.21
   3   3  -9    1.27    1.27
   3  -3  -9    0.22    1.29
   3  -3  -9    0.11    1.09
   3   3   9    0.61    1.13
   3  -3   9    0.15    1.05
  -3  -3   9    1.01    1.24
  -3   3   9    0.24    1.14
  -3  -3  -9    0.15    0.94
  -3   3  -9    1.50    0.98
   3   3   9    1.57    1.03
   3   3  -9    1.28    1.11
  -3   4   0   -0.39    0.36
  -3  -4   0   -0.29    0.51
   3   4   0   -0.11    0.50
   3  -4   0    0.46    0.42
   3  -4   0    0.74    0.31
  -3  -4   0   -0.11    0.52
  -3   4   0    0.25    0.40
  -3   4  -1 1179.14   42.35
  -3   4  -1 1210.80   42.37
  -3   4   1 1161.01   42.45
  -3  -4   1 1217.33   42.60
   3  -4  -1 1209.55   42.41
  -3  -4  -1 1192.16   42.47
   3  -4   1 1214.06   42.32
  -3  -4  -1 1259.37   42.51
  -3   4   1 1191.78   42.41
   3  -4   1 1198.91   42.37
   3   4   1 1212.96   42.50
  -3  -4   1 1284.61   42.61
   3   4  -1 1202.91   42.57
   3  -4  -1 1194.58   42.44
  -3   4  -2   40.73    1.68
  -3   4   2   38.42    1.76
  -3  -4   2   38.88    1.92
   3  -4  -2   39.31    1.70
  -3   4   2   35.94    1.75
  -3  -4   2   33.60    1.95
   3  -4   2   44.36    1.60
   3  -4  -2   41.17    1.84
   3   4   2   39.48    1.78
   3   4  -2   35.63    1.93
  -3  -4  -2   40.96    1.81
   3  -4   2   42.96    1.67
  -3   4  -2   41.81    1.61
  -3  -4  -2   38.20    1.69
   3   4   3  276.87    9.29
   3   4  -3  239.38    9.43
  -3   4   3  242.50    9.35
  -3  -4   3  255.09    9.59
   3  -4   3  260.10    9.18
   3  -4  -3  256.76    9.39
   3   4  -3  273.99    9.56
   3  -4   3  253.95    9.26
   3   4   3  258.86    9.35
  -3  -4  -3  263.15    9.39
  -3  -4   3  275.47    9.55
  -3   4  -3  246.86    9.18
  -3  -4  -3  249.26    9.26
   3  -4  -3  252.91    9.26
  -3  -4  -4   20.05    1.26
  -3   4  -4   22.04    1.20
  -3   4  -4   19.12    1.02
   3   4  -4   16.64    1.28
  -3   4   4   19.29    1.24
  -3  -4   4   20.45    1.54
   3   4   4   21.07    1.13
   3   4  -4   17.54    1.33
   3  -4  -4   19.98    1.32
   3   4   4   19.04    1.23
   3  -4   4   20.46    1.04
  -3  -4  -4   19.77    1.10
   3  -4  -4   17.74    1.13
  -3   4   4   24.76    1.26
  -3  -4   4   18.16    1.43
   3  -4   4   19.35    1.14
  -3  -4  -5  731.04   25.83
  -3   4  -5  765.38   25.78
  -3   4   5  698.56   25.82
  -3   4  -5  723.29   25.60
  -3  -4   5  684.19   26.04
   3  -4  -5  732.55   25.87
   3   4   5  755.60   25.70
   3   4  -5  772.68   25.99
   3  -4   5  719.49   25.74
   3  -4  -5  675.68   25.67
   3  -4   5  762.04   25.64
  -3  -4   5  762.38   25.98
  -3   4   5  728.40   25.76
   3   4   5  692.43   25.78
   3   4  -5  674.17   25.79
  -3  -4  -5  702.84   25.66
  -3  -4  -6   70.35    2.97
  -3   4  -6   69.80    2.93
  -3   4   6   60.70    2.97
  -3   4  -6   65.34    2.67
   3  -4  -6   66.90    3.01
  -3   4   6   63.19    2.85
  -3  -4   6   58.58    3.13
   3   4  -6   64.32    3.02
   3  -4   6   66.97    2.86
   3  -4  -6   58.85    2.75
   3  -4   6   66.60    2.72
   3   4   6   69.99    2.78
  -3  -4   6   69.75    3.10
   3   4   6   64.77    2.90
   3   4  -6   62.46    2.89
  -3  -4  -6   64.06    2.72
  -3  -4   7   90.09    4.54
  -3   4  -7  119.99    4.42
  -3   4  -7  107.10    4.14
  -3  -4  -7  106.50    4.20
   3  -4  -7  102.49    4.43
   3  -4   7  108.40    4.34
   3   4  -7  116.35    4.62
  -3   4   7   97.97    4.28
   3   4  -7   97.95    4.32
   3  -4   7  117.78    4.22
  -3  -4   7  103.24    4.47
   3   4   7   97.63    4.34
  -3   4   7  101.33    4.46
  -3  -4  -7  109.44    4.44
   3  -4  -7   96.23    4.20
   3   4   7  116.10    4.27
   3   4   8    3.82    1.13
   3  -4   8    2.79    1.09
   3   4  -8    1.82    1.09
   3   4   8    3.67    0.98
  -3   4   8    3.59    1.28
  -3  -4  -8    4.24    1.20
  -3  -4   8    1.86    1.40
  -3  -4  -8    4.63    0.98
  -3   4  -8    4.76    1.21
   3  -4  -8    3.39    1.23
  -3   4  -8    3.08    0.89
  -3  -4   8    4.92    1.31
  -3   4   8    4.68    1.18
   3   4  -8    3.48    1.25
   3  -4   8    4.03    0.99
   3  -4  -8    3.41    1.05
   3  -4  -9  117.90    5.07
   3   4  -9  123.93    5.15
   3   4   9  125.15    4.84
  -3   4   9  118.41    4.92
   3   4   9  106.62    4.93
   3  -4   9  121.02    5.00
  -3   4   9  109.51    5.04
   3   4  -9  116.70    4.91
   3  -4  -9  107.36    4.80
  -3   4  -9  125.25    4.74
  -3  -4  -9  123.14    4.81
  -3  -4   9  118.49    5.08
  -3   4  -9  132.95    5.11
  -3  -4  -9  125.12    5.08
  -3  -4   9  109.31    5.27
  -3   5   0   31.13    1.17
  -3  -5   0   20.91    1.27
   3  -5   0   23.32    1.16
  -3  -5   0   19.81    1.32
   3   5   0   23.10    1.35
   3  -5   0   30.46    1.04
  -3   5   0   21.26    1.05
  -3   5   1  109.80    4.31
  -3  -5   1  108.72    4.52
   3  -5  -1  119.80    4.27
  -3  -5  -1  101.06    4.37
  -3   5  -1  120.18    4.24
   3  -5   1  126.35    4.20
  -3   5  -1  129.04    4.26
  -3  -5  -1  115.71    4.43
   3  -5  -1  118.95    4.29
   3   5  -1  105.86    4.49
  -3  -5   1  115.31    4.51
   3   5   1  108.78    4.41
  -3   5   1  111.42    4.27
   3  -5   1  114.70    4.25
   3   5  -2    0.99    0.63
   3  -5   2    0.33    0.42
   3   5   2   -0.18    0.59
  -3  -5  -2    0.39    0.68
  -3  -5  -2    0.41    0.50
  -3   5  -2    0.57    0.40
  -3   5  -2    0.57    0.44
  -3   5   2    0.51    0.53
   3   5  -2   -0.04    0.77
   3  -5  -2    0.49    0.44
   3  -5  -2    0.20    0.63
  -3  -5   2    0.40    0.80
   3  -5   2    0.22    0.35
  -3  -5   2    0.47    0.80
  -3   5   2    0.17    0.57
   3   5   2    1.55    0.50
   3   5   3    3.24    0.69
   3  -5   3    2.21    0.54
  -3  -5  -3    3.11    0.74
   3  -5  -3    1.63    0.56
  -3  -5  -3    2.85    0.60
  -3   5   3    2.33    0.67
   3   5  -3    2.49    0.80
  -3   5  -3    2.89    0.46
  -3  -5   3    1.36    0.94
   3   5   3    4.47    0.63
  -3  -5   3    2.94    0.92
   3  -5   3    2.25    0.47
   3   5  -3    0.77    0.82
   3  -5  -3    2.50    0.79
   3  -5   4  152.78    5.60
  -3  -5  -4  167.31    5.79
  -3   5   4  144.35    5.68
  -3   5  -4  160.94    5.65
   3   5  -4  143.71    5.76
  -3   5  -4  145.82    5.49
  -3  -5   4  156.82    6.04
   3  -5  -4  146.55    5.74
   3   5   4  155.94    5.61
   3   5  -4  161.77    5.91
   3  -5   4  155.36    5.53
   3  -5  -4  141.94    5.55
  -3  -5  -4  135.96    5.56
  -3  -5   4  160.53    5.91
  -3   5   4  150.84    5.67
   3   5   4  142.12    5.68
  -3  -5  -5   73.06    2.98
  -3   5  -5   73.66    2.90
  -3   5   5   61.00    2.90
  -3   5  -5   68.06    2.68
  -3  -5   5   67.56    3.23
   3  -5  -5   67.48    2.99
   3   5   5   71.52    2.81
   3   5  -5   68.26    3.10
   3  -5   5   67.19    2.83
  -3  -5   5   72.49    3.14
  -3   5   5   64.87    2.85
   3  -5   5   67.56    2.72
   3  -5  -5   65.96    2.75
   3   5   5   66.14    2.91
  -3  -5  -5   63.85    2.75
   3   5  -5   64.63    2.93
   3  -5   6    1.89    0.95
   3  -5   6    1.94    0.81
   3  -5  -6    1.17    0.79
  -3   5   6    1.90    0.92
  -3  -5   6    1.77    1.16
  -3   5  -6    1.87    0.93
  -3  -5  -6    1.15    0.74
  -3  -5  -6    1.46    0.96
  -3   5   6    0.94    1.02
  -3  -5   6    3.17    1.33
   3  -5  -6    0.75    1.04
  -3   5  -6    1.56    0.69
   3   5   6    2.27    0.85
   3   5   6    1.36    0.89
   3   5  -6    3.96    1.15
   3   5  -6    2.05    0.98
  -3  -5  -7    4.36    0.88
  -3  -5   7    3.91    1.25
  -3   5   7    4.34    1.08
   3  -5  -7    4.61    1.04
   3   5  -7    3.78    1.09
   3   5   7    7.16    1.03
   3   5  -7    4.08    1.24
  -3  -5  -7    3.50    1.20
  -3   5   7    4.56    1.23
   3   5   7    4.34    1.12
  -3   5  -7    5.92    0.88
  -3   5  -7    7.20    1.15
  -3  -5   7    4.55    1.40
   3   5   8    8.05    1.07
   3   5  -8    7.90    1.25
   3   5  -8    9.35    1.42
  -3   5   8    7.93    1.35
  -3  -5  -8    6.06    1.31
  -3  -5   8    4.33    1.56
  -3  -5  -8    7.69    1.07
  -3   5   8    7.42    1.18
  -3  -5   8    8.42    1.43
  -3   5  -8    8.72    1.38
   3   5   8    6.95    1.24
   3   5  -9    3.57    1.41
  -3  -5  -9    5.27    1.11
   3   5  -9    4.58    1.26
   3   5   9    3.92    1.14
  -3  -5  -9    6.53    1.40
  -3  -5   9    3.82    1.57
  -3  -5   9    6.50    1.51
   3   5   9    5.82    1.31
   3  -6   0   -0.06    0.23
  -3   6   0    0.20    0.28
  -3  -6   0    0.06    0.65
  -3  -6   0   -0.06    0.67
   3  -6   0    0.44    0.36
   3   6   0    0.13    0.61
  -3   6   0   -0.21    0.37
  -3   6   1 1145.74   41.01
   3  -6   1 1181.50   40.94
   3   6  -1 1205.95   41.29
  -3  -6   1 1164.71   41.30
  -3  -6  -1 1130.96   41.16
   3  -6  -1 1165.75   40.98
  -3   6  -1 1166.83   40.98
   3  -6  -1 1156.72   40.97
  -3   6  -1 1179.89   40.97
  -3   6   1 1171.61   40.99
   3  -6   1 1148.88   40.99
  -3  -6   1 1209.97   41.30
   3   6   1 1124.00   41.19
  -3  -6  -1 1206.09   41.22
  -3  -6  -2    1.49    0.69
   3  -6  -2    2.84    0.43
   3  -6   2    2.74    0.40
  -3   6  -2    1.94    0.39
  -3   6   2    2.82    0.52
  -3   6  -2    3.66    0.49
  -3  -6   2    1.99    0.91
   3   6   2    2.00    0.59
  -3  -6  -2    1.92    0.63
   3   6   2    2.89    0.70
   3   6  -2    0.69    0.87
  -3  -6   2    3.53    0.96
  -3   6   2    1.36    0.55
   3  -6  -2    2.36    0.63
   3   6  -2    2.78    0.82
   3  -6   2    2.41    0.46
  -3   6  -3  622.36   21.32
  -3   6   3  575.32   21.41
   3   6  -3  608.93   21.63
   3   6   3  644.95   21.46
  -3  -6   3  623.91   21.80
   3  -6   3  605.96   21.39
   3  -6  -3  582.32   21.51
   3   6  -3  685.14   21.73
   3  -6  -3  575.05   21.32
   3  -6   3  551.27   21.31
  -3  -6  -3  636.33   21.57
   3   6   3  609.14   21.53
  -3  -6  -3  608.56   21.45
  -3  -6   3  650.25   21.72
  -3   6   4   30.23    1.56
  -3   6  -4   30.26    1.34
  -3  -6   4   31.06    1.97
   3   6  -4   27.49    1.68
   3   6  -4   28.33    1.78
   3   6   4   28.68    1.60
   3   6   4   31.97    1.51
  -3  -6  -4   29.29    1.65
  -3  -6   4   32.08    1.84
  -3   6   4   29.76    1.55
  -3  -6  -4   29.15    1.47
   3   6   5  919.96   31.94
  -3  -6  -5  943.08   32.10
   3   6  -5  967.66   32.24
   3   6  -5  877.14   32.06
  -3   6   5  910.78   32.00
   3   6   5  854.25   32.03
  -3  -6  -5  858.64   31.91
  -3  -6   5  899.49   32.36
  -3   6  -5  945.33   32.00
  -3   6  -5  889.37   31.82
  -3   6   5  853.47   32.00
  -3  -6   5  958.20   32.24
   3   6  -6    1.10    0.96
  -3  -6   6    1.90    1.19
   3   6   6    0.95    0.85
  -3  -6  -6    1.81    0.98
  -3  -6  -6    0.66    0.78
  -3  -6   6    1.64    1.29
   3   6  -6    1.60    1.19
   3   6   6    0.25    0.94
  -3  -6  -7  267.33   10.18
   3   6  -7  309.95   10.61
  -3  -6   7  297.54   10.58
   3   6   7  262.70   10.34
  -3  -6  -7  290.30   10.44
   3   6   7  289.45   10.24
  -3  -6   7  263.31   10.62
   3   6  -7  256.21   10.29
   3   6  -8    7.83    1.46
  -3  -6  -8    7.67    1.34
  -3  -6   8    5.17    1.54
  -3  -6  -8    7.51    1.06
   3   6   8    7.91    1.14
   3   6  -8    8.39    1.29
   3  -6  -8    6.43    1.38
  -3  -6   8    7.11    1.46
   3  -6   8    8.33    1.24
   3   6   8    7.46    1.27
   3  -6  -8    8.51    1.06
   3  -6   8    8.49    1.14
   3  -6  -9  145.26    5.73
   3  -6   9  148.37    5.46
  -3   6   9  136.78    5.52
   3   6  -9  137.93    5.56
  -3   6  -9  147.93    5.70
   3   6   9  134.76    5.60
   3  -6   9  144.77    5.61
  -3   6  -9  140.82    5.34
  -3   6   9  125.11    5.66
   3  -6  -9  121.13    5.37
  -3  -6  -9  134.48    5.39
  -3  -6   9  129.37    5.97
  -3  -7   0    0.03    0.70
   3   7   0   -0.04    0.73
   3   7   0    0.63    0.54
  -3  -7   0    1.37    0.76
  -3  -7  -1   22.83    1.29
  -3  -7  -1   22.05    1.27
   3   7  -1   21.21    1.40
  -3  -7   1   24.84    1.36
   3   7   1   23.99    1.18
  -3  -7   1   21.70    1.38
   3   7  -1   24.94    1.28
   3   7   1   22.45    1.27
   3   7  -2   78.14    3.52
  -3  -7   2   85.87    3.54
   3   7   2   87.84    3.40
  -3  -7  -2   79.21    3.31
  -3  -7  -2   84.71    3.39
  -3  -7   2   76.33    3.61
   3   7  -2   94.55    3.50
   3   7   2   89.99    3.30
   3   7  -3   65.48    3.01
   3   7  -3   62.00    2.97
  -3  -7  -3   75.23    2.96
  -3  -7   3   72.06    3.11
  -3  -7  -3   65.89    2.81
   3   7   3   77.46    2.83
   3   7   3   69.83    2.91
  -3  -7   3   71.16    3.21
   3   7   4    1.33    0.74
   3   7  -4    2.05    0.93
  -3  -7   4    1.98    1.15
  -3  -7  -4    1.53    0.70
  -3  -7   4    0.78    1.05
   3   7  -4    1.53    1.03
  -3  -7  -4   -0.18    0.90
   3   7   4    0.20    0.82
   3   7   5    4.53    0.96
  -3  -7   5    3.23    1.32
   3   7   5    4.56    0.86
   3   7  -5    4.20    1.27
  -3  -7  -5    3.38    0.99
  -3  -7  -5    3.24    0.81
  -3  -7   5    4.46    1.23
   3   7  -5    5.09    1.06
  -3  -7  -6   45.49    2.18
  -3  -7   6   38.70    2.42
   3  -7  -6   36.83    2.13
   3  -7  -6   36.31    1.82
   3   7  -6   40.60    2.25
   3  -7   6   39.38    1.97
   3   7   6   35.84    2.02
   3   7   6   42.75    1.96
   3  -7   6   40.84    1.91
   3   7  -6   40.66    2.12
  -3  -7  -6   36.91    1.89
  -3  -7   6   40.83    2.30
   3  -7   7   17.07    1.35
   3  -7   7   15.68    1.23
  -3  -7  -7   17.45    1.52
  -3   7  -7   13.53    1.10
  -3   7   7   14.92    1.41
   3   7  -7   15.64    1.40
  -3  -7   7   14.75    1.69
  -3   7  -7   14.72    1.44
   3   7   7   16.11    1.43
   3  -7  -7   15.16    1.48
   3   7   7   15.91    1.27
  -3   7   7   12.43    1.29
  -3  -7   7   19.33    1.72
  -3  -7  -7   13.74    1.18
   3  -7  -7   11.92    1.14
   3   7  -7   14.85    1.60
   3  -7   8    0.62    1.09
  -3   7   8   -0.31    1.09
  -3  -7  -8    1.05    0.94
  -3   7   8    2.07    1.20
  -3   7  -8   -0.06    1.19
   3   7   8    0.87    1.02
   3   7  -8    1.72    1.13
  -3   7  -8    1.16    0.86
   3   7   8    0.37    1.12
   3   7  -8    1.27    1.31
   3  -7  -8    0.70    0.96
   3  -7   8   -0.91    1.06
   3  -7  -8    0.52    1.23
  -3   7  -9    2.10    1.31
   3  -7  -9    2.93    1.38
  -3   7   9    0.76    1.25
   3  -7   9    1.59    1.20
   3  -7   9    1.87    1.14
  -3   7   9   -0.35    1.18
  -3   7  -9    3.31    0.99
   3  -7  -9    3.66    1.09
   3   8   0    0.04    0.80
  -3  -8   0   -0.04    0.70
   3   8   0   -0.16    0.60
  -3  -8   0   -0.28    0.79
  -3  -8   1  690.46   23.95
  -3  -8  -1  637.06   23.88
   3   8  -1  674.78   24.03
  -3  -8  -1  683.07   23.90
   3   8   1  660.62   23.90
  -3  -8   1  649.96   24.03
   3   8  -1  697.60   23.87
   3   8   1  674.41   23.80
   3  -8   2    2.82    0.40
  -3  -8   2    2.46    0.94
   3   8   2    2.10    0.78
   3   8   2    2.93    0.66
  -3  -8   2    2.57    1.05
   3  -8  -2    2.39    0.34
  -3  -8  -2    2.20    0.83
   3  -8   2    3.01    0.40
   3  -8  -2    2.39    0.45
  -3  -8  -2    2.39    0.69
   3   8  -2    4.55    0.83
   3   8  -2    3.17    0.97
  -3  -8   3  339.25   11.93
   3   8   3  340.21   11.63
  -3  -8   3  314.60   11.99
   3   8  -3  330.12   11.84
   3  -8   3  324.82   11.46
   3  -8  -3  318.46   11.60
  -3  -8  -3  338.33   11.76
  -3  -8  -3  297.36   11.61
   3  -8  -3  311.59   11.43
   3  -8   3  317.32   11.48
   3   8   3  317.50   11.69
   3   8  -3  357.58   11.88
  -3   8   4    0.54    0.72
  -3  -8  -4    0.93    0.72
   3   8   4    0.96    0.91
  -3   8  -4   -0.11    0.52
  -3  -8   4   -0.55    1.18
   3   8  -4   -1.34    1.04
  -3  -8   4    0.71    1.08
   3  -8  -4   -1.07    0.84
   3  -8  -4    0.04    0.58
   3   8   4   -0.47    0.75
   3  -8   4    0.52    0.64
   3   8  -4    0.23    0.93
   3  -8   4    0.56    0.62
  -3  -8  -4   -0.22    0.92
   3   8   5  298.07   10.41
   3  -8  -5  275.53   10.27
   3  -8   5  284.67   10.37
   3  -8  -5  288.11   10.52
  -3  -8  -5  256.97   10.38
   3   8  -5  325.63   10.78
   3   8   5  271.38   10.51
  -3   8  -5  283.96   10.24
  -3   8   5  271.62   10.40
  -3   8  -5  313.00   10.47
   3  -8   5  301.57   10.33
   3   8  -5  272.51   10.51
  -3   8   5  287.07   10.43
   3  -8   6    5.81    1.00
  -3   8   6    5.11    1.09
  -3   8  -6    4.89    1.11
   3  -8  -6    6.19    1.22
   3   8  -6    3.99    1.38
   3   8   6    5.47    0.96
   3  -8  -6    5.58    0.89
   3   8   6    5.88    1.05
   3  -8   6    5.26    0.95
   3   8  -6    3.27    1.05
  -3   8  -6    6.00    0.82
  -3   8   6    5.73    1.08
   3  -8  -7  111.09    4.87
  -3   8  -7  135.29    4.90
   3  -8   7  128.53    4.70
   3  -8   7  122.66    4.75
  -3   8   7  112.68    4.77
  -3   8  -7  119.32    4.54
  -3   8   7  111.61    4.72
   3  -8  -7  108.63    4.57
   3  -8  -8   -0.20    1.27
  -3   8  -8    0.80    1.20
  -3   8  -8    1.13    0.84
   3  -8  -8    0.04    0.93
  -3   8   8   -1.23    1.20
   3  -8   8    0.55    1.08
   3  -8   8    0.23    1.04
  -3  -8   8    2.31    1.49
  -3   8   8    1.82    1.16
  -3   8   9   57.74    3.15
   3  -8   9   72.44    3.07
   3  -8   9   64.34    3.12
  -3   8  -9   79.76    3.34
   3  -8  -9   66.58    3.27
  -3   8   9   67.36    3.13
  -3   8  -9   64.66    2.85
   3  -8  -9   57.40    2.92
   3   9   0   10.93    0.91
   3   9   0   10.40    1.19
   3   9  -1   35.84    1.68
   3   9   1   35.19    1.61
   3   9  -1   33.95    1.89
   3   9   1   34.28    1.77
   3   9  -2    2.24    0.85
   3   9   2    1.17    0.71
  -3   9   3    0.57    0.58
   3  -9   3    0.70    0.47
  -3   9  -3    1.19    0.57
   3  -9  -3    0.88    0.40
  -3   9   3    1.43    0.50
   3  -9   3    1.73    0.52
   3  -9  -3    0.56    0.60
  -3   9  -3    0.66    0.41
  -3   9   4   64.84    2.74
   3  -9   4   74.28    2.75
   3  -9  -4   68.25    2.88
   3  -9   4   68.89    2.73
   3  -9  -4   68.44    2.65
  -3   9  -4   68.39    2.63
   3  -9  -5   22.42    1.46
  -3   9   5   20.50    1.37
   3  -9   5   21.99    1.28
  -3   9  -5   24.08    1.47
   3  -9   5   20.79    1.29
  -3   9  -5   21.62    1.14
   3  -9  -5   22.17    1.18
  -3   9   5   20.95    1.36
  -3  -9  -6    0.56    1.10
  -3  -9   6    1.92    1.33
  -3   9  -6    0.68    1.10
   3  -9  -6   -0.35    1.09
  -3  -9   6   -0.72    1.33
  -3   9   6    0.04    0.96
   3  -9  -6   -0.63    0.76
   3  -9   6    0.63    0.92
  -3   9   6    1.90    1.02
   3  -9   6    0.35    0.88
  -3   9  -6   -0.03    0.70
   3  -9   7    0.60    0.96
  -3  -9   7    1.82    1.36
  -3  -9  -7    2.84    1.26
  -3   9   7    2.13    1.13
   3   9  -7    1.63    1.05
  -3  -9  -7    1.55    0.94
  -3   9  -7    1.83    0.81
   3  -9  -7    0.64    1.22
  -3   9  -7    2.91    1.19
   3   9  -7    1.72    1.39
  -3  -9   7    1.86    1.32
   3   9   7    0.56    1.05
  -3   9   7    1.18    1.05
   3  -9   7    2.22    1.08
   3  -9  -7    2.04    0.86
   3  -9   8    3.12    1.09
  -3  -9   8    2.17    1.36
  -3  -9  -8    2.38    1.29
   3   9   8    3.29    1.20
  -3   9  -8    3.40    1.31
   3  -9  -8    5.31    1.31
   3   9  -8    3.24    1.47
  -3   9   8    4.29    1.18
   3  -9   8    3.17    1.15
  -3   9   8    4.89    1.19
   3   9  -8    5.01    1.20
   3   9   8    2.81    1.12
  -3   9  -8    4.19    0.89
  -3  -9   8    4.64    1.46
   3  -9  -8    2.30    0.96
  -3  -9  -8    4.07    0.99
  -3   9   9    1.66    1.21
   3  -9   9    3.43    1.31
   3  -9   9    2.02    1.19
  -3   9  -9    1.77    0.88
  -3   9  -9    2.19    1.38
   3  -9  -9    2.15    1.32
  -3   9   9    1.98    1.24
   3  -9  -9    0.63    0.94
  -3 -10   0    0.60    0.84
  -3 -10   0   -0.09    0.95
  -3 -10   1  368.48   12.79
  -3 -10   1  337.64   12.93
  -3 -10  -1  363.17   12.76
  -3 -10  -1  334.14   12.76
  -3 -10   2   -0.59    0.94
  -3 -10  -2    0.93    0.88
  -3 -10   2   -0.12    1.12
  -3 -10  -2    0.04    0.80
  -3  10  -3  314.39   10.85
  -3 -10   3  315.91   11.34
  -3  10   3  307.94   10.87
   3 -10   3  296.85   10.83
  -3 -10  -3  292.51   11.13
  -3  10  -3  314.10   10.81
  -3  10   3  302.22   10.85
  -3 -10  -3  323.87   11.25
   3 -10  -3  301.80   10.82
  -3 -10   3  323.60   11.53
   3 -10  -3  303.20   10.88
  -3 -10   4    1.10    1.20
   3  10   4    0.39    0.94
   3 -10   4    0.88    0.58
  -3  10   4    1.52    0.64
  -3  10  -4    1.56    0.51
   3 -10   4    0.87    0.73
   3 -10  -4    3.32    0.81
   3  10  -4    0.99    1.11
  -3 -10   4    0.41    1.20
  -3  10  -4    0.60    0.77
   3  10  -4    1.43    1.01
   3  10   4   -0.26    0.83
   3 -10  -4    1.95    0.52
  -3 -10  -4    0.30    0.83
  -3 -10  -4    1.37    1.01
  -3 -10   5  286.92   10.38
   3  10   5  251.44   10.15
   3 -10   5  281.47    9.99
  -3  10   5  251.36    9.98
  -3 -10  -5  291.94   10.27
   3 -10  -5  270.23    9.90
  -3 -10   5  286.53   10.53
  -3  10  -5  291.99   10.11
   3 -10   5  289.14   10.03
   3 -10  -5  274.73   10.11
   3  10  -5  278.28   10.30
  -3  10  -5  278.95    9.88
   3  10  -5  255.69   10.14
  -3  10   5  295.82   10.08
   3  10   5  286.80   10.08
  -3 -10  -5  252.34   10.06
   3  10  -6    3.95    1.37
   3  10   6   -0.05    1.04
   3 -10   6    2.29    0.89
  -3  10   6    1.10    0.96
  -3 -10  -6    1.42    0.91
  -3 -10  -6    0.78    1.14
  -3 -10   6    1.90    1.35
  -3  10   6    2.41    1.03
   3 -10   6    1.97    0.96
  -3  10  -6    2.28    0.74
  -3  10  -6    0.53    1.01
   3 -10  -6    0.93    0.76
   3  10  -6    1.60    1.04
  -3 -10   6    2.06    1.34
   3  10   6    1.68    0.95
   3 -10  -6    0.67    1.06
  -3  10   7  151.58    6.11
   3 -10   7  157.38    6.06
   3  10  -7  143.50    6.09
  -3  10  -7  164.29    5.90
   3 -10  -7  148.18    5.92
   3 -10   7  164.26    6.10
  -3  10  -7  178.33    6.25
  -3 -10   7  165.66    6.41
   3 -10  -7  150.00    6.18
   3  10  -7  176.90    6.45
  -3 -10  -7  142.55    6.02
   3  10   7  165.68    6.07
  -3 -10   7  153.85    6.48
  -3 -10  -7  170.03    6.33
  -3  10   7  166.85    6.13
   3  10   7  141.61    6.15
  -3 -10  -8   -0.05    1.04
   3  10  -8   -0.42    1.09
  -3 -10   8   -0.52    1.49
   3 -10  -8   -0.31    0.89
  -3  10  -8   -0.27    0.83
  -3  10  -8    2.39    1.22
   3 -10  -8   -0.80    1.22
   3 -10   8    1.05    1.03
  -3  10   8    1.93    1.16
   3 -10   8   -0.50    1.13
  -3  10   8    0.06    1.08
   3  10   8    0.25    1.18
  -3 -10   8    0.44    1.38
   3 -10   9   70.80    3.09
  -3  10   9   56.13    3.04
   3 -10   9   63.24    3.00
  -3  10  -9   69.44    3.20
  -3  10  -9   61.99    2.76
   3 -10  -9   63.72    2.85
  -3  10   9   68.26    3.11
   3 -10  -9   66.94    3.22
  -3 -11   0   -0.31    1.01
  -3 -11   0    0.04    0.86
   3  11   0    0.62    1.02
   3  11   0    0.81    0.72
   3  11   1    5.77    0.82
  -3 -11   1    4.86    1.22
   3  11   1    6.66    1.16
  -3 -11  -1    4.95    1.08
  -3 -11  -1    4.78    0.94
  -3 -11   1    5.80    1.04
   3  11  -1    6.45    0.87
   3  11  -1    4.54    1.11
   3  11   2   22.23    1.51
   3  11   2   25.51    1.36
  -3 -11  -2   22.67    1.47
  -3 -11  -2   24.60    1.49
   3  11  -2   25.11    1.59
   3  11  -2   23.61    1.40
  -3 -11   2   21.86    1.52
  -3 -11   2   22.34    1.78
   3  11   3   12.76    1.05
   3  11  -3   10.08    1.18
  -3 -11  -3   10.95    1.11
   3  11   3    9.48    1.15
  -3 -11   3   13.50    1.38
  -3 -11  -3   13.76    1.25
   3  11  -3   10.92    1.19
  -3 -11   3   11.44    1.46
  -3 -11   4    1.95    1.16
   3  11   4    1.05    1.00
  -3  11  -4    0.47    0.44
  -3 -11  -4    0.87    1.03
  -3  11   4    0.75    0.53
   3 -11  -4    0.22    0.45
  -3  11  -4    0.43    0.63
  -3 -11   4    1.87    1.27
   3  11  -4    0.58    0.96
   3 -11   4    1.05    0.66
  -3  11   4    0.83    0.62
   3 -11  -4    1.25    0.66
   3  11   4    0.28    0.81
  -3 -11  -4    0.80    0.90
   3  11  -4    1.80    1.06
   3 -11   4    0.70    0.49
  -3 -11  -5    0.53    0.90
  -3  11   5    0.51    0.73
   3 -11   5    0.22    0.73
  -3 -11  -5    0.73    1.08
   3 -11  -5   -0.22    0.63
  -3  11  -5    0.86    0.58
   3 -11  -5    0.50    0.86
  -3 -11   5   -1.06    1.25
   3 -11   5    0.30    0.87
  -3  11   5    1.21    0.81
   3  11  -5   -0.09    0.97
   3  11  -5    1.25    1.20
   3  11   5    1.16    0.90
   3  11   5   -0.81    0.98
  -3 -11   5    2.34    1.27
  -3 -11  -6    7.98    1.08
   3 -11  -6   11.54    1.24
  -3  11   6    9.99    1.06
   3 -11   6    9.88    1.00
  -3 -11  -6    9.55    1.34
  -3 -11   6   10.21    1.49
   3  11   6   10.46    1.14
   3  11  -6    8.96    1.21
   3 -11  -6    9.25    0.90
  -3  11  -6    9.58    1.28
   3  11   6    9.26    1.25
  -3  11   6    8.74    1.12
   3 -11   6    9.02    1.18
  -3  11  -6   10.15    0.86
  -3 -11   6    7.72    1.41
   3  11  -6    9.76    1.37
   3 -11  -7    2.19    1.12
  -3 -11  -7    1.36    0.95
  -3 -11  -7    0.55    1.20
  -3 -11   7    1.82    1.30
   3  11   7    2.34    1.05
   3  11  -7    2.70    1.10
   3 -11  -7    1.17    0.82
  -3  11  -7    1.99    0.79
  -3  11  -7    3.52    1.26
  -3  11   7    2.57    1.00
   3 -11   7    3.33    1.02
   3  11  -7    1.76    1.31
  -3  11   7    1.07    1.09
   3 -11   7    1.75    1.14
  -3 -11   7    2.40    1.30
   3  11   7    1.93    1.09
   3 -11  -8    1.09    1.15
  -3  11  -8    2.61    1.33
  -3  11   8    0.05    1.01
   3  11   8    0.18    1.16
  -3  11   8    1.21    1.16
   3 -11   8    0.28    1.17
   3 -11   8    0.99    1.01
  -3 -11   8    1.89    1.48
   3 -11  -8    1.24    0.90
   3  11  -8    0.82    1.10
  -3  11  -8    0.82    0.86
  -3  11  -9    1.35    0.92
  -3  11   9    1.31    1.18
   3 -11  -9   -0.49    0.93
  -3  11  -9   -0.07    1.34
  -3 -12   0    0.21    1.13
   3  12   0   -0.96    1.17
   3  12   0   -0.29    0.75
  -3 -12   0   -1.19    0.91
  -3 -12  -1  288.85   11.03
  -3 -12   1  300.07   11.15
  -3 -12   1  304.01   10.95
   3  12  -1  298.86   10.80
  -3 -12  -1  312.74   10.94
   3  12   1  302.39   10.78
   3  12   1  298.45   11.02
   3  12  -1  282.65   10.97
   3  12   2    0.56    0.83
   3  12  -2   -0.51    1.03
  -3 -12   2    0.06    1.28
  -3 -12  -2   -0.39    0.93
   3  12  -2   -0.29    0.86
  -3 -12  -2    2.00    0.99
   3  12   2    0.73    0.98
  -3 -12   2   -0.31    1.02
  -3 -12   3  213.49    7.86
   3  12  -3  223.43    7.77
  -3 -12  -3  197.45    7.75
   3  12  -3  200.61    7.72
  -3 -12  -3  212.10    7.78
  -3 -12   3  206.12    7.97
   3  12   3  201.54    7.78
   3  12   3  204.43    7.61
   3  12  -4    0.45    1.02
  -3 -12  -4    0.33    0.91
  -3 -12  -4    1.10    1.00
   3  12   4    1.50    0.87
   3  12  -4    0.20    0.99
  -3 -12   4    0.54    1.11
   3  12   4    0.81    0.98
  -3 -12   4    0.45    1.25
   3  12  -5  104.66    4.22
  -3 -12  -5  109.37    4.36
  -3 -12   5   95.02    4.46
   3 -12  -5  100.39    3.89
   3  12   5   97.26    4.28
  -3 -12   5  103.52    4.42
   3 -12   5  112.74    4.02
   3 -12  -5   99.20    4.01
  -3  12  -5  111.37    4.02
   3  12   5  117.76    4.19
   3 -12   5  105.93    3.93
   3  12  -5  109.04    4.37
  -3  12  -5  109.84    3.88
  -3 -12  -5  103.25    4.23
  -3  12   5  100.09    3.95
   3  12  -6   -0.69    0.97
   3  12   6    0.71    0.95
  -3 -12   6    0.49    1.23
  -3 -12  -6    2.25    1.17
   3 -12   6    2.44    1.01
  -3  12   6    0.35    0.90
   3 -12  -6   -0.41    0.69
  -3  12  -6   -0.08    0.66
   3  12   6    0.62    1.03
   3  12  -6    1.99    1.21
  -3 -12  -6   -0.13    0.91
  -3 -12   6    1.80    1.26
  -3  12  -6    1.55    1.02
   3 -12  -6   -0.98    0.92
  -3  12   6    0.24    0.79
   3 -12   6    0.30    0.77
  -3  12   7   58.16    2.86
   3 -12   7   71.47    2.85
   3 -12  -7   61.53    2.94
  -3  12  -7   74.73    3.07
   3  12  -7   74.08    3.25
   3  12   7   70.53    2.93
   3  12  -7   62.81    2.92
  -3  12   7   63.24    2.91
   3 -12   7   72.81    3.03
  -3 -12   7   70.70    3.27
  -3 -12  -7   62.47    2.92
   3  12   7   59.18    3.01
  -3 -12   7   67.04    3.33
  -3 -12  -7   67.99    3.17
  -3  12  -7   70.33    2.72
   3 -12  -7   63.36    2.74
  -3  12   8   -0.14    0.97
   3  13   0    1.42    1.04
   3  13   0    1.74    0.76
  -3 -13   0   -0.11    1.09
  -3 -13   0    1.72    0.97
  -3 -13   1    5.12    1.16
   3  13  -1    6.76    1.10
   3  13   1    6.55    1.17
  -3 -13   1    7.19    1.05
   3  13  -1    5.82    0.89
   3  13   1    6.33    0.85
  -3 -13  -1    6.66    1.23
  -3 -13  -1    5.35    1.05
   3  13   2    2.29    0.85
   3  13   2    2.61    1.12
  -3 -13   2    2.51    1.01
   3  13  -2    2.13    0.95
  -3 -13  -2    2.57    1.08
   3  13  -2    2.46    0.85
  -3 -13   2    0.76    1.13
  -3 -13  -2    2.60    0.97
  -3 -13   3   -0.50    1.14
  -3 -13  -3    1.65    0.99
   3  13   3    0.22    1.02
  -3 -13   3    1.35    1.05
   3  13  -3    1.57    0.91
  -3 -13  -3    1.00    0.99
   3  13   3    0.39    0.78
   3  13  -3    0.92    0.89
  -3 -13   4   15.95    1.55
   3  13   4   15.14    1.16
   3  13  -4   14.18    1.21
  -3 -13  -4   15.50    1.31
   3  13  -4   15.88    1.33
  -3 -13   4   16.47    1.44
   3  13   4   13.19    1.32
  -3 -13  -4   15.95    1.38
   3  13  -5    2.38    1.11
   3 -13  -5    0.69    0.20
  -3 -13  -5    1.60    0.96
   3 -13  -5    0.70    0.23
  -3 -13   5    0.97    1.22
   3  13   5    2.37    0.94
   3  13  -5    1.61    0.94
  -3 -13  -5    0.61    1.11
   3  13   5    1.05    1.03
  -3 -13   5    3.12    1.20
   3 -13   6    1.15    0.73
  -3  13   6    1.58    0.70
   3 -13   6    1.22    0.64
   3 -13  -6    1.16    0.74
  -3 -13  -6   -1.02    0.99
   3  13  -6   -0.05    1.14
   3 -13  -6    1.46    0.60
  -3  13  -6    1.35    0.58
   3  13   6    0.88    0.98
   3  13  -6    1.25    0.96
  -3 -13  -6    1.82    1.14
  -3 -13   6    1.91    1.25
   3  13   6    3.50    1.15
  -3 -13   6    2.80    1.24
  -3  13   6    0.77    0.70
   3  13   7   -0.17    1.08
   3  13   7    2.85    1.09
   3  13  -7    0.86    0.96
  -3 -13   7    0.26    1.31
  -3 -13  -7    0.84    1.02
   3  13  -7    0.06    1.24
  -3 -13  -7    1.03    1.22
  -3 -13   7   -0.50    1.29
  -3 -14   0   -0.58    1.06
   3  14   0    0.53    0.93
  -3 -14   0   -0.07    0.87
   3  14   0   -1.08    0.74
  -3 -14  -1   85.65    3.82
   3  14   1   95.17    3.56
  -3 -14  -1   93.91    3.69
  -3 -14   1   91.05    3.69
   3  14   1   92.02    3.80
  -3 -14   1   89.06    3.84
   3  14  -1   88.51    3.66
   3  14  -1   94.08    3.56
   3  14  -2    0.03    0.81
   3  14   2    0.15    0.77
  -3 -14  -2    2.05    1.04
  -3 -14  -2   -0.04    0.91
   3  14  -2    0.09    0.84
  -3 -14   2   -0.70    1.03
   3  14   2    2.48    1.10
  -3 -14   2    0.88    0.96
  -3 -14   3  100.98    4.26
  -3 -14   3  103.30    4.21
  -3 -14  -3  102.73    4.24
   3  14   3  103.15    4.23
   3  14  -3  106.73    4.06
  -3 -14  -3  103.89    4.18
   3  14   3  107.91    4.01
   3  14  -3  100.64    4.04
  -3 -14   4   -0.90    1.05
   3  14   4    0.36    1.02
  -3 -14   4   -1.08    1.05
   3  14  -4   -0.83    0.91
  -3 -14  -4   -0.26    1.02
   3  14  -4   -1.42    0.87
   3  14   4    0.83    0.86
  -3 -14  -4    0.77    0.99
  -3 -14  -5   71.89    3.27
  -3 -14  -5   83.54    3.44
  -3 -14   5   78.00    3.41
  -3 -14   5   77.73    3.41
   3  14  -5   83.33    3.33
   3  14   5   73.50    3.32
   3  14   5   78.43    3.17
   3  14  -5   74.14    3.17
  -3 -14   6    2.22    1.16
  -3 -14  -6   -0.48    1.18
  -3 -14  -6    0.98    0.98
   3  14  -6    2.84    1.08
  -3 -14   6    0.44    1.14
   3  14   6    1.72    1.03
   3  14  -6    2.05    0.91
   3  14   6   -0.18    0.95
  -3 -15   0   -0.03    0.81
   3  15   0    0.39    0.68
   3  15   0   -1.08    0.85
  -3 -15   0    0.54    0.90
  -3 -15  -1    2.19    1.00
  -3 -15  -1    2.32    0.85
   3  15   1    0.77    0.68
   3  15  -1    1.31    0.76
  -3 -15   1    0.25    0.87
   3  15  -1    2.15    0.71
  -3 -15   1    0.75    0.84
   3  15   1    1.73    0.91
  -3 -15   2    6.64    1.01
   3  15  -2    3.43    0.80
  -3 -15  -2    2.90    0.87
   3  15   2    3.08    0.75
  -3 -15  -2    2.05    0.99
   3  15   2    5.26    1.12
   3  15  -2    5.58    0.82
  -3 -15   2    3.70    0.95
   3  15   3    1.43    0.76
  -3 -15  -3    2.03    1.01
  -3 -15  -3   -0.59    0.90
  -3 -15   3    0.59    0.90
   3  15   3    2.70    1.05
   3  15  -3   -0.05    0.78
   3  15  -3    0.54    0.77
  -3 -15   3    0.66    0.95
  -3 -15   4    0.80    0.96
  -3 -15  -4    0.93    0.99
   3  15   4    2.33    1.01
   3  15  -4    3.28    0.86
   3  15  -4    1.28    0.78
   3  15   4    1.96    0.84
  -3 -15  -4    2.61    1.03
  -3 -15   4    2.83    1.02
  -4   0   0 4300.25  145.70
   4   0   0 3999.06  145.67
   4   0   0 4164.68  145.64
  -4   0   1  470.56   17.15
   4   0  -1  487.03   17.15
  -4   0  -1  483.33   17.07
   4   0  -1  469.66   17.14
   4   0   1  481.17   17.09
   4   0   1  480.37   17.03
   4   0  -2 1448.32   55.16
  -4   0  -2 1585.63   54.98
   4   0   2 1614.10   54.96
  -4   0   2 1461.29   55.14
   4   0  -2 1580.51   55.17
   4   0   2 1611.73   55.04
   4   0  -3   47.62    2.33
  -4   0  -3   52.41    2.13
   4   0  -3   53.11    2.42
  -4   0   3   56.75    2.38
  -4   0   3   48.25    2.42
   4   0   3   53.33    2.12
  -4   0  -3   51.51    2.22
   4   0   3   47.52    2.20
   4   0   4 2080.13   75.09
   4   0  -4 2287.71   75.28
   4   0   4 2188.99   75.00
  -4   0  -4 2051.96   74.98
   4   0  -4 2102.25   75.18
  -4   0   4 2154.17   75.23
  -4   0   4 2049.20   75.31
  -4   0  -4 2185.66   75.14
   4   0   5   12.66    1.09
  -4   0  -5   13.55    0.97
   4   0  -5   14.98    1.22
   4   0   5   13.71    0.98
   4   0  -5   17.48    1.39
  -4   0   5   11.45    1.36
  -4   0  -5   12.71    1.12
  -4   0   5   16.31    1.35
  -4   0   6  414.61   16.15
  -4   0   6  465.16   16.09
   4   0  -6  410.14   15.92
  -4   0  -6  456.78   15.99
   4   0   6  458.39   15.81
   4   0  -6  434.67   16.06
  -4   0  -6  427.80   15.76
   4   0   6  444.20   15.94
   4   0  -7   43.47    2.34
  -4   0   7   38.85    2.29
  -4   0  -7   46.73    2.26
  -4   0  -7   42.36    1.98
   4   0   7   39.19    2.15
   4   0   7   40.55    2.00
   4   0  -7   41.64    2.20
  -4   0   7   36.41    2.35
   4   0   8  291.49   10.16
   4   0  -8  255.26   10.23
   4   0   8  263.90   10.28
  -4   0   8  274.19   10.37
   4   0  -8  273.64   10.44
  -4   0  -8  285.38   10.13
  -4   0   8  234.57   10.47
  -4   0  -8  300.87   10.42
  -4   0   9   13.78    1.56
   4   0   9   12.46    1.44
   4   0  -9   12.56    1.56
  -4   0  -9   12.15    1.24
  -4   0   9   10.82    1.70
  -4   0  -9   13.13    1.52
   4   0  -9   10.94    1.39
   4   0   9   13.44    1.29
   4  -1   0  153.07    5.58
   4   1   0  155.67    5.63
   4  -1   0  157.90    5.56
  -4   1   0  141.45    5.55
  -4  -1   0  144.87    5.60
  -4  -1  -1   20.59    1.08
   4  -1  -1   14.38    1.09
  -4   1  -1   16.83    0.99
   4   1   1   17.59    1.08
   4   1  -1   15.98    1.12
   4  -1   1   14.21    1.01
   4  -1  -1   15.28    1.09
  -4  -1   1   22.61    1.22
  -4   1   1   17.70    1.10
   4  -1   1   14.53    0.92
   4  -1  -2   46.53    2.04
   4   1  -2   43.26    2.05
   4  -1  -2   36.86    2.00
   4  -1   2   43.09    1.79
   4  -1   2   43.44    1.87
   4   1   2   41.74    1.87
  -4   1   2   38.79    2.02
  -4  -1   2   40.04    2.01
  -4   1  -2   40.39    1.80
  -4  -1  -2   47.46    1.83
   4  -1  -3   58.31    2.65
   4   1  -3   53.37    2.63
  -4  -1  -3   58.50    2.45
  -4   1  -3   60.23    2.43
   4   1  -3   59.39    2.72
   4  -1  -3   64.67    2.77
  -4   1   3   63.75    2.68
  -4  -1   3   58.41    2.67
  -4  -1   3   60.05    2.79
  -4   1   3   55.02    2.68
   4  -1   3   59.58    2.42
   4   1   3   62.16    2.44
   4  -1   3   60.91    2.51
   4   1   3   63.40    2.57
  -4   1  -3   62.87    2.54
  -4  -1  -3   64.32    2.57
  -4  -1   4   64.31    2.95
  -4   1   4   55.14    2.83
   4  -1  -4   62.81    2.81
   4   1  -4   64.68    2.82
   4  -1  -4   58.00    2.69
   4   1  -4   56.12    2.75
  -4   1  -4   65.06    2.68
  -4  -1  -4   56.96    2.65
   4  -1   4   60.86    2.63
   4   1   4   64.08    2.66
  -4  -1   4   65.99    2.85
  -4   1   4   64.39    2.78
  -4   1  -4   60.32    2.51
  -4  -1  -4   66.49    2.55
   4  -1   4   63.11    2.53
   4   1   4   63.45    2.55
  -4  -1   5   11.34    1.37
  -4   1   5    9.69    1.27
   4   1  -5   12.46    1.25
   4  -1  -5   15.26    1.28
   4   1  -5    9.33    1.14
   4  -1  -5   11.52    1.17
  -4  -1   5   14.86    1.31
   4  -1   5   10.94    1.01
   4  -1   5   10.09    0.89
   4   1   5   11.49    0.93
   4   1   5    9.49    1.06
  -4   1  -5   12.91    1.08
  -4  -1  -5   13.34    1.11
  -4   1  -5   12.53    0.91
  -4  -1  -5   12.31    0.93
  -4   1   5   10.57    1.20
  -4   1  -6   21.81    1.42
  -4   1  -6   18.33    1.17
   4   1   6   19.66    1.38
   4  -1   6   18.45    1.35
   4  -1  -6   17.68    1.50
   4   1  -6   18.76    1.54
  -4  -1  -6   16.15    1.35
  -4   1   6   17.81    1.57
  -4  -1   6   20.46    1.73
  -4   1   6   17.22    1.47
  -4  -1   6   16.72    1.52
  -4  -1  -6   17.44    1.19
   4   1   6   19.23    1.22
   4  -1   6   18.83    1.24
   4   1  -6   17.07    1.42
   4  -1  -6   18.37    1.39
   4   1   7    4.51    0.92
   4   1  -7    6.02    1.13
   4  -1  -7    3.76    1.06
   4  -1   7    4.77    0.93
   4  -1  -7    5.67    1.27
   4   1  -7    3.04    1.17
  -4   1   7    4.75    1.21
  -4  -1   7    3.75    1.18
  -4  -1  -7    3.68    0.85
  -4   1  -7    4.05    0.88
  -4  -1  -7    4.41    1.09
   4  -1   7    3.11    1.00
   4   1   7    4.31    1.06
  -4   1  -7    5.52    1.10
  -4   1   7    2.79    1.22
  -4  -1   7    2.44    1.29
  -4   1   8    0.07    1.24
  -4  -1   8    0.99    1.25
  -4  -1  -8   -0.05    0.90
  -4   1  -8    1.45    0.90
  -4   1  -8    1.41    1.15
  -4   1   8    0.16    1.31
  -4  -1  -8    0.95    1.14
  -4  -1   8    0.97    1.34
   4   1   8    0.64    1.10
   4  -1   8    0.37    1.04
   4  -1  -8    0.22    1.25
   4   1  -8    1.13    1.23
   4   1   8    1.48    0.93
   4   1  -8    1.03    1.13
   4  -1   8    1.57    0.99
   4  -1  -8    0.98    1.11
  -4  -1   9   -0.53    1.22
  -4   1   9    1.89    1.31
   4   1   9    0.35    1.09
   4  -1   9    0.34    1.15
  -4  -1  -9    0.60    0.93
  -4   1  -9   -1.12    0.98
   4  -1   9    0.77    1.01
   4   1  -9   -0.06    1.15
   4   1   9    1.04    1.01
   4  -1  -9    1.63    1.17
   4   1  -9   -1.12    1.30
   4  -1  -9   -0.47    1.29
  -4   1  -9    0.85    1.19
  -4  -1   9    0.75    1.38
  -4  -1  -9    0.51    1.23
  -4   1   9   -0.09    1.39
  -4   2   0  557.02   20.72
   4   2   0  640.78   20.85
   4  -2   0  565.33   20.75
  -4  -2   0  635.99   20.84
   4  -2   0  559.35   20.70
   4  -2  -1  273.82    9.80
   4  -2   1  279.73    9.64
  -4  -2   1  255.89    9.81
  -4   2  -1  275.70    9.68
   4  -2  -1  274.17    9.75
  -4  -2  -1  270.43    9.73
   4  -2   1  276.41    9.70
   4   2   1  260.88    9.74
   4   2  -1  260.64    9.81
  -4   2   1  249.58    9.75
  -4   2  -2   41.54    1.79
  -4  -2  -2   45.37    1.86
   4  -2  -2   38.71    2.02
   4   2  -2   41.52    2.08
   4  -2   2   46.68    1.79
   4  -2   2   43.51    1.87
   4   2   2   41.63    1.91
  -4  -2   2   40.39    2.08
  -4   2   2   42.46    2.05
   4  -2  -2   44.83    2.06
  -4   2  -3  180.21    6.54
   4  -2   3  181.34    6.53
   4   2   3  177.44    6.57
  -4  -2   3  187.49    6.84
  -4   2   3  181.30    6.74
  -4   2   3  172.33    6.82
  -4  -2   3  169.24    6.89
   4  -2   3  175.31    6.61
   4  -2  -3  178.80    6.80
   4   2  -3  172.93    6.83
  -4   2  -3  194.35    6.66
  -4  -2  -3  179.83    6.69
   4   2   3  174.01    6.67
  -4  -2  -3  187.23    6.60
   4  -2  -3  178.97    6.75
   4   2  -3  160.52    6.78
  -4  -2   4  643.97   23.97
   4  -2  -4  665.64   23.81
   4   2  -4  575.54   23.78
   4  -2  -4  658.08   23.73
   4   2  -4  714.46   23.90
   4   2   4  649.60   23.68
   4  -2   4  661.95   23.65
  -4   2   4  615.26   23.81
  -4   2  -4  662.80   23.54
  -4  -2  -4  665.74   23.58
   4  -2   4  676.67   23.54
   4   2   4  682.11   23.60
  -4  -2  -4  681.14   23.73
  -4   2   4  676.38   23.77
  -4   2  -4  704.20   23.68
  -4  -2  -5    7.69    0.82
   4   2   5    9.10    0.89
   4  -2   5    6.33    0.92
   4   2   5    6.22    0.93
  -4   2   5    7.27    1.23
  -4  -2   5    9.88    1.33
   4  -2  -5    9.09    1.04
   4   2  -5    5.54    1.05
  -4  -2   5    9.11    1.20
  -4   2   5   10.70    1.17
   4  -2   5    7.95    0.83
   4  -2  -5    8.67    1.15
   4   2  -5    8.31    1.18
  -4  -2  -5    6.62    0.98
  -4   2  -5    9.87    1.01
  -4   2  -5    8.68    0.81
  -4   2  -6  212.45    7.28
  -4  -2   6  186.79    7.55
  -4   2   6  169.34    7.36
   4   2   6  197.58    7.11
  -4  -2  -6  190.57    7.26
   4   2  -6  191.81    7.41
   4  -2  -6  193.13    7.37
  -4  -2   6  199.43    7.41
  -4   2   6  189.96    7.30
   4  -2  -6  180.58    7.20
   4   2  -6  172.32    7.26
  -4  -2  -6  181.08    7.06
   4  -2   6  198.77    7.07
  -4   2  -6  193.63    7.05
   4   2   6  184.47    7.23
   4  -2   6  193.58    7.22
  -4  -2   7    4.66    1.38
  -4   2  -7    7.77    1.20
  -4   2   7    4.55    1.29
   4  -2  -7    4.20    1.09
   4  -2   7    6.43    0.98
   4   2  -7    3.93    1.13
   4   2  -7    6.67    1.29
   4  -2  -7    6.23    1.26
   4   2   7    5.15    0.98
  -4  -2  -7    5.91    1.17
   4   2   7    6.88    1.14
  -4  -2  -7    5.59    0.91
  -4   2  -7    5.40    0.91
  -4   2   7    4.54    1.18
  -4  -2   7    6.60    1.29
   4  -2  -8  183.95    7.53
   4  -2   8  210.76    7.46
   4   2   8  212.53    7.51
  -4   2   8  200.81    7.70
  -4  -2   8  202.20    7.77
   4  -2  -8  185.82    7.74
   4   2  -8  186.91    7.74
   4  -2   8  198.47    7.60
   4   2   8  195.09    7.62
  -4   2   8  165.09    7.71
  -4  -2  -8  217.52    7.75
  -4  -2   8  176.46    7.84
  -4   2  -8  212.09    7.70
  -4   2  -8  198.86    7.41
   4   2  -8  182.45    7.59
  -4  -2  -8  204.85    7.44
   4  -2  -9   25.33    1.91
   4   2  -9   21.79    1.83
  -4  -2  -9   18.86    1.46
  -4  -2  -9   25.23    1.78
  -4   2  -9   21.07    1.50
   4   2   9   19.98    1.70
   4  -2   9   19.13    1.68
  -4  -2   9   18.55    1.93
  -4   2   9   16.49    1.88
   4   2  -9   22.92    1.77
   4   2   9   25.83    1.57
   4  -2  -9   22.42    1.70
  -4   2   9   20.08    1.81
  -4  -2   9   22.35    1.89
  -4   2  -9   24.65    1.82
  -4   3   0    1.43    0.52
   4  -3   0    1.99    0.56
   4   3   0    1.02    0.63
   4  -3   0    0.82    0.47
  -4   3   0    0.95    0.53
  -4  -3   0    1.25    0.60
  -4   3   1   66.00    2.70
  -4  -3   1   64.93    2.79
  -4  -3  -1   68.09    2.67
  -4   3  -1   64.96    2.57
   4  -3  -1   58.18    2.62
   4   3  -1   71.30    2.76
   4   3   1   72.30    2.64
   4  -3   1   64.84    2.52
   4   3  -1   58.65    2.74
   4   3   1   69.96    2.71
   4  -3   1   60.61    2.57
  -4  -3   1   67.61    2.80
   4  -3  -1   65.96    2.73
  -4  -3  -1   69.28    2.73
  -4   3   2  186.70    7.40
  -4  -3   2  193.64    7.50
   4  -3  -2  203.43    7.40
   4   3  -2  194.66    7.46
  -4  -3  -2  214.73    7.38
   4   3   2  204.49    7.34
   4  -3   2  197.67    7.26
  -4  -3   2  209.22    7.52
   4  -3   2  199.94    7.18
   4   3   2  198.27    7.26
   4   3  -2  191.14    7.48
   4  -3  -2  192.93    7.37
  -4   3  -2  201.62    7.21
  -4  -3  -2  192.22    7.28
   4  -3   3    2.10    0.65
   4   3   3    4.55    0.78
   4  -3  -3    1.76    0.77
   4   3  -3    4.59    0.96
  -4   3  -3    4.40    0.69
  -4  -3  -3    3.30    0.76
  -4   3   3    5.29    0.85
  -4  -3   3    5.13    1.08
  -4   3   3    4.57    0.99
   4   3   3    4.85    0.65
   4  -3   3    3.36    0.63
   4  -3  -3    3.27    0.90
  -4  -3   3    4.77    0.98
  -4  -3  -3    3.57    0.66
  -4   3  -3    3.12    0.61
   4   3  -3    7.53    1.02
  -4   3  -4   19.55    1.21
   4   3  -4   17.40    1.42
  -4  -3  -4   17.31    1.24
  -4   3   4   18.59    1.45
  -4  -3   4   15.71    1.53
   4  -3  -4   19.27    1.39
   4  -3   4   19.46    1.06
   4   3   4   18.06    1.11
   4   3  -4   18.10    1.42
  -4   3   4   19.75    1.38
   4  -3  -4   15.97    1.21
   4   3   4   17.75    1.21
   4  -3   4   19.06    1.19
  -4  -3   4   18.57    1.42
  -4  -3  -4   17.99    1.10
  -4   3  -4   19.43    1.04
  -4   3  -5   42.48    1.97
   4   3  -5   39.91    2.09
  -4   3   5   34.98    2.10
  -4  -3   5   38.06    2.27
   4   3  -5   41.74    2.15
   4  -3  -5   40.91    2.14
   4   3   5   39.08    1.83
  -4  -3   5   40.79    2.17
  -4   3   5   34.97    2.02
   4  -3   5   36.18    1.89
   4   3   5   36.93    1.96
  -4   3  -5   37.47    1.75
  -4  -3  -5   40.15    1.82
   4  -3   5   40.60    1.80
   4  -3  -5   34.99    1.93
  -4  -3  -5   41.02    2.01
  -4  -3  -6   11.58    1.00
   4  -3   6   10.19    1.15
  -4   3  -6   12.93    1.25
  -4  -3  -6   11.89    1.22
  -4   3   6   11.49    1.31
  -4  -3   6    9.52    1.37
  -4   3   6    9.29    1.37
   4   3   6   16.98    1.12
  -4  -3   6   10.68    1.57
   4  -3  -6    9.51    1.20
   4  -3   6   13.36    1.07
   4   3   6   13.97    1.22
   4   3  -6   10.94    1.37
   4  -3  -6   11.88    1.41
   4   3  -6    6.51    1.20
  -4   3  -6   12.29    1.01
  -4  -3   7    0.78    1.28
  -4  -3  -7    2.05    1.08
   4   3  -7    2.17    1.06
   4   3   7    0.68    0.90
   4  -3   7    1.28    0.84
   4  -3  -7    0.10    0.97
  -4   3  -7    2.35    1.06
  -4   3   7    1.48    1.17
   4  -3  -7    2.46    1.20
   4   3  -7    0.50    1.14
  -4  -3   7    0.21    1.17
  -4   3   7   -0.30    1.09
   4   3   7    1.86    1.02
   4  -3   7    1.56    0.98
  -4  -3  -7    1.09    0.83
  -4   3  -7    2.04    0.86
   4   3   8    9.61    1.30
   4  -3   8   11.26    1.33
  -4   3  -8    8.99    1.10
  -4  -3  -8    8.79    1.10
   4   3  -8    8.61    1.43
   4  -3  -8   11.00    1.56
  -4  -3   8   10.75    1.48
  -4   3   8   10.76    1.45
   4  -3   8   11.58    1.25
   4   3  -8   10.00    1.35
   4   3   8    9.67    1.15
   4  -3  -8    7.82    1.22
  -4  -3   8    8.90    1.60
  -4  -3  -8   10.00    1.39
  -4   3   8    7.74    1.47
  -4   3  -8   12.31    1.42
  -4   3  -9   -0.42    0.99
  -4  -3  -9    0.65    0.95
   4  -3  -9   -1.24    1.34
   4   3  -9    2.24    1.18
   4  -3   9   -1.54    1.11
   4  -3  -9   -0.89    1.17
   4   3   9    0.76    1.09
   4  -3   9    0.66    1.13
  -4  -3   9    1.42    1.37
  -4   3   9    1.81    1.31
  -4   3  -9    1.16    1.22
  -4  -3  -9    0.87    1.20
  -4  -3   9    0.10    1.42
  -4   3   9   -0.34    1.34
   4   4   0 2960.87  103.51
   4  -4   0 2902.57  103.40
  -4   4   0 2789.77  103.39
  -4  -4   0 2937.53  103.50
   4  -4   0 2976.01  103.32
   4   4   0 3034.12  103.48
  -4   4   0 2952.91  103.37
  -4  -4   0 3067.62  103.55
  -4  -4   1  184.20    7.56
   4   4  -1  200.72    7.54
  -4  -4  -1  192.02    7.46
   4  -4  -1  201.85    7.40
  -4   4  -1  208.37    7.38
  -4  -4  -1  205.14    7.54
  -4   4  -1  216.12    7.39
   4  -4   1  204.75    7.39
   4   4   1  203.38    7.50
  -4   4   1  199.55    7.42
  -4  -4   1  202.85    7.61
   4   4  -1  197.19    7.57
   4   4   1  204.75    7.45
   4  -4   1  213.76    7.32
   4  -4  -1  215.34    7.54
  -4   4   1  191.00    7.46
   4  -4   2 1453.88   49.82
  -4  -4   2 1575.78   50.22
   4  -4  -2 1371.57   49.96
  -4   4   2 1271.40   49.98
   4   4   2 1441.63   50.00
   4  -4   2 1413.17   49.89
  -4  -4   2 1350.04   50.16
   4  -4  -2 1331.03   49.97
   4   4  -2 1390.15   50.15
   4   4  -2 1557.62   50.18
   4   4   2 1445.28   49.92
  -4  -4  -2 1450.40   50.03
  -4  -4  -2 1395.06   49.95
  -4   4  -2 1435.55   49.85
  -4   4  -3   11.96    0.80
   4   4   3   20.00    0.99
  -4  -4   3   12.17    1.19
  -4   4   3   11.12    1.13
   4  -4   3   14.42    0.83
   4  -4   3   12.05    0.89
  -4  -4   3   13.19    1.35
   4  -4  -3   12.22    1.17
   4   4  -3   12.72    1.20
   4   4  -3   11.21    1.18
   4  -4  -3   12.74    1.00
  -4  -4  -3   12.37    0.92
   4   4   3   10.50    0.96
  -4  -4  -3   13.07    1.06
  -4   4  -4 1457.50   50.74
   4   4  -4 1460.44   50.97
   4   4   4 1475.27   50.85
   4  -4   4 1350.23   50.71
  -4   4   4 1363.35   50.88
  -4  -4   4 1433.64   51.16
   4  -4  -4 1443.21   50.90
   4   4   4 1461.45   50.72
   4  -4   4 1459.58   50.63
   4   4  -4 1593.97   51.07
  -4   4   4 1488.44   50.85
  -4  -4  -4 1466.07   50.87
   4  -4  -4 1368.09   50.74
  -4   4  -4 1367.06   50.61
  -4  -4  -4 1458.22   50.72
  -4  -4   4 1514.00   51.01
  -4  -4  -5    6.71    1.04
   4  -4  -5    6.52    0.94
  -4   4  -5    8.42    0.99
  -4   4   5    6.22    1.10
  -4  -4   5    7.23    1.35
   4   4  -5    7.47    1.16
   4  -4  -5    8.20    1.19
   4  -4   5    7.03    0.82
   4   4   5    7.37    0.90
  -4   4   5    7.20    1.09
   4  -4   5    8.16    0.94
   4   4   5    8.09    1.02
  -4  -4  -5    7.66    0.85
  -4   4  -5    6.93    0.80
   4   4  -5    7.26    1.11
   4   4   6  400.52   13.92
   4  -4  -6  383.67   14.14
   4   4  -6  413.40   14.23
  -4  -4   6  373.83   14.39
  -4   4  -6  388.08   13.83
  -4   4  -6  424.96   14.08
  -4   4   6  340.79   14.08
   4   4  -6  385.85   14.11
   4  -4  -6  339.01   13.89
  -4  -4   6  392.91   14.21
  -4   4   6  393.08   14.08
  -4  -4  -6  383.43   14.07
  -4  -4  -6  380.43   13.89
   4  -4   6  411.31   13.87
   4   4   6  365.01   14.02
   4  -4   6  377.82   13.97
  -4   4  -7   23.12    1.66
  -4   4   7   20.07    1.75
  -4  -4  -7   23.79    1.70
  -4   4  -7   24.25    1.40
   4   4  -7   21.71    1.65
  -4  -4   7   28.31    1.90
  -4   4   7   24.17    1.77
   4  -4   7   20.88    1.54
   4  -4   7   26.32    1.45
   4  -4  -7   21.45    1.52
   4   4   7   27.14    1.53
   4   4   7   23.15    1.64
   4  -4  -7   21.43    1.72
   4   4  -7   24.59    1.82
  -4  -4   7   23.05    2.00
  -4  -4  -7   21.05    1.41
  -4  -4   8  186.92    8.21
  -4   4  -8  224.82    7.99
  -4   4  -8  213.10    7.70
   4   4  -8  224.05    8.18
  -4   4   8  177.69    8.00
  -4  -4  -8  215.91    8.03
  -4   4   8  202.81    7.96
  -4  -4   8  214.29    8.13
  -4  -4  -8  205.00    7.75
   4   4   8  199.22    7.92
   4  -4  -8  184.44    7.78
   4   4   8  218.92    7.83
   4   4  -8  206.85    7.94
  -4   4   9    4.91    1.38
  -4  -4   9    3.84    1.56
   4   4   9    4.68    1.23
  -4  -4  -9    3.72    1.05
   4   4  -9    5.20    1.32
   4  -5   0  256.19    8.90
  -4   5   0  268.35    8.95
   4  -5   0  248.71    9.01
   4   5   0  236.27    9.11
  -4  -5   0  257.44    9.19
   4   5   0  244.87    9.07
  -4  -5   0  231.06    9.09
  -4   5   0  236.74    8.98
  -4  -5   1   11.14    1.05
  -4   5   1   13.15    0.85
   4   5   1   10.38    0.93
   4   5  -1   12.46    1.07
   4  -5   1   10.95    0.77
   4   5   1   13.33    0.90
  -4   5   1   12.13    0.94
  -4  -5   1   10.11    1.06
  -4   5  -1   11.06    0.76
   4   5  -1   14.52    1.03
   4  -5  -1   10.26    0.78
  -4  -5  -1   14.04    0.94
  -4   5  -1   12.51    0.77
   4  -5  -1   10.89    0.90
   4  -5   1   12.71    0.68
  -4  -5  -1   11.12    0.98
  -4   5  -2    2.04    0.54
  -4  -5   2    0.46    0.91
  -4  -5   2    0.75    0.86
   4   5   2    0.38    0.57
  -4   5   2    1.36    0.73
   4  -5   2    1.56    0.48
   4  -5   2    1.23    0.52
   4   5  -2    0.84    0.82
  -4  -5  -2    0.82    0.62
   4   5   2    1.00    0.68
  -4  -5  -2    1.09    0.70
   4  -5  -2    1.93    0.70
   4  -5  -2    0.52    0.63
   4   5  -2    0.67    0.90
   4  -5   3   83.74    3.38
  -4  -5  -3   86.21    3.52
  -4   5  -3   83.14    3.29
   4   5   3   94.95    3.42
   4  -5   3   92.28    3.27
  -4  -5  -3   87.06    3.41
  -4  -5   3   89.56    3.82
   4   5  -3   85.74    3.60
   4  -5  -3   87.21    3.56
  -4  -5   3   89.80    3.70
   4   5  -3   74.95    3.61
   4   5   3   84.29    3.48
   4  -5  -3   80.81    3.38
  -4   5   3   81.69    3.47
   4   5   4   60.37    2.66
   4  -5   4   59.86    2.52
  -4  -5  -4   63.00    2.72
  -4   5  -4   58.76    2.43
  -4   5  -4   64.30    2.58
   4   5  -4   52.61    2.75
  -4   5   4   56.38    2.64
  -4  -5   4   65.25    3.05
   4  -5  -4   61.18    2.74
   4   5   4   61.78    2.57
   4   5  -4   59.98    2.86
  -4  -5  -4   59.52    2.53
   4  -5  -4   56.57    2.51
  -4   5   4   61.25    2.67
   4  -5   4   63.36    2.45
  -4  -5   4   62.42    2.86
   4  -5   5    2.12    0.81
  -4  -5  -5    2.46    0.97
   4  -5  -5    2.64    0.83
  -4  -5  -5    2.80    0.78
  -4   5   5    2.25    1.05
  -4   5  -5    3.46    0.94
  -4  -5   5    3.41    1.29
   4   5  -5    1.60    1.01
   4  -5  -5    2.56    1.10
   4   5  -5    4.47    1.19
  -4   5  -5    2.05    0.65
  -4  -5   5    1.43    1.08
   4   5   5    2.46    0.91
   4   5   5    3.92    0.82
  -4   5   5    3.96    1.01
  -4  -5  -6   18.18    1.43
   4   5   6   15.10    1.20
  -4  -5   6   22.03    1.88
  -4   5  -6   15.01    1.09
   4   5  -6   15.18    1.47
  -4  -5  -6   15.05    1.14
   4   5   6   14.79    1.31
  -4   5   6   14.45    1.39
  -4   5   6   14.73    1.46
  -4   5  -6   17.68    1.35
  -4  -5   6   16.69    1.54
   4   5  -6   17.68    1.48
  -4  -5   7    7.85    1.58
   4   5  -7    8.76    1.40
  -4  -5  -7    8.49    1.31
   4   5   7    8.28    1.09
   4   5   7    6.79    1.18
  -4  -5  -7    7.91    1.02
   4   5  -7    5.55    1.19
  -4  -5   7    6.92    1.40
  -4  -5   8    0.83    1.34
   4   5   8    1.81    1.14
   4   5  -8    0.84    1.26
  -4  -5  -8    1.97    0.98
   4   5  -8    0.25    1.24
   4   5   8    2.61    1.10
  -4  -5   8    0.67    1.49
  -4  -5  -8    2.45    1.26
   4  -5  -9    3.24    1.38
   4   5  -9   -1.11    1.26
  -4  -5   9    0.92    1.59
   4  -5   9   -0.75    1.08
   4   5   9    2.23    1.21
   4  -5   9    0.06    1.16
   4  -5  -9   -0.40    1.17
  -4  -5  -9   -0.31    0.98
  -4   5  -9    0.68    1.00
   4   6   0  278.24    9.33
   4   6   0  253.92    9.36
  -4   6   0  261.85    9.12
  -4   6   0  239.65    9.16
  -4  -6   0  232.18    9.34
  -4  -6   0  269.01    9.42
  -4   6   1   29.60    1.49
   4   6   1   32.90    1.55
  -4   6  -1   31.49    1.41
  -4  -6   1   30.82    1.76
  -4  -6  -1   32.66    1.63
   4   6  -1   33.51    1.66
  -4   6  -1   36.42    1.42
  -4   6   1   32.18    1.42
  -4  -6   1   35.59    1.81
   4   6  -1   32.21    1.77
   4   6   1   33.71    1.65
  -4  -6  -1   33.31    1.67
   4   6   2  132.58    5.02
  -4   6   2  130.31    4.87
  -4  -6   2  128.77    5.15
  -4  -6   2  122.76    5.17
   4   6   2  137.54    4.93
   4   6  -2  125.53    5.16
  -4   6  -2  129.68    4.77
  -4  -6  -2  143.17    5.07
  -4   6   2  115.10    4.85
  -4   6  -2  128.75    4.80
  -4  -6  -2  131.19    4.95
   4   6  -2  135.79    5.09
  -4   6   3   32.86    1.71
   4   6  -3   32.29    1.90
   4   6  -3   34.70    1.97
  -4  -6  -3   37.33    1.85
   4   6   3   37.88    1.70
  -4  -6   3   36.57    2.13
   4   6   3   36.12    1.80
  -4   6  -3   36.92    1.54
  -4  -6  -3   32.43    1.68
  -4  -6   3   38.35    2.04
   4   6   4  336.50   11.83
   4   6  -4  331.14   12.10
  -4  -6   4  323.53   12.11
   4   6   4  315.31   11.92
  -4  -6  -4  326.54   11.98
  -4  -6  -4  310.67   11.81
  -4  -6   4  339.03   12.34
   4   6  -4  340.32   12.10
  -4  -6   5    6.48    1.21
   4   6  -5    7.20    1.26
  -4  -6   5    8.78    1.47
   4   6   5    8.65    1.08
  -4  -6  -5    5.84    1.06
   4   6   5    7.86    0.93
  -4  -6  -5    7.83    0.95
   4   6  -5    5.49    1.18
   4   6   6  190.99    6.97
  -4  -6  -6  182.71    7.12
   4   6  -6  204.40    7.37
  -4  -6  -6  173.64    6.92
   4   6  -6  177.18    7.12
  -4  -6   6  185.88    7.51
  -4  -6   6  192.30    7.29
   4   6   6  181.56    7.08
  -4  -6  -7    1.36    0.90
  -4  -6   7    1.57    1.46
   4   6  -7    0.77    1.07
   4   6  -7    0.92    1.27
   4  -6  -7    1.83    1.27
   4  -6  -7    1.73    1.03
   4   6   7    1.84    1.01
  -4  -6  -7    1.09    1.20
   4  -6   7   -0.26    1.01
   4   6   7   -0.06    1.08
   4  -6   7   -0.98    0.93
  -4  -6   7    0.28    1.28
  -4   6  -8  158.39    5.65
  -4  -6   8  126.54    5.88
  -4   6  -8  142.12    5.28
  -4   6   8  116.75    5.56
  -4  -6  -8  144.99    5.66
   4  -6  -8  136.65    5.64
   4   6  -8  141.57    5.72
  -4  -6   8  144.16    5.77
  -4   6   8  137.03    5.55
   4   6   8  123.20    5.51
  -4  -6  -8  134.59    5.36
   4   6   8  141.53    5.45
   4  -6  -8  125.00    5.35
   4  -6   8  141.23    5.36
   4   6  -8  132.77    5.55
   4  -6   8  143.29    5.50
  -4   6  -9    6.17    1.42
   4  -6  -9    4.20    1.19
  -4   6   9    5.98    1.39
  -4   6  -9    5.62    1.03
  -4   6   9    3.35    1.34
   4  -6   9    6.84    1.21
   4  -6  -9    5.55    1.46
   4  -6   9    5.85    1.27
  -4  -7   0    7.97    0.97
   4   7   0    5.52    0.81
   4   7   0    6.75    0.95
  -4  -7   0    5.98    0.92
  -4  -7  -1   38.89    2.00
  -4  -7   1   36.56    2.04
   4   7   1   44.62    1.89
   4   7   1   39.14    1.96
   4   7  -1   44.40    2.00
   4   7  -1   43.87    2.10
  -4  -7  -1   42.26    1.98
  -4  -7   1   38.96    2.05
   4   7  -2  127.82    4.96
  -4  -7  -2  118.70    4.83
  -4  -7  -2  132.27    4.96
   4   7  -2  123.51    5.07
   4   7   2  124.88    4.81
  -4  -7   2  137.75    5.09
   4   7   2  123.50    4.89
  -4  -7   2  132.75    5.16
   4   7   3    0.42    0.74
  -4  -7  -3   -0.18    0.88
   4  -7   3    0.66    0.53
  -4  -7   3    1.11    1.17
   4   7   3   -0.46    0.83
  -4  -7   3    1.97    1.11
   4   7  -3    0.97    1.02
  -4  -7  -3   -0.15    0.77
   4   7  -3    1.23    0.99
  -4  -7  -4    5.46    1.03
   4  -7  -4    4.75    0.76
   4  -7   4    6.02    0.71
   4   7  -4    6.21    1.24
   4   7  -4    6.76    1.16
  -4  -7   4    6.68    1.42
   4   7   4    6.34    0.90
   4  -7  -4    6.25    1.04
  -4  -7   4    5.61    1.18
  -4  -7  -4    4.75    0.85
   4   7   4    4.18    0.97
   4  -7   4    4.21    0.77
  -4   7  -5   25.80    1.36
   4   7  -5   28.06    1.79
   4   7   5   24.24    1.62
  -4  -7   5   28.03    1.89
  -4  -7   5   23.81    2.04
   4  -7  -5   27.91    1.74
   4   7   5   28.25    1.54
   4   7  -5   36.88    2.05
  -4  -7  -5   25.51    1.51
  -4  -7  -5   27.03    1.73
   4  -7   5   30.64    1.48
   4  -7   5   27.25    1.52
   4  -7  -5   26.56    1.50
   4  -7   6    3.66    0.99
   4  -7   6    5.96    0.95
  -4   7   6    3.96    1.15
  -4  -7  -6    3.53    1.12
   4   7  -6    3.69    1.33
  -4   7  -6    5.97    1.12
  -4  -7   6    2.16    1.49
   4   7  -6    1.44    1.11
   4  -7  -6    3.99    1.21
   4   7   6    4.55    1.08
  -4   7  -6    3.39    0.81
   4  -7  -6    4.57    0.97
   4   7   6    4.45    0.99
  -4  -7   6    3.00    1.29
  -4   7   6    3.29    1.15
  -4  -7  -7   -0.35    0.90
  -4   7   7   -0.36    1.16
  -4  -7  -7   -0.13    1.20
  -4   7  -7    1.23    0.83
   4   7  -7    0.06    1.16
   4  -7   7    0.28    0.92
  -4  -7   7   -0.74    1.50
  -4   7  -7    2.03    1.16
  -4  -7   7   -2.71    1.40
   4   7  -7    0.52    1.32
   4  -7  -7   -0.25    1.21
   4   7   7    1.62    1.12
   4  -7  -7   -0.62    0.93
   4   7   7    0.95    1.00
  -4   7   7   -1.10    1.12
   4  -7   7    1.44    1.01
  -4   7   8    7.30    1.37
   4   7  -8    9.74    1.39
   4   7   8    8.07    1.27
  -4  -7   8    7.55    1.67
  -4  -7  -8   10.50    1.49
  -4   7  -8   10.92    1.44
  -4   7   8   10.68    1.41
   4  -7   8    8.99    1.25
   4  -7  -8    8.44    1.49
   4   7  -8    8.85    1.58
   4  -7   8    9.45    1.22
   4   7   8   10.26    1.36
  -4   7  -8    9.46    1.09
  -4  -7  -8    8.49    1.16
   4  -7  -8    9.25    1.15
  -4   7  -9   -0.87    0.97
   4  -7  -9    0.55    1.08
   4  -7   9    0.40    1.04
   4  -7   9    1.51    1.19
  -4   7   9   -0.77    1.28
   4  -7  -9   -0.51    1.35
  -4   7  -9    1.03    1.32
  -4   7   9   -0.07    1.28
  -4  -8   0 1192.28   40.80
   4   8   0 1171.34   40.80
   4   8   0 1165.14   40.67
  -4  -8   0 1073.88   40.77
   4   8   1   12.01    1.16
  -4  -8   1   16.64    1.27
  -4   8  -1   10.33    0.67
   4   8  -1   13.80    1.29
   4  -8   1   12.84    0.69
   4  -8   1   12.37    0.57
   4  -8  -1   12.48    0.59
  -4  -8   1   12.73    1.24
   4   8  -1   11.92    1.10
   4  -8  -1   13.41    0.58
   4   8   1   13.05    1.02
  -4   8  -1   13.16    0.62
  -4   8   1   12.50    0.64
  -4  -8  -1   12.25    1.13
  -4   8   1   14.08    0.63
  -4  -8  -1   15.83    1.21
  -4   8   2  843.06   30.81
  -4   8  -2  889.48   30.80
   4   8   2  942.07   31.02
  -4  -8   2  867.22   31.32
   4  -8  -2  847.91   30.75
  -4  -8  -2  817.13   31.02
   4   8  -2  932.21   31.15
   4  -8  -2  895.44   30.81
  -4   8  -2  869.35   30.79
  -4  -8  -2  929.37   31.15
   4  -8   2  892.24   30.75
   4   8   2  827.34   31.06
  -4   8   2  870.24   30.82
   4  -8   2  867.72   30.81
  -4  -8   2  901.12   31.24
   4   8  -2  852.32   31.22
  -4  -8  -3    0.50    0.79
   4   8  -3    2.25    1.04
  -4  -8  -3    1.91    0.93
  -4   8  -3    0.07    0.51
  -4   8   3    1.51    0.65
  -4   8  -3    0.67    0.65
   4   8   3    0.67    0.89
  -4  -8   3    1.56    1.13
   4  -8   3    0.83    0.51
  -4  -8   3    0.49    1.21
   4   8  -3    1.09    1.05
   4  -8  -3    1.41    0.72
   4  -8  -3    0.39    0.51
   4  -8   3    1.20    0.58
   4   8   3    0.43    0.77
   4  -8   4  566.68   20.07
  -4   8  -4  582.07   20.00
  -4  -8  -4  570.84   20.33
  -4   8   4  532.52   20.10
   4   8  -4  567.15   20.38
  -4  -8   4  568.12   20.65
  -4  -8   4  581.39   20.47
  -4   8   4  572.53   20.14
   4   8  -4  588.72   20.43
   4  -8  -4  582.54   20.24
   4  -8   4  582.31   20.01
   4   8   4  515.10   20.23
  -4   8  -4  571.43   20.10
  -4  -8  -4  504.20   20.14
   4   8   4  592.25   20.18
   4  -8  -4  556.28   20.01
  -4   8   5    1.64    0.95
  -4  -8  -5    1.23    1.05
  -4   8   5    3.74    0.99
  -4   8  -5    1.79    0.69
  -4  -8   5    1.52    1.27
   4  -8   5    1.99    0.82
  -4  -8   5    2.92    1.40
  -4   8  -5    1.93    0.92
   4  -8  -5    2.64    1.03
   4   8  -5    2.07    1.08
   4  -8   5    2.73    0.78
   4   8   5    2.79    0.98
  -4  -8  -5    1.64    0.86
   4   8  -5    0.89    1.19
   4  -8  -5    1.06    0.73
   4   8   5    0.70    0.87
   4   8   6  236.12    8.85
   4  -8  -6  226.09    8.74
  -4   8   6  222.69    8.90
   4  -8  -6  240.59    9.03
  -4   8   6  249.12    8.97
   4   8  -6  266.55    9.27
   4  -8   6  230.64    8.83
   4   8   6  223.78    8.97
  -4   8  -6  267.02    9.00
   4  -8   6  246.81    8.80
   4   8  -6  241.06    9.04
  -4   8  -6  237.27    8.70
   4  -8  -7    4.40    1.27
   4   8   7    3.22    1.11
   4  -8  -7    3.94    0.93
   4  -8   7    6.00    1.06
  -4   8  -7    5.00    0.87
  -4   8   7    3.24    1.17
   4  -8   7    4.09    1.03
  -4   8   7    4.76    1.19
  -4   8  -7    4.40    1.19
  -4   8   8  103.50    4.66
   4  -8   8  106.31    4.58
   4  -8  -8  111.82    4.77
   4  -8   8  126.22    4.56
  -4   8  -8  112.79    4.39
  -4   8  -8  125.57    4.75
   4  -8  -8  101.72    4.44
  -4   8   8  109.54    4.66
   4  -8  -9   -0.99    1.43
   4  -8  -9    0.24    1.01
   4  -8   9    0.91    1.14
  -4   8   9    0.69    1.18
  -4   8   9   -0.19    1.26
  -4   8  -9    0.42    0.93
   4  -8   9   -0.10    1.10
  -4   8  -9    0.20    1.22
   4   9   0   79.63    3.27
   4   9   0   83.21    3.48
   4   9   1    3.39    0.82
   4   9  -1    1.61    0.81
   4   9  -1    2.35    1.18
   4   9   1    3.79    0.98
  -4   9   2    1.07    0.36
   4  -9   2    1.54    0.38
   4   9   2   -0.13    0.77
   4   9  -2    0.85    1.11
  -4   9  -2    1.72    0.37
   4  -9  -2    1.46    0.29
  -4   9  -2    1.39    0.36
   4   9   2    0.70    0.94
   4  -9   2    1.11    0.30
   4  -9  -2    1.45    0.32
  -4   9   2    0.98    0.38
   4   9  -2   -0.26    0.95
  -4   9  -3   35.03    1.44
   4  -9  -3   33.49    1.55
   4   9  -3   32.87    1.95
   4   9   3   37.44    1.75
  -4   9  -3   35.09    1.55
  -4   9   3   33.39    1.52
   4  -9   3   33.47    1.48
   4  -9   3   37.60    1.45
   4  -9  -3   31.68    1.40
  -4   9   3   32.66    1.48
   4  -9  -4   17.69    1.26
   4  -9   4   16.94    1.07
   4  -9   4   16.81    0.99
   4  -9  -4   16.32    0.95
  -4   9   4   13.93    1.07
  -4   9  -4   17.16    0.96
   4  -9  -5    1.99    0.98
  -4   9  -5    4.25    0.96
  -4   9  -5    3.54    0.67
   4  -9  -5    2.14    0.69
  -4   9   5    1.51    0.92
   4  -9   5    3.35    0.81
   4  -9   5    1.91    0.82
  -4   9  -6    7.58    0.89
  -4   9   6    6.06    1.09
  -4   9  -6    7.36    1.17
   4  -9   6    5.53    0.98
  -4   9   6    7.79    1.22
   4  -9  -6    5.86    0.90
  -4  -9   6    6.39    1.35
   4  -9   6    6.80    1.02
   4  -9  -6    7.16    1.26
  -4  -9  -7    1.35    0.96
   4   9  -7    3.37    1.24
  -4  -9  -7    3.01    1.27
  -4   9   7    1.92    1.07
  -4  -9   7    2.68    1.53
  -4   9  -7    3.16    1.13
  -4   9  -7    1.72    0.81
   4  -9   7    3.44    1.00
   4  -9  -7    2.32    0.87
  -4  -9   7    1.59    1.37
   4  -9  -7    3.65    1.17
  -4   9   7    2.25    1.13
   4  -9   7    3.19    1.02
  -4  -9  -8    0.25    1.08
   4   9  -8   -0.06    1.22
  -4  -9   8   -0.19    1.54
  -4   9  -8    1.82    1.19
   4  -9   8    1.50    1.03
   4  -9  -8    2.05    0.99
  -4   9   8    0.91    1.19
   4   9   8    0.91    1.18
   4  -9  -8    0.19    1.20
  -4   9  -8    1.47    0.85
   4  -9   8    1.87    1.05
  -4   9   8    0.93    1.18
   4  -9  -9    1.46    1.05
  -4   9   9    0.47    1.22
   4  -9  -9   -0.27    1.31
   4  -9   9   -0.11    1.14
   4  -9   9   -0.17    1.10
  -4   9  -9    0.34    1.33
  -4   9  -9    0.28    0.85
  -4 -10  -2  135.85    5.23
  -4 -10   2  127.57    5.29
   4 -10   3    2.22    0.47
  -4  10  -3    2.58    0.54
  -4 -10   3    2.44    1.31
  -4  10   3    2.36    0.50
  -4 -10   3    1.47    1.14
   4 -10  -3    2.63    0.39
   4 -10   3    2.75    0.48
  -4 -10  -3    4.12    1.13
  -4  10   3    2.43    0.48
  -4 -10  -3    1.95    0.91
   4 -10  -3    2.21    0.45
  -4  10  -3    1.94    0.45
  -4 -10  -4  145.23    5.49
  -4 -10   4  141.50    5.79
   4  10  -4  132.21    5.42
   4 -10   4  144.32    5.11
   4 -10  -4  128.95    5.12
  -4 -10  -4  126.79    5.29
  -4  10  -4  141.77    5.02
  -4  10   4  130.74    5.07
   4 -10   4  138.44    5.06
   4 -10  -4  136.90    5.01
  -4 -10   4  147.26    5.61
   4 -10   5    3.92    0.84
  -4  10   5    2.39    0.88
  -4 -10   5    2.56    1.34
   4  10   5    0.67    1.02
   4 -10   5    3.24    0.82
   4  10   5    3.32    0.98
  -4  10   5    3.12    0.86
  -4  10  -5    2.40    0.70
  -4 -10  -5    4.46    1.19
  -4 -10   5    4.56    1.48
  -4  10  -5    2.97    0.97
   4 -10  -5    3.34    0.71
   4  10  -5    4.51    1.30
   4 -10  -5    2.16    0.99
  -4 -10  -5    2.85    0.96
   4  10  -5    3.40    1.19
   4  10   6  101.36    4.79
   4 -10   6  124.36    4.66
  -4  10  -6  131.32    4.55
  -4  10   6  111.69    4.70
  -4 -10  -6  127.98    5.01
   4 -10   6  125.19    4.67
  -4 -10   6  121.68    5.27
  -4  10  -6  131.81    4.83
   4 -10  -6  112.40    4.54
   4 -10  -6  110.69    4.76
   4  10  -6  127.92    5.02
   4  10   6  122.35    4.75
  -4 -10   6  128.09    5.11
  -4  10   6  120.23    4.75
   4  10  -6  116.90    4.85
  -4 -10  -6  106.13    4.69
   4  10  -7    1.54    1.35
   4  10   7   -0.18    1.16
   4 -10   7    0.34    0.96
  -4  10   7    0.15    1.04
  -4 -10  -7    0.72    1.28
  -4 -10   7   -0.63    1.48
  -4 -10   7   -0.84    1.36
  -4  10  -7    0.21    0.79
  -4  10  -7    0.11    1.21
   4 -10  -7    0.52    0.88
  -4 -10  -7   -0.48    0.96
   4  10  -7   -0.96    1.21
   4  10   7   -0.98    1.08
   4 -10  -7   -0.81    1.16
  -4  10   7   -1.13    1.13
   4 -10   7    1.51    1.03
   4 -10  -8   73.83    3.46
  -4  10   8   74.76    3.42
  -4  10   8   67.74    3.31
   4 -10   8   72.96    3.27
  -4  10  -8   75.61    3.09
   4 -10   8   85.37    3.43
   4 -10  -8   67.12    3.12
  -4  10  -8   89.37    3.60
  -4  10  -9    0.76    0.87
   4 -10  -9    0.75    1.01
   4 -10   9    0.11    1.06
   4 -10   9    1.71    1.22
  -4  10   9    0.13    1.24
  -4 -11   0   -0.45    1.10
   4  11   0    1.12    0.85
  -4 -11   0   -0.05    1.00
   4  11   0    2.06    1.28
   4  11   1    9.09    1.01
  -4 -11   1    8.01    1.24
  -4 -11  -1    7.45    1.20
   4  11  -1    9.81    1.06
   4  11  -1    6.32    1.38
   4  11   1    9.19    1.25
  -4 -11   1    6.76    1.35
  -4 -11  -1    6.24    1.15
  -4 -11  -2   25.93    1.60
  -4 -11   2   25.26    1.70
  -4 -11   2   27.64    1.99
   4  11   2   22.96    1.64
   4  11   2   24.55    1.44
   4  11  -2   22.96    1.51
   4  11  -2   23.76    1.73
  -4 -11  -2   27.90    1.67
  -4 -11   3    0.23    1.36
  -4 -11  -3    1.44    1.06
  -4 -11   3    3.42    1.22
   4  11   3    1.21    1.03
  -4 -11  -3    1.18    0.95
   4  11  -3    0.99    1.01
   4  11  -3    1.22    1.22
   4  11   3    2.55    0.89
   4 -11  -4    3.11    0.49
   4 -11   4    1.89    0.65
  -4 -11   4    2.44    1.32
  -4  11  -4    2.77    0.68
   4 -11   4    1.54    0.52
  -4 -11   4    1.04    1.19
   4  11   4    2.08    1.01
  -4  11   4    2.97    0.58
  -4  11  -4    3.05    0.51
   4  11  -4    2.43    1.11
  -4 -11  -4    3.02    1.01
   4 -11  -4    2.72    0.58
  -4 -11  -4    3.41    1.14
  -4  11   4    2.62    0.56
   4  11  -4    3.58    1.15
   4  11   4    2.54    0.97
  -4  11   5    5.53    0.83
   4  11   5    7.08    1.20
  -4 -11   5    4.49    1.38
  -4 -11  -5    6.86    1.25
   4 -11  -5    7.32    0.73
  -4 -11   5    5.72    1.58
  -4  11   5    5.92    0.88
   4 -11  -5    4.63    0.92
  -4  11  -5    8.05    0.74
   4  11  -5    4.70    1.22
   4 -11   5    6.87    0.82
   4 -11   5    8.52    0.92
   4  11   5    7.50    1.08
  -4 -11  -5    8.14    1.12
   4  11  -5    8.70    1.37
   4 -11   6    0.95    0.96
  -4  11   6    0.32    0.99
  -4 -11   6    1.98    1.40
   4  11   6    0.11    1.08
   4 -11   6    2.06    0.85
  -4 -11  -6    1.66    0.96
  -4  11   6    1.66    0.93
  -4  11  -6    1.60    0.74
  -4 -11  -6    0.49    1.19
  -4 -11   6    0.43    1.40
  -4  11  -6    1.50    1.10
   4 -11  -6    0.49    0.73
   4  11   6    2.24    1.03
   4  11  -6    1.72    1.33
   4  11  -6   -0.43    1.12
   4 -11  -6    0.62    1.04
   4 -11   7   -0.46    0.91
  -4 -11  -7   -0.54    0.97
  -4 -11   7    2.03    1.53
  -4 -11  -7    1.20    1.28
   4 -11  -7   -0.05    1.02
  -4  11  -7   -0.20    1.08
  -4  11   7   -0.35    1.08
   4 -11   7    1.04    1.01
   4  11  -7    0.34    1.32
   4  11   7   -0.66    1.15
   4  11   7   -0.28    1.07
   4  11  -7    0.06    1.13
  -4  11  -7   -0.83    0.76
  -4 -11   7    0.57    1.29
   4 -11  -7   -0.69    0.81
  -4  11   7    0.85    1.00
   4 -11  -8    2.17    0.90
  -4  11  -8    1.98    1.23
   4 -11  -8    4.65    1.23
  -4  11   8    3.47    1.13
  -4  11  -8    2.03    0.85
   4 -11   8    2.05    0.99
   4 -11   8    2.97    1.16
  -4  11   8    2.83    1.16
   4  12   0  372.41   14.06
   4  12   0  385.16   13.79
  -4 -12   0  369.01   14.09
  -4 -12   0  399.25   13.97
   4  12   1   -0.75    0.86
  -4 -12   1    0.07    1.26
  -4 -12  -1    0.97    1.16
   4  12  -1   -0.62    1.23
   4  12   1   -0.59    1.22
  -4 -12  -1    0.94    1.04
  -4 -12   1   -0.73    1.07
   4  12  -1    0.03    0.88
  -4 -12  -2  309.73   12.33
  -4 -12  -2  354.80   12.36
   4  12  -2  349.97   12.25
   4  12   2  350.98   12.18
  -4 -12   2  324.49   12.55
  -4 -12   2  349.44   12.41
   4  12  -2  321.50   12.35
   4  12   2  319.33   12.34
   4  12   3    1.35    1.11
   4  12   3    1.66    0.92
  -4 -12   3    3.98    1.37
  -4 -12  -3    3.33    1.09
  -4 -12   3    2.69    1.21
   4  12  -3    3.21    1.16
   4  12  -3    2.66    1.03
  -4 -12  -3    2.19    1.11
   4  12  -4  196.85    7.14
  -4 -12  -4  168.35    7.02
  -4 -12   4  188.69    7.43
   4  12   4  170.47    7.07
  -4 -12   4  190.71    7.27
  -4 -12  -4  198.02    7.16
   4  12   4  194.10    6.97
   4  12  -4  183.53    7.09
  -4  12   5    1.03    0.61
  -4 -12   5    0.96    1.24
   4  12   5   -1.82    1.17
   4 -12   5   -0.03    0.56
  -4 -12  -5    1.08    1.16
   4 -12  -5   -0.25    0.51
  -4 -12   5    1.40    1.41
  -4  12   5    1.05    0.64
   4 -12   5    0.66    0.69
  -4  12  -5   -0.11    0.69
   4  12  -5    0.10    1.08
   4  12   5    1.46    0.96
   4 -12  -5    0.19    0.63
  -4  12  -5    0.11    0.52
   4  12  -5    0.45    1.18
  -4 -12  -5    0.81    0.96
  -4  12   6   85.76    3.61
   4 -12   6   95.37    3.70
   4  12  -6   95.18    3.93
  -4 -12  -6   96.30    4.04
  -4 -12   6   93.41    4.25
  -4  12   6   87.20    3.61
  -4 -12   6   93.95    4.12
  -4  12  -6   94.96    3.72
   4 -12  -6   84.01    3.64
   4  12   6  101.24    3.85
   4 -12  -6   90.70    3.53
   4  12  -6  101.69    4.10
  -4  12  -6   97.88    3.53
  -4 -12  -6   91.42    3.89
   4 -12   6   96.73    3.60
   4  12   6   86.13    3.93
   4 -12  -7    0.68    0.73
  -4 -12   7    1.11    1.47
  -4  12  -7    2.16    1.10
  -4  12   7    1.74    0.94
  -4  12  -7    0.65    0.74
  -4  12   7    1.15    0.90
   4  12  -7    0.52    1.12
  -4 -12  -7    0.82    1.09
   4  12   7    0.77    1.11
  -4 -13   0    7.58    1.20
   4  13   0    9.87    1.42
  -4 -13   0    9.12    1.42
   4  13   0    8.27    0.98
   4  13   1    1.91    0.85
  -4 -13  -1    1.49    1.12
   4  13  -1    2.18    0.93
  -4 -13   1    0.58    1.07
  -4 -13  -1    0.33    1.06
   4  13   1    1.81    1.30
   4  13  -1   -0.21    1.20
  -4 -13   1    1.08    1.26
  -4 -13   2    0.28    1.32
   4  13   2   -1.11    1.22
  -4 -13  -2    1.10    1.13
   4  13  -2    1.43    0.92
  -4 -13  -2    0.10    1.05
   4  13  -2   -2.23    1.17
   4  13   2    1.06    0.87
  -4 -13   2   -1.15    1.08
  -4 -13  -3    7.61    1.14
   4  13   3    6.20    1.16
   4  13   3    8.56    0.99
   4  13  -3    4.76    1.13
  -4 -13  -3    5.58    1.17
   4  13  -3    6.11    1.08
  -4 -13   3    8.86    1.41
  -4 -13   3    6.05    1.22
  -4 -13   4    1.31    1.21
   4  13  -4    4.42    1.21
   4  13  -4    3.27    1.02
  -4 -13  -4    2.15    1.08
   4  13   4    1.44    1.18
   4  13   4    1.71    0.89
  -4 -13  -4    0.88    1.09
  -4 -13   4    1.67    1.29
   4  13   5    1.52    0.98
  -4 -13  -5    3.81    1.11
   4  13  -5    2.29    1.14
  -4 -13   5   -0.15    1.35
  -4 -13  -5    2.64    1.25
   4  13  -5    3.13    1.05
  -4 -13   5    1.77    1.22
   4  13   5    2.09    1.14
  -4 -13   6    0.97    1.28
   4  13   6    1.75    1.07
  -4 -13  -6    1.89    1.27
   4  13  -6    2.38    1.18
  -4 -13  -6    1.02    1.02
   4  13  -6    1.19    1.13
   4  13   6    1.98    1.00
  -4 -13   6    0.61    1.29
   4  14   0   49.40    2.19
  -4 -14   0   44.72    2.52
  -4 -14   0   50.49    2.38
   4  14   0   46.75    2.47
  -4 -14   1    3.34    1.22
   4  14   1    1.06    0.89
  -4 -14   1    0.70    1.02
   4  14   1    0.50    1.29
   4  14  -1    0.40    1.07
   4  14  -1    2.23    0.87
  -4 -14  -1    0.50    1.02
  -4 -14  -1    1.13    1.15
   4  14   2   61.86    2.58
  -4 -14  -2   55.63    2.83
  -4 -14   2   58.45    2.78
   4  14  -2   58.23    2.59
   4  14  -2   61.67    2.75
  -4 -14   2   55.47    2.90
   4  14   2   63.11    2.89
  -4 -14  -2   62.17    2.80
  -4 -14  -3   -0.06    1.13
   4  14  -3    0.33    0.97
   4  14  -3    0.95    0.94
  -4 -14  -3   -0.05    1.05
   4  14   3    0.59    0.86
  -4 -14   3    0.13    1.24
  -4 -14   3    0.63    1.10
   4  14   3   -0.10    1.15
   4  14   4   62.79    2.56
  -4 -14  -4   50.37    2.64
   4  14  -4   56.67    2.61
  -4 -14  -4   59.21    2.73
   4  14   4   54.18    2.72
  -4 -14   4   58.70    2.93
  -4 -14   4   56.85    2.80
   4  14  -4   56.83    2.61
  -4 -14   5   -0.54    1.14
  -4 -14   5    1.75    1.19
   4  14   5    0.75    0.93
   4  14  -5    1.37    1.14
  -4 -14  -5    1.33    1.08
  -4 -14  -5    1.67    1.14
   4  14   5    1.20    1.12
   4  14  -5   -0.43    0.97
  -4 -14   6   45.72    2.52
   4  14  -6   46.20    2.24
  -4 -14  -6   43.33    2.33
  -4 -14   6   51.59    2.56
   4  14   6   40.06    2.31
  -4 -15   0   -0.25    0.97
   4  15   0   -0.11    0.80
  -4 -15   0   -0.11    1.09
   4  15   0    1.70    1.02
  -4 -15   1    1.91    1.13
  -4 -15  -1    2.82    1.12
  -4 -15  -1    0.71    1.01
  -4 -15   1    1.92    1.00
   4  15   1    1.64    0.85
   4  15  -1    1.72    0.85
   4  15   1    2.11    1.18
   4  15  -1    1.14    1.03
   4  15  -2    3.62    1.01
  -4 -15   2    3.81    1.08
   4  15   2    2.06    0.87
   4  15  -2    1.46    0.87
  -4 -15   2    3.98    1.12
   4  15   2    4.73    1.22
  -4 -15  -2    3.47    1.13
  -4 -15  -2    2.32    1.00
  -4 -15   3    1.95    1.15
   4  15  -3    3.32    0.92
   4  15  -3    0.65    0.92
  -4 -15  -3    1.96    1.15
   4  15   3    0.83    0.84
  -4 -15  -3    2.14    1.04
   4  15   3    2.40    1.16
  -4 -15   3    0.93    0.98
   4  15  -4    2.80    0.99
  -4 -15  -4    0.79    1.07
   4  15   4    2.33    0.97
   4  15   4    1.70    1.10
   4  15  -4    0.83    0.89
  -4 -15   4    0.62    1.07
  -5   0   0    0.46    0.63
   5   0   0    0.25    0.63
  -5   0   0    0.49    0.61
   5   0   0    0.33    0.61
  -5   0   1  517.50   18.57
  -5   0  -1  536.98   18.52
   5   0   1  504.22   18.42
   5   0   1  494.95   18.48
  -5   0   1  555.67   18.61
   5   0  -1  494.63   18.55
  -5   0  -1  521.55   18.48
   5   0  -1  525.24   18.56
   5   0   2    3.13    0.72
   5   0   2    3.18    0.65
   5   0  -2    4.68    0.97
  -5   0  -2    3.03    0.67
  -5   0   2    4.18    0.89
  -5   0   2    3.95    0.87
  -5   0  -2    2.94    0.70
   5   0  -2    3.35    0.91
   5   0  -3 1249.31   46.64
   5   0   3 1271.19   46.49
  -5   0  -3 1405.59   46.54
   5   0   3 1338.63   46.39
  -5   0   3 1273.49   46.70
  -5   0   3 1346.30   46.63
   5   0  -3 1307.23   46.67
  -5   0  -3 1310.02   46.42
   5   0   4   10.48    0.88
  -5   0   4    9.14    1.25
   5   0  -4    7.20    1.21
   5   0   4    8.30    0.98
  -5   0  -4   11.13    1.04
  -5   0  -4    8.73    0.88
   5   0  -4   10.23    1.26
  -5   0   4    8.76    1.15
   5   0   5   42.49    1.89
  -5   0  -5   42.01    2.05
   5   0  -5   38.97    2.22
   5   0   5   38.90    1.98
  -5   0   5   33.58    2.26
  -5   0   5   41.62    2.19
  -5   0  -5   38.24    1.82
   5   0  -5   36.98    2.11
   5   0  -6    0.18    1.04
   5   0  -6   -0.07    1.07
  -5   0   6   -0.20    1.10
   5   0   6    0.05    0.88
  -5   0  -6   -0.08    0.76
   5   0   6   -0.35    0.80
  -5   0  -6    1.11    0.94
  -5   0   6    1.30    1.28
   5   0  -7  436.02   15.87
  -5   0  -7  431.58   15.53
  -5   0  -7  470.50   15.81
   5   0   7  409.95   15.68
  -5   0   7  367.92   15.89
   5   0   7  460.03   15.59
  -5   0   7  431.35   15.84
   5   0  -7  418.01   15.74
   5   0  -8   22.66    1.85
  -5   0  -8   23.36    1.75
  -5   0   8   23.88    1.89
  -5   0  -8   22.00    1.47
   5   0  -8   20.81    1.74
   5   0   8   21.46    1.65
  -5   0   8   19.71    1.92
   5   0   8   21.44    1.49
   5   0  -9   45.15    2.59
   5   0   9   51.42    2.66
  -5   0   9   51.14    3.00
  -5   0  -9   50.52    2.43
   5   1   0    0.94    0.67
   5  -1   0    0.35    0.64
  -5  -1   0    1.38    0.68
  -5   1   0    2.07    0.68
   5  -1   0    0.43    0.62
   5   1   0    1.32    0.65
  -5   1   0    0.67    0.60
  -5  -1   0    1.69    0.65
   5  -1   1   90.73    3.53
   5   1   1   88.74    3.56
   5   1   1   96.13    3.64
  -5  -1   1   99.10    3.77
  -5   1   1   98.32    3.70
   5  -1  -1   86.71    3.67
   5  -1   1   92.54    3.61
   5   1  -1   87.37    3.69
  -5  -1   1   88.91    3.70
  -5   1   1   88.35    3.68
  -5  -1  -1   91.79    3.66
  -5   1  -1   94.34    3.61
  -5   1  -1   89.22    3.58
   5  -1  -1   94.69    3.68
  -5  -1  -1   88.54    3.60
   5   1  -1   96.13    3.73
  -5   1   2   15.13    1.20
  -5  -1   2   18.38    1.28
  -5  -1   2   13.56    1.18
  -5   1   2   14.02    1.19
  -5   1  -2   16.59    1.06
  -5  -1  -2   14.33    1.06
   5   1   2   14.04    0.95
   5  -1   2   17.40    0.98
   5   1   2   14.22    1.07
   5  -1   2   15.06    1.02
  -5  -1  -2   15.39    1.03
  -5   1  -2   16.84    1.04
   5   1  -2   13.62    1.20
   5  -1  -2   11.86    1.20
   5  -1  -2   13.20    1.20
   5   1  -2   16.13    1.29
  -5   1   3   50.65    2.60
  -5  -1   3   54.13    2.63
   5  -1  -3   55.21    2.58
   5   1  -3   48.91    2.50
  -5   1   3   54.57    2.50
  -5  -1   3   56.62    2.53
  -5  -1  -3   57.37    2.41
  -5   1  -3   61.91    2.42
   5   1  -3   53.15    2.54
  -5   1  -3   52.02    2.28
  -5  -1  -3   50.78    2.28
   5  -1  -3   51.30    2.51
   5   1   3   48.51    2.36
   5  -1   3   53.33    2.37
   5   1   3   55.04    2.27
   5  -1   3   57.26    2.26
   5  -1  -4    0.05    0.96
   5   1  -4   -0.57    0.93
  -5  -1   4    1.97    1.06
  -5   1   4    1.27    1.10
  -5  -1   4    0.91    0.99
  -5   1   4    1.13    0.94
  -5   1  -4    1.57    0.81
  -5  -1  -4    0.85    0.81
   5  -1   4    2.14    0.71
   5   1   4    2.01    0.69
   5   1   4    0.76    0.74
   5  -1   4    2.70    0.81
  -5  -1  -4    0.24    0.66
  -5   1  -4    2.47    0.67
   5  -1  -4    1.67    1.11
   5   1  -4    0.24    0.97
   5  -1  -5   16.69    1.46
   5   1  -5   16.63    1.48
  -5   1   5   14.41    1.47
  -5  -1   5   14.88    1.57
  -5  -1   5   15.94    1.42
   5   1   5   14.05    1.21
   5  -1   5   16.35    1.23
  -5  -1  -5   15.35    1.28
  -5   1  -5   14.44    1.22
   5   1   5   16.58    1.12
   5  -1   5   14.85    1.06
   5  -1  -5   13.53    1.36
   5   1  -5   12.83    1.32
  -5  -1  -5   15.70    1.09
  -5   1  -5   12.26    1.01
  -5  -1  -6    6.49    0.90
  -5   1  -6    6.65    0.91
  -5   1   6    7.61    1.28
  -5  -1   6    7.41    1.33
   5  -1  -6    7.38    1.21
   5   1  -6    6.29    1.13
   5   1  -6    8.99    1.30
   5  -1  -6    7.04    1.28
   5   1   6    8.34    1.09
   5  -1   6    6.23    1.05
  -5   1   6    4.88    1.37
  -5  -1   6    6.28    1.38
  -5  -1  -6    9.33    1.15
  -5   1  -6    5.71    1.07
   5   1   6    8.82    0.96
   5  -1   6    7.54    0.94
  -5   1   7    6.35    1.48
  -5  -1  -7    4.12    0.94
  -5   1  -7    4.51    0.94
  -5  -1   7    8.43    1.39
  -5   1   7    3.70    1.30
   5   1  -7    6.85    1.27
  -5   1  -7    8.07    1.26
  -5  -1  -7    5.61    1.24
   5  -1  -7    7.20    1.44
   5   1  -7    6.19    1.33
   5  -1  -7    5.58    1.21
   5   1   7    5.48    1.02
   5  -1   7    8.56    1.07
   5  -1   7    5.50    1.12
   5   1   7    5.59    1.15
  -5  -1   7    5.94    1.50
   5   1  -8    0.59    1.13
   5  -1  -8    0.06    1.22
   5   1   8    0.54    0.93
   5  -1   8    1.79    1.00
   5   1   8    1.63    1.08
   5  -1   8    1.39    1.12
  -5   1   8    0.22    1.24
  -5  -1   8    2.05    1.32
   5  -1  -8    0.46    1.30
   5   1  -8   -1.77    1.32
  -5  -1   8    2.48    1.38
  -5   1   8   -1.66    1.53
  -5   1  -8   -0.07    1.20
  -5  -1  -8    1.46    0.92
  -5   1  -8    0.32    0.93
  -5  -1  -8    0.55    1.13
   5   1   9    1.05    1.20
   5  -1   9    0.83    1.18
   5  -1  -9   -0.67    1.32
   5   1  -9   -0.48    1.24
  -5  -1  -9   -0.05    1.01
  -5   1  -9   -0.05    0.97
  -5   1   9    1.01    1.44
  -5  -1   9    0.80    1.48
  -5  -2   0    0.08    0.63
  -5  -2   0    0.49    0.67
  -5   2   0    0.10    0.65
   5   2   0   -0.15    0.64
   5  -2   0    0.30    0.61
   5  -2   0    0.28    0.60
   5   2   0   -0.04    0.62
   5  -2   1  685.98   24.15
   5   2   1  745.64   24.29
  -5   2  -1  652.90   24.22
  -5  -2  -1  696.55   24.37
   5   2   1  683.90   24.30
  -5  -2   1  670.81   24.42
   5   2  -1  697.98   24.36
   5  -2   1  678.82   24.23
  -5   2   1  716.50   24.32
  -5   2   1  670.26   24.31
   5   2  -1  742.23   24.40
   5  -2  -1  695.35   24.29
  -5  -2  -1  652.47   24.30
  -5   2  -1  674.60   24.21
   5  -2   2    0.75    0.68
   5   2   2    0.32    0.68
   5   2   2    0.06    0.58
   5  -2   2    1.17    0.59
   5  -2  -2    0.56    0.85
  -5  -2   2    0.69    0.85
  -5   2   2    1.74    0.85
  -5  -2  -2    1.03    0.62
  -5   2  -2    1.58    0.64
   5   2  -2    0.77    0.84
  -5  -2   2    0.26    0.78
  -5   2   2    0.83    0.81
   5  -2  -2    0.58    0.85
   5   2  -2    0.16    0.77
  -5   2  -2    1.26    0.64
  -5  -2  -2    0.58    0.71
  -5   2   3 1509.78   56.13
  -5  -2   3 1479.73   56.25
  -5   2   3 1629.83   56.09
  -5  -2   3 1518.44   56.13
   5   2  -3 1553.93   56.15
   5  -2  -3 1609.43   56.16
   5  -2  -3 1539.59   56.09
   5  -2   3 1593.17   55.98
   5   2   3 1548.81   56.04
  -5   2  -3 1615.75   55.91
  -5  -2  -3 1618.15   55.95
   5   2   3 1643.30   55.93
   5  -2   3 1646.86   55.89
  -5   2  -3 1624.25   56.00
  -5  -2  -3 1628.30   56.07
   5   2  -3 1484.79   56.15
   5   2  -4    1.80    0.98
   5  -2  -4    2.36    1.01
  -5  -2  -4    3.64    0.93
  -5   2  -4    3.40    0.88
  -5   2   4    3.53    1.00
  -5   2   4    2.85    1.09
  -5  -2   4    2.93    1.10
  -5  -2   4    2.53    0.99
  -5  -2  -4    4.74    0.80
  -5   2  -4    3.47    0.72
   5   2   4    3.28    0.86
   5  -2   4    3.54    0.90
   5  -2  -4    2.70    1.08
   5   2  -4    3.51    1.09
   5  -2   4    5.12    0.75
   5   2   4    2.98    0.74
  -5  -2   5  152.11    7.34
   5  -2   5  183.91    7.02
   5   2   5  191.06    7.07
   5   2  -5  221.62    7.38
   5  -2  -5  178.96    7.20
   5   2   5  205.02    6.97
   5  -2   5  187.58    6.89
   5   2  -5  178.12    7.15
   5  -2  -5  169.53    7.05
  -5   2  -5  186.85    6.88
  -5  -2  -5  162.90    6.91
  -5  -2   5  188.03    7.23
  -5   2   5  168.15    7.23
  -5  -2  -5  200.69    7.14
  -5   2  -5  200.19    7.09
  -5   2   5  191.74    7.16
   5  -2  -6   22.12    1.67
  -5   2   6   17.28    1.73
  -5  -2  -6   20.12    1.28
  -5   2  -6   20.24    1.26
   5   2  -6   21.15    1.63
   5   2  -6   21.23    1.58
   5  -2  -6   19.14    1.53
   5  -2   6   21.11    1.30
  -5  -2   6   18.05    1.81
   5   2   6   20.71    1.34
  -5   2   6   20.61    1.60
  -5  -2  -6   17.84    1.48
  -5   2  -6   24.05    1.56
   5   2   6   18.35    1.45
   5  -2   6   17.48    1.40
  -5  -2   7  514.07   20.82
  -5   2   7  504.58   20.66
  -5  -2  -7  559.86   20.61
   5   2  -7  565.45   20.67
   5  -2  -7  571.54   20.67
  -5  -2   7  557.09   20.67
  -5   2   7  590.33   20.66
   5  -2   7  599.69   20.36
   5   2   7  610.05   20.42
  -5   2  -7  572.06   20.32
  -5  -2  -7  545.60   20.34
  -5   2  -7  629.06   20.61
   5  -2   7  565.10   20.49
   5   2   7  561.98   20.53
   5  -2  -7  543.53   20.49
   5   2  -7  555.55   20.56
  -5  -2   8    3.20    1.27
  -5   2   8    1.95    1.27
   5   2   8    2.50    0.98
   5  -2  -8   -0.15    1.31
   5   2  -8    0.99    1.23
   5  -2   8    1.49    1.10
   5   2   8    1.97    1.09
  -5  -2  -8    3.51    1.18
  -5  -2  -8    0.87    0.90
  -5   2  -8    1.69    0.95
  -5   2  -8    2.09    1.22
  -5  -2   8    0.86    1.46
  -5   2   8    1.82    1.45
   5  -2   8    4.61    1.05
   5  -2  -8    1.53    1.20
   5   2  -8    2.00    1.24
   5  -2   9   78.63    3.64
  -5   2  -9   86.65    3.49
  -5   2   9   70.77    3.89
   5  -2  -9   81.79    3.69
   5  -3   0    2.67    0.65
   5   3   0    3.46    0.75
  -5  -3   0    2.40    0.80
  -5  -3   0    3.71    0.75
  -5   3   0    4.26    0.76
   5  -3   0    3.35    0.73
   5   3   0    2.74    0.77
   5  -3  -1   81.03    3.20
  -5   3  -1   80.19    3.13
  -5  -3  -1   71.42    3.16
   5   3  -1   83.02    3.31
  -5   3   1   74.86    3.21
   5  -3   1   81.84    3.06
   5   3   1   85.46    3.19
  -5  -3  -1   87.54    3.32
   5   3   1   77.00    3.23
  -5  -3   1   86.59    3.39
   5   3  -1   69.04    3.25
   5  -3   1   78.90    3.13
   5  -3  -1   78.51    3.27
  -5  -3   1   71.43    3.28
  -5  -3   2    2.31    0.90
  -5   3  -2    2.70    0.68
  -5  -3  -2    3.25    0.72
   5   3  -2    2.57    0.90
   5   3   2    3.82    0.69
   5  -3   2    3.03    0.60
  -5   3   2    2.94    0.91
   5   3  -2    1.14    0.86
   5  -3  -2    3.08    0.94
   5  -3  -2    2.85    0.90
  -5   3   2    2.75    0.85
  -5  -3  -2    3.97    0.78
  -5   3  -2    3.34    0.68
   5   3   2    2.90    0.77
   5  -3   2    2.19    0.71
  -5  -3   2    3.65    0.93
  -5   3   3   33.87    1.94
   5  -3   3   34.55    1.70
   5   3   3   31.34    1.76
  -5  -3   3   33.47    2.01
   5  -3  -3   37.03    1.96
   5   3  -3   29.59    1.89
   5   3  -3   32.79    1.95
   5  -3  -3   35.27    1.91
   5   3   3   35.65    1.66
   5  -3   3   35.46    1.59
  -5  -3  -3   33.75    1.68
  -5   3  -3   33.86    1.60
  -5   3   3   34.52    1.82
  -5  -3   3   39.67    1.99
  -5   3  -3   39.31    1.77
  -5  -3  -3   36.56    1.81
  -5   3  -4   51.30    2.26
   5   3   4   53.65    2.19
  -5  -3   4   48.87    2.48
  -5   3   4   49.92    2.39
  -5  -3   4   45.01    2.51
  -5   3   4   43.00    2.42
   5  -3   4   51.09    2.10
  -5   3  -4   47.74    2.10
   5   3  -4   50.82    2.52
   5  -3  -4   45.09    2.46
   5  -3   4   48.36    2.22
   5   3   4   48.76    2.32
   5   3  -4   42.32    2.36
   5  -3  -4   48.02    2.34
  -5  -3  -4   48.65    2.33
  -5  -3  -4   46.92    2.16
  -5   3   5   19.52    1.67
   5   3  -5   18.34    1.52
   5   3   5   22.74    1.32
   5  -3   5   20.96    1.26
  -5  -3   5   16.79    1.74
  -5  -3   5   23.34    1.65
   5  -3  -5   21.23    1.62
   5   3  -5   18.48    1.61
  -5   3  -5   23.44    1.45
  -5  -3  -5   20.26    1.45
   5  -3  -5   20.52    1.51
   5  -3   5   21.30    1.38
   5   3   5   20.33    1.45
  -5   3  -5   19.15    1.20
  -5  -3  -5   17.05    1.23
  -5   3   5   19.46    1.54
  -5  -3  -6    9.41    0.99
  -5  -3   6    8.79    1.32
  -5   3  -6   10.79    1.28
  -5  -3  -6    8.62    1.17
  -5   3   6    8.86    1.43
  -5  -3   6    7.70    1.47
  -5   3  -6    9.33    0.96
  -5   3   6    9.04    1.27
   5   3  -6    9.30    1.29
   5  -3  -6    9.18    1.26
   5  -3   6    9.05    1.13
   5   3  -6    7.59    1.31
   5  -3  -6    7.41    1.28
   5   3   6    7.40    1.13
   5   3   6    9.31    1.04
   5  -3   6    8.71    0.99
  -5   3   7    0.98    1.27
  -5   3  -7    2.97    1.15
  -5   3  -7    1.32    0.87
  -5  -3  -7    1.93    0.91
  -5   3   7   -0.40    1.25
  -5  -3   7    0.86    1.21
   5   3  -7    2.68    1.22
  -5  -3  -7    1.88    1.11
   5  -3  -7   -0.63    1.25
   5   3  -7    2.36    1.26
   5  -3  -7   -0.51    1.11
   5  -3   7    1.59    0.93
   5   3   7    1.65    0.96
  -5  -3   7    1.25    1.48
   5  -3   7    0.89    1.05
   5   3   7    0.55    1.06
   5   3   8    3.24    1.00
   5  -3   8    3.00    1.17
   5   3   8    2.23    1.13
   5  -3  -8    3.65    1.35
   5   3  -8    2.35    1.28
  -5   3  -8    2.49    0.94
  -5  -3  -8    2.64    0.96
  -5  -3  -8    2.83    1.19
  -5  -3   8    3.27    1.33
  -5   3   8    4.26    1.40
  -5   3  -8    2.73    1.20
  -5   3   8    2.37    1.49
  -5  -3   8    1.67    1.42
   5  -3   8    3.68    1.06
   5   3  -8    4.61    1.27
   5  -3  -8    2.57    1.22
  -5   3   9    3.26    1.53
  -5   3  -9    3.26    1.07
   5   4   0    0.12    0.70
   5  -4   0    0.13    0.72
  -5  -4   0   -0.14    0.76
  -5  -4   0    0.28    0.64
  -5   4   0   -0.06    0.70
   5   4   0   -0.11    0.66
   5  -4   0    0.31    0.58
  -5   4   1  444.87   17.66
  -5  -4   1  468.56   17.77
  -5   4  -1  461.80   17.55
  -5  -4  -1  500.35   17.67
   5   4  -1  523.01   17.77
  -5  -4  -1  539.31   17.80
   5  -4  -1  515.98   17.61
   5   4  -1  463.54   17.74
  -5  -4   1  537.64   17.90
   5  -4   1  468.35   17.57
   5   4   1  491.61   17.70
   5  -4  -1  470.96   17.72
   5  -4   1  516.68   17.50
   5   4   1  515.05   17.64
  -5   4  -2    4.70    0.75
  -5  -4   2    3.74    1.00
   5   4   2    3.99    0.73
  -5   4   2    3.43    0.96
   5  -4   2    4.31    0.61
  -5  -4  -2    2.64    0.79
  -5  -4  -2    3.31    0.75
  -5   4  -2    2.71    0.66
   5  -4  -2    3.45    0.89
   5   4  -2    2.49    0.90
   5  -4   2    3.01    0.69
  -5  -4   2    4.16    0.98
  -5   4   2    3.92    0.85
   5   4   2    3.54    0.81
   5   4  -2    3.50    0.98
   5  -4  -2    3.33    0.88
  -5   4  -3  931.49   31.75
   5  -4  -3  934.46   31.85
   5   4   3  909.02   31.74
  -5   4   3  855.00   31.90
  -5  -4   3  856.81   32.06
   5   4  -3  906.71   32.00
   5  -4  -3  889.59   31.87
   5   4  -3  800.33   31.94
  -5   4   3  917.42   31.82
  -5  -4   3  976.51   32.07
   5  -4   3  900.76   31.63
  -5  -4  -3  905.81   31.87
   5   4   3  882.07   31.83
   5  -4   3  887.91   31.72
  -5   4  -3  883.44   31.66
  -5  -4  -3  882.65   31.76
   5  -4   4    4.55    0.84
   5   4   4    2.27    0.88
   5  -4   4    3.44    0.71
  -5  -4  -4    2.50    0.92
  -5   4  -4    3.83    0.87
   5   4  -4    5.51    1.11
  -5   4   4    3.12    1.11
  -5  -4   4    5.45    1.19
   5   4   4    3.68    0.81
  -5   4  -4    4.33    0.74
  -5  -4  -4    4.51    0.80
  -5   4   4    4.29    1.00
  -5  -4   4    4.43    1.08
   5  -4  -4    5.09    1.01
   5   4  -4    3.05    1.05
   5  -4  -4    3.93    1.09
   5  -4   5   86.46    3.60
  -5   4  -5   92.08    3.68
  -5  -4  -5   96.01    3.80
   5   4  -5   83.66    3.81
  -5   4   5   83.35    3.84
  -5  -4   5   89.48    4.10
  -5  -4   5   89.03    3.89
   5   4   5   89.06    3.59
   5   4  -5   93.15    3.91
   5  -4  -5   88.25    3.85
   5   4   5   84.54    3.70
  -5   4  -5   82.77    3.45
   5  -4  -5   88.92    3.67
   5  -4   5   85.71    3.49
  -5  -4  -5   90.97    3.58
   5  -4   6   -0.29    0.93
  -5  -4  -6    0.51    0.81
  -5   4  -6    0.98    0.99
  -5  -4  -6    1.37    0.97
   5  -4  -6    1.03    1.03
  -5   4   6    0.46    1.15
  -5  -4   6    0.45    1.38
   5   4  -6    0.38    1.08
   5  -4  -6    1.18    1.15
   5   4  -6   -0.29    1.24
   5   4   6    1.06    0.93
   5   4   6    1.00    0.87
  -5  -4   6    0.97    1.14
  -5   4   6    1.52    1.26
  -5   4  -6   -0.14    0.79
  -5  -4   7  272.32   11.05
  -5  -4   7  289.49   10.82
  -5   4   7  249.32   10.75
  -5   4  -7  305.63   10.70
   5   4   7  298.66   10.54
   5   4  -7  298.93   10.88
   5   4   7  278.72   10.64
   5   4  -7  284.42   10.73
  -5  -4  -7  301.72   10.75
  -5   4   7  287.02   10.74
  -5  -4  -7  273.65   10.47
  -5   4  -7  279.82   10.41
  -5  -4   8   12.46    1.57
   5   4   8    7.80    1.28
  -5  -4  -8   11.09    1.15
   5   4  -8   11.71    1.52
   5   4   8   10.14    1.21
  -5  -4  -8   12.64    1.46
   5   4  -8   12.20    1.50
  -5  -4   8    9.91    1.73
   5  -5   0    0.93    0.52
   5   5   0    1.07    0.69
   5  -5   0   -0.03    0.74
  -5  -5   0    0.72    0.82
  -5   5   0   -0.03    0.66
   5   5   0    0.98    0.75
  -5  -5   0    0.30    0.73
  -5  -5   1   62.45    2.74
  -5  -5   1   60.76    2.68
  -5  -5  -1   59.72    2.56
  -5   5  -1   58.90    2.42
   5  -5  -1   60.52    2.43
   5   5  -1   56.18    2.62
   5   5   1   57.72    2.58
   5   5  -1   56.16    2.63
   5  -5   1   58.24    2.45
  -5  -5  -1   57.43    2.60
   5   5   1   59.50    2.51
  -5   5   1   57.89    2.56
   5  -5  -1   58.28    2.59
  -5  -5   2   43.35    2.23
  -5  -5  -2   45.98    2.09
  -5  -5  -2   43.35    1.97
   5   5  -2   44.86    2.16
  -5   5  -2   40.10    1.82
  -5   5   2   37.54    2.03
   5   5   2   44.10    1.94
   5   5  -2   43.24    2.22
  -5  -5   2   45.43    2.23
   5  -5   2   37.86    1.85
   5   5   2   42.68    2.02
   5  -5  -2   38.55    1.95
  -5  -5   3   37.78    2.21
  -5  -5  -3   38.14    1.85
  -5   5  -3   40.34    1.72
   5   5   3   34.70    1.90
   5   5  -3   36.06    2.09
   5   5   3   39.94    1.84
  -5   5  -3   41.68    1.84
   5   5  -3   33.83    2.08
  -5   5   3   37.45    1.98
  -5  -5  -3   35.26    1.97
  -5   5   3   36.73    1.90
  -5  -5   3   41.63    2.18
  -5  -5   4   14.78    1.49
  -5  -5  -4   12.10    1.05
  -5   5  -4   13.08    1.00
   5   5  -4   10.91    1.25
  -5  -5  -4   16.35    1.28
   5   5  -4   11.65    1.33
   5   5   4   13.60    1.08
  -5   5   4   10.61    1.24
  -5  -5   4   13.96    1.40
  -5   5   4   13.06    1.24
   5   5   4   16.00    1.22
  -5   5  -4   14.78    1.08
  -5  -5  -5    6.30    0.90
   5   5   5    5.45    1.06
  -5  -5   5    6.22    1.39
   5   5  -5    6.88    1.28
   5   5   5    6.33    0.96
  -5  -5   5    5.76    1.29
   5   5  -5    4.18    1.22
  -5   5   5    6.94    1.15
  -5  -5  -5    6.81    1.10
  -5  -5   6   37.61    2.18
  -5  -5  -6   32.17    1.94
   5   5  -6   32.04    2.10
   5   5   6   32.86    1.76
   5   5   6   32.19    1.93
  -5  -5  -6   31.40    1.76
   5   5  -6   34.34    2.05
  -5  -5   6   32.54    2.33
  -5  -5   7   11.48    1.52
  -5  -5   7    9.22    1.76
   5   5  -7   11.93    1.48
   5   5   7    6.87    1.21
   5   5   7    8.47    1.17
   5  -5   7    9.97    1.12
   5   5  -7    7.88    1.46
  -5  -5  -7   10.69    1.13
  -5  -5  -7   11.54    1.41
  -5   5  -8    4.51    1.31
  -5  -5   8    2.13    1.56
   5   5  -8    6.05    1.35
   5  -5   8    3.51    1.07
   5  -5  -8    5.59    1.23
  -5   5  -8    4.87    0.99
  -5  -5  -8    4.61    1.02
  -5  -5   8    3.39    1.41
   5  -5   8    4.17    1.18
   5   5   8    4.07    1.19
  -5  -5  -8    6.90    1.35
   5  -5  -8    4.17    1.39
   5   5  -8    4.50    1.39
   5   5   8    4.64    1.12
  -5   5   9    3.06    1.47
   5  -5   9    0.06    1.12
   5  -5  -9    0.17    1.22
  -5   5  -9    1.32    1.01
  -5  -6   0    0.46    0.79
  -5  -6   0   -0.10    0.88
   5   6   0    1.61    0.85
   5   6   0   -0.43    0.77
  -5  -6   1  450.83   17.63
   5   6  -1  487.02   17.61
  -5  -6   1  481.88   17.71
   5   6  -1  489.94   17.67
   5   6   1  481.51   17.60
   5   6   1  521.96   17.53
  -5  -6  -1  477.42   17.57
  -5  -6  -1  506.41   17.63
  -5  -6   2   -0.86    1.02
  -5  -6  -2   -0.08    0.74
   5   6  -2    0.26    0.91
   5   6   2    1.21    0.74
  -5  -6  -2    0.43    0.89
  -5  -6   2    0.35    1.02
   5   6   2   -0.49    0.80
   5   6  -2    0.24    0.99
  -5  -6   3  786.56   25.89
  -5  -6  -3  725.19   25.69
   5   6   3  702.31   25.64
   5   6  -3  645.40   25.72
   5   6   3  741.09   25.54
  -5  -6   3  678.20   25.87
  -5  -6  -3  696.67   25.57
   5   6  -3  780.28   25.83
   5   6   4    3.58    0.93
  -5  -6   4    5.03    1.25
  -5  -6   4    4.86    1.21
  -5  -6  -4    3.75    1.06
  -5  -6  -4    2.90    0.81
   5   6  -4    1.43    1.03
   5   6   4    4.69    0.89
   5   6  -4    2.02    1.06
  -5  -6  -5  237.72    8.63
   5   6  -5  229.43    8.63
  -5  -6   5  225.28    8.92
   5   6   5  219.81    8.53
   5   6   5  238.33    8.44
   5   6  -5  251.84    8.78
   5  -6  -5  223.87    8.59
  -5  -6   5  224.06    8.68
   5  -6   5  218.20    8.36
   5  -6   5  235.69    8.30
   5  -6  -5  206.54    8.35
  -5  -6  -5  216.44    8.39
   5  -6   6    4.49    1.03
  -5  -6  -6    5.73    0.96
  -5  -6  -6    4.98    1.18
   5  -6   6    5.35    0.95
   5  -6  -6    5.38    0.98
  -5   6  -6    5.06    1.10
  -5   6   6    4.28    1.24
  -5  -6   6    6.23    1.55
  -5   6  -6    5.06    0.88
   5   6  -6    3.30    1.29
   5   6   6    2.60    1.07
   5  -6  -6    5.49    1.30
   5   6  -6    5.26    1.22
   5   6   6    4.81    1.05
  -5  -6   6    6.26    1.38
  -5  -6  -7  263.77   10.32
  -5   6  -7  272.54   10.21
  -5  -6  -7  279.50   10.56
  -5   6  -7  310.65   10.51
  -5   6   7  247.94   10.51
   5   6   7  285.31   10.36
   5   6   7  261.96   10.47
   5  -6   7  274.04   10.38
   5  -6  -7  289.63   10.58
   5   6  -7  301.90   10.73
  -5   6   7  290.60   10.51
  -5  -6   7  285.89   11.00
   5   6  -7  286.99   10.57
   5  -6   7  296.58   10.29
   5  -6  -7  253.21   10.30
  -5  -6   7  296.31   10.70
  -5  -6   8   -1.44    1.65
  -5   6  -8    2.98    1.18
  -5   6  -8    0.69    0.89
   5  -6  -8    0.36    1.04
   5   6   8    0.33    1.14
  -5  -6  -8    0.30    0.95
   5  -6   8    0.69    1.03
   5   6  -8   -0.07    1.29
   5  -6   8    0.64    0.98
  -5   6   8    1.37    1.21
  -5   6   8    0.39    1.23
   5  -6  -8    0.70    1.31
  -5   6   9   72.15    3.68
   5  -6  -9   73.21    3.44
  -5   6  -9   80.90    3.29
   5  -6   9   76.40    3.49
   5   7   0    2.31    0.85
   5   7   0    2.61    0.97
  -5  -7   0    3.37    0.98
  -5  -7   0    3.20    1.06
   5  -7   0    1.81    0.74
   5  -7   0    2.14    0.50
   5  -7  -1   30.39    1.55
   5   7   1   34.52    1.84
   5  -7   1   37.04    1.58
  -5  -7   1   26.07    1.82
   5   7   1   32.99    1.68
   5  -7  -1   33.63    1.43
   5   7  -1   31.28    1.79
  -5  -7  -1   32.45    1.84
  -5  -7  -1   32.26    1.79
   5  -7   1   34.64    1.40
  -5  -7   1   29.33    1.90
   5   7   2    5.84    0.87
  -5  -7   2    5.97    1.17
   5  -7  -2    5.10    0.74
   5  -7  -2    5.46    0.79
  -5  -7  -2    4.93    0.92
   5   7  -2    6.61    1.11
  -5  -7  -2    4.68    1.03
   5   7   2    7.25    1.03
  -5  -7   2    5.96    1.20
   5  -7   2    6.16    0.75
   5  -7   2    5.10    0.58
   5   7  -2    6.14    1.18
  -5  -7  -3   15.81    1.32
   5   7   3   15.08    1.16
  -5   7   3   14.01    1.18
   5   7  -3   12.37    1.42
  -5   7  -3   14.10    0.99
  -5  -7   3   14.83    1.57
  -5  -7  -3   14.10    1.19
   5  -7  -3   17.99    1.25
   5   7  -3   16.91    1.42
  -5   7   3   15.33    1.17
   5   7   3   14.62    1.29
  -5  -7   3   16.87    1.53
   5  -7   3   15.48    1.05
   5  -7   3   16.45    0.95
   5  -7  -3   15.10    1.05
  -5   7   4   48.80    2.26
  -5  -7   4   54.38    2.68
  -5   7  -4   53.24    2.24
   5   7   4   49.94    2.26
  -5   7   4   44.79    2.28
  -5  -7   4   46.58    2.68
   5   7  -4   45.42    2.51
   5   7  -4   46.90    2.50
   5  -7  -4   49.63    2.38
   5   7   4   49.14    2.36
   5  -7   4   47.26    2.16
   5  -7   4   51.14    2.10
  -5  -7  -4   52.26    2.46
  -5  -7  -4   46.73    2.25
  -5   7  -4   48.43    2.09
   5  -7  -4   46.99    2.14
  -5  -7  -5    7.79    1.02
  -5   7  -5    6.87    0.88
   5  -7   5    8.29    1.03
   5   7   5    7.81    1.15
  -5   7  -5    6.65    1.06
  -5   7   5    6.72    1.22
  -5  -7   5    7.61    1.54
   5  -7   5    7.79    0.93
   5  -7  -5    8.53    0.98
   5   7   5    7.21    1.06
   5  -7  -5    9.54    1.31
   5   7  -5    9.04    1.34
  -5  -7  -5    7.35    1.25
   5   7  -5    6.38    1.24
  -5  -7   5    8.19    1.40
  -5   7   5    9.22    1.22
  -5  -7  -6    8.76    1.12
   5  -7  -6   10.63    1.16
  -5  -7  -6   12.36    1.40
  -5   7  -6   11.15    1.23
  -5   7   6   12.19    1.42
   5  -7   6   10.63    1.14
   5   7   6   10.00    1.30
  -5  -7   6    8.73    1.70
   5  -7  -6   10.68    1.38
  -5  -7   6   10.05    1.48
  -5   7  -6   10.84    0.98
   5   7   6    9.23    1.17
   5  -7   6   11.92    1.08
   5   7  -6   11.09    1.40
   5   7  -6    8.74    1.48
   5   7   7   -0.50    1.09
  -5  -7  -7   -1.31    1.01
  -5  -7  -7    1.36    1.26
  -5   7   7    0.63    1.21
   5  -7   7   -0.20    0.98
  -5   7  -7    1.92    1.13
  -5  -7   7    0.20    1.60
   5  -7   7    0.28    0.94
  -5   7   7   -0.75    1.19
   5   7  -7   -0.38    1.31
  -5  -7   7    1.12    1.45
   5   7   7    0.35    1.01
   5  -7  -7    0.71    0.99
  -5   7  -7    1.54    0.84
   5  -7  -7    1.85    1.26
   5   7  -7    0.07    1.27
  -5   7   8    2.46    1.28
   5  -7   8    3.20    1.14
   5  -7  -8    2.67    1.38
   5   7   8    3.64    1.25
   5  -7   8    4.41    1.06
  -5   7   8    3.25    1.33
   5   7  -8    4.11    1.35
  -5   7  -8    3.41    0.93
   5  -7  -8    3.41    1.09
  -5   7  -8    3.37    1.24
  -5   7   9    0.74    1.34
  -5   7  -9    1.64    0.98
   5  -7   9    3.80    1.28
   5  -7  -9    4.37    1.18
   5   8   0   -0.46    1.00
   5  -8   0    0.40    0.39
  -5   8   0   -0.08    0.57
   5   8   0   -0.12    0.84
  -5   8   0    0.24    0.46
  -5  -8   0   -0.63    1.00
  -5  -8   0    1.81    1.06
   5  -8   0    0.07    0.54
  -5  -8  -1  420.01   14.15
  -5   8   1  411.29   13.72
   5  -8  -1  393.11   13.67
   5   8   1  409.89   13.97
  -5   8  -1  403.41   13.71
  -5   8   1  352.13   13.74
   5  -8   1  390.44   13.65
  -5  -8   1  408.41   14.19
  -5  -8   1  364.81   14.12
  -5   8  -1  354.86   13.74
  -5  -8  -1  355.61   14.01
   5   8   1  391.66   14.08
   5   8  -1  404.57   14.21
   5   8  -1  405.13   14.04
   5  -8  -1  365.88   13.69
   5  -8   1  388.13   13.79
   5   8  -2    0.86    1.00
  -5  -8  -2    1.47    0.88
  -5  -8  -2    1.78    0.99
   5  -8  -2    0.98    0.57
  -5   8  -2    1.20    0.59
  -5   8   2    1.75    0.70
  -5  -8   2    0.73    1.08
   5   8  -2    1.27    1.19
   5   8   2    1.47    0.83
  -5   8   2    0.98    0.64
  -5  -8   2    1.37    1.13
   5   8   2    0.58    0.95
  -5   8  -2    2.17    0.61
   5  -8  -2    1.88    0.57
   5  -8   2    0.89    0.62
   5  -8   2    1.64    0.49
   5   8   3  398.25   13.30
  -5  -8   3  398.25   13.62
   5   8   3  362.95   13.38
   5  -8   3  332.81   13.11
  -5  -8   3  363.60   13.69
  -5  -8  -3  343.85   13.30
   5   8  -3  418.33   13.55
  -5   8  -3  373.80   13.10
   5  -8  -3  379.02   13.21
   5   8  -3  361.45   13.55
  -5  -8  -3  387.72   13.47
   5  -8   3  388.70   13.06
   5  -8  -3  337.07   13.08
  -5   8   3  342.51   13.18
  -5  -8  -4    0.09    0.87
   5   8  -4   -0.19    1.09
  -5  -8  -4   -0.87    1.11
  -5   8  -4    0.48    0.66
  -5   8   4    0.81    0.92
  -5   8  -4    0.37    0.83
   5  -8   4    0.16    0.72
   5  -8  -4    0.57    0.72
   5  -8   4    1.55    0.68
  -5  -8   4   -0.25    1.31
  -5  -8   4    0.69    1.20
  -5   8   4   -0.22    0.82
   5   8   4    0.58    0.89
   5   8   4    0.63    1.05
   5   8  -4   -0.38    1.14
   5  -8  -4    0.89    0.88
  -5  -8  -5  151.55    5.77
  -5   8   5  136.58    5.53
  -5   8  -5  145.34    5.49
  -5  -8   5  141.22    6.02
   5   8   5  126.50    5.58
   5  -8   5  141.52    5.44
   5   8   5  152.03    5.56
   5   8  -5  140.13    5.78
   5  -8  -5  144.82    5.62
   5  -8   5  152.86    5.37
  -5   8  -5  144.49    5.34
  -5  -8  -5  131.20    5.49
  -5  -8   5  149.03    5.87
  -5   8   5  143.70    5.53
   5   8  -5  135.25    5.68
   5  -8  -5  138.16    5.37
  -5   8   6   -0.05    1.10
  -5  -8  -6    1.40    0.99
  -5   8  -6    2.20    0.81
  -5   8  -6    2.12    1.08
  -5  -8   6    0.66    1.58
   5  -8   6    1.64    0.91
  -5   8   6    3.23    1.11
   5  -8  -6    0.51    1.21
   5   8  -6    2.60    1.26
   5   8  -6    0.41    1.24
   5   8   6    2.67    1.03
   5  -8  -6    2.03    0.93
   5   8   6    2.22    1.15
   5  -8   6    2.18    0.91
   5  -8   7  112.92    4.67
   5  -8  -7  112.51    4.83
  -5   8   7  123.75    4.84
   5   8  -7  122.98    5.07
   5   8   7  108.05    4.83
  -5   8  -7  125.05    4.82
   5  -8   7  125.15    4.62
  -5   8   7  103.95    4.77
  -5   8  -7  116.32    4.51
   5   8   7  121.67    4.73
   5  -8  -7  110.18    4.60
   5  -8   8    1.99    1.04
  -5   8  -8    2.40    1.27
   5  -8  -8    0.32    0.96
  -5   8  -8   -0.04    0.88
  -5   8   8    1.94    1.29
  -5   8   8    0.85    1.25
   5  -8  -8    2.95    1.22
   5  -8   8    3.06    1.07
  -5   8  -9   50.67    2.33
  -5   8   9   43.28    2.65
   5  -8   9   51.72    2.59
   5   9   0    0.05    1.11
   5   9   0    0.20    0.85
   5  -9   1   18.96    0.84
   5   9   1   21.24    1.32
   5  -9  -1   19.17    0.81
   5  -9   1   19.33    0.79
   5  -9  -1   20.44    0.80
   5   9  -1   19.63    1.41
   5   9   1   16.94    1.44
   5   9  -1   22.79    1.67
  -5   9  -1   18.12    0.86
  -5   9   1   19.91    0.86
  -5   9  -1   20.94    0.84
  -5   9   1   19.77    0.83
   5  -9   2   20.76    0.90
  -5   9  -2   16.82    1.01
   5   9   2   18.76    1.49
   5  -9   2   18.86    1.03
   5  -9  -2   20.07    0.92
   5   9  -2   20.44    1.51
  -5   9   2   20.82    1.00
  -5   9  -2   20.03    0.97
   5   9   2   19.66    1.35
  -5   9   2   21.17    0.99
   5  -9  -2   17.73    0.89
   5   9  -2   18.92    1.66
   5   9  -3    7.46    1.34
   5  -9  -3    9.38    0.73
   5   9   3    9.44    1.06
   5  -9  -3    9.34    0.86
  -5   9  -3   10.56    0.80
  -5   9   3   10.39    0.87
   5   9   3    9.84    1.23
   5  -9   3   10.70    0.83
   5  -9   3   11.32    0.76
   5   9  -3    7.32    1.22
  -5   9  -4    3.77    0.85
   5  -9   4    4.13    0.79
  -5   9   4    3.53    0.87
   5  -9   4    3.83    0.73
   5   9   4    4.25    0.97
   5  -9  -4    4.30    0.99
  -5   9   4    3.24    0.85
   5  -9  -4    4.88    0.71
  -5   9  -4    3.31    0.74
  -5   9   5    1.93    0.93
   5  -9   5    2.39    0.82
   5  -9  -5    2.89    0.80
   5  -9   5    3.16    0.88
  -5   9   5    3.01    0.98
   5  -9  -5    1.79    1.09
  -5   9  -5    2.14    1.00
  -5   9  -5    2.06    0.76
   5  -9  -6   14.46    1.18
  -5   9   6   14.71    1.39
   5  -9  -6   16.01    1.50
   5  -9   6   14.87    1.19
   5  -9   6   12.85    1.26
  -5   9  -6   17.86    1.44
  -5   9  -6   15.63    1.13
  -5   9   6   17.58    1.40
  -5  -9   6   15.10    1.71
  -5   9  -7    2.12    1.15
  -5  -9   7    4.33    1.67
  -5   9   7    2.51    1.13
   5  -9   7    3.23    1.04
   5  -9   7    4.51    1.04
   5  -9  -7    3.36    1.23
  -5  -9  -7    2.05    1.03
  -5   9  -7    3.12    0.86
   5  -9  -7    2.32    0.91
  -5   9   7    2.32    1.13
  -5  -9   7    3.70    1.40
   5  -9   8    2.17    1.06
   5  -9  -8    1.81    0.97
  -5   9   8    1.97    1.19
   5  -9   8    1.07    1.05
   5  -9  -8    0.37    1.26
  -5   9  -8    1.09    0.84
  -5   9  -8    2.01    1.23
  -5   9   8    0.56    1.17
  -5   9  -9    0.56    0.94
  -5 -10   2    2.54    1.25
  -5  10  -3  208.98    7.28
  -5  10   3  200.91    7.26
  -5 -10   3  200.80    7.99
   5 -10  -3  199.34    7.20
   5 -10   3  212.16    7.23
  -5  10  -3  202.35    7.24
  -5 -10  -3  184.97    7.60
  -5  10   3  192.47    7.25
   5 -10  -3  200.18    7.24
   5 -10   3  195.40    7.26
  -5 -10   3  220.14    7.95
  -5 -10  -3  225.05    7.81
  -5 -10   4    3.01    1.49
  -5  10   4    0.48    0.72
  -5 -10   4    1.35    1.34
   5 -10   4    1.23    0.70
  -5 -10  -4    1.57    1.16
   5 -10   4    0.91    0.66
   5 -10  -4    1.94    0.61
  -5  10  -4    1.79    0.64
  -5 -10  -4    1.59    0.97
   5 -10  -4    1.22    0.73
  -5  10  -5  162.11    5.92
  -5 -10   5  154.63    6.49
   5 -10   5  155.36    5.82
   5  10   5  148.30    6.12
  -5  10  -5  164.41    5.77
  -5 -10  -5  144.40    6.00
   5 -10  -5  146.65    5.87
   5  10  -5  169.90    6.29
   5  10   5  158.31    6.00
   5 -10  -5  145.64    5.72
   5 -10   5  161.92    5.80
   5  10  -5  159.03    6.21
  -5 -10  -5  169.87    6.25
  -5  10   5  144.74    5.85
  -5  10   5  152.29    5.86
  -5 -10   5  172.67    6.41
  -5  10  -6    0.86    0.79
  -5 -10  -6    0.71    1.26
  -5  10   6    0.08    0.96
   5 -10   6    0.48    0.89
  -5 -10   6    0.87    1.51
  -5  10  -6    0.90    1.07
   5  10   6    0.42    1.03
   5 -10  -6    0.85    0.84
  -5  10   6    0.04    0.98
  -5 -10   6   -0.44    1.39
   5  10  -6    1.00    1.28
   5 -10   6   -0.07    0.93
  -5 -10  -6   -0.81    1.01
   5  10   6    0.53    1.12
   5 -10  -6    0.43    1.12
   5  10  -6   -0.42    1.39
  -5  10   7   86.45    3.97
  -5 -10   7   96.37    4.58
  -5  10  -7  100.11    4.06
  -5  10   7   98.00    4.00
   5  10   7   87.86    4.09
   5 -10  -7   97.14    4.09
   5 -10   7  101.48    3.91
   5 -10   7   97.55    3.92
  -5  10  -7  102.05    3.81
   5  10  -7   95.78    4.17
   5 -10  -7   90.44    3.79
  -5  10  -8    1.91    1.22
   5 -10  -8    0.56    0.94
   5 -10  -8    2.16    1.20
   5 -10   8    0.65    1.06
   5 -10   8    0.23    1.01
  -5  10  -8   -0.52    0.85
  -5  10   8    1.11    1.15
  -5  10   8    1.31    1.13
  -5 -11   0   -0.73    1.10
   5  11   0   -0.36    0.95
   5  11   0    1.09    1.21
  -5 -11   0   -0.37    1.15
  -5 -11   1    5.72    1.36
  -5 -11   1    7.98    1.31
   5  11  -1    6.57    1.42
  -5 -11  -1    4.61    1.20
  -5 -11  -1    5.96    1.23
   5  11  -1    5.25    1.09
   5  11   1    6.33    1.01
   5  11   1    8.25    1.31
  -5 -11   2    2.26    1.37
   5  11   2    0.88    0.93
  -5 -11   2   -0.06    1.19
   5  11   2    0.65    1.08
   5  11  -2    1.53    1.05
  -5 -11  -2    1.19    1.02
  -5 -11  -2   -0.45    1.09
   5  11  -2    0.96    1.27
  -5 -11  -3    3.96    1.25
   5  11   3    4.54    1.02
  -5 -11   3    5.93    1.44
  -5 -11   3    2.66    1.27
   5  11  -3    4.50    1.31
   5  11   3    2.23    1.15
   5  11  -3    4.65    1.19
  -5 -11  -3    3.51    1.10
  -5  11   4   10.51    0.77
  -5 -11  -4   13.05    1.30
   5  11  -4   12.97    1.41
  -5 -11  -4   12.27    1.44
   5 -11   4   12.02    0.78
   5 -11  -4   10.19    0.68
  -5  11  -4   10.29    0.84
  -5 -11   4   13.21    1.75
   5  11  -4   13.08    1.49
  -5  11  -4    9.03    0.74
  -5  11   4   11.74    0.80
   5 -11   4   11.76    0.79
   5  11   4   13.61    1.24
   5 -11  -4    9.92    0.74
   5  11   4   12.75    1.37
  -5 -11   4   11.19    1.56
  -5 -11  -5    1.18    1.22
   5  11  -5    0.63    1.25
  -5  11  -5    0.08    0.69
  -5 -11  -5    0.82    1.04
   5 -11   5    1.97    0.80
   5 -11  -5    0.56    0.60
  -5 -11   5    2.45    1.52
   5  11  -5    0.89    1.17
  -5  11  -5    0.41    0.87
  -5 -11   5   -0.21    1.33
   5 -11   5    0.84    0.74
   5  11   5    1.86    1.19
   5  11   5    0.04    0.96
  -5  11   5    0.95    0.77
  -5  11   5    0.33    0.77
   5 -11  -5    0.32    0.77
   5 -11   6    1.69    0.87
  -5  11   6    0.87    0.89
   5  11  -6    1.89    1.35
  -5 -11  -6    1.90    1.08
  -5 -11  -6    1.17    1.25
  -5 -11   6    0.39    1.52
  -5  11  -6    0.08    1.09
   5  11   6    0.55    1.18
  -5 -11   6    2.70    1.45
   5 -11  -6    0.07    0.93
  -5  11   6    0.43    0.85
   5  11   6    1.90    1.09
   5 -11   6    0.21    0.93
   5 -11  -6    0.15    0.73
   5  11  -6    0.97    1.24
  -5  11  -7   -0.55    1.12
  -5  11  -7   -0.12    0.82
   5 -11   7    0.88    0.91
  -5  11   7   -0.66    0.98
   5 -11  -7   -0.34    0.81
  -5  11   7   -0.82    1.00
   5 -11   7    0.37    1.05
   5 -11  -7    1.58    1.07
   5  12   0   -0.95    0.91
  -5 -12   0    0.06    1.13
  -5 -12   0    0.40    1.21
   5  12   0   -0.19    1.29
  -5 -12  -1  204.85    8.11
   5  12   1  212.38    8.12
  -5 -12  -1  220.39    8.08
   5  12  -1  213.18    8.19
   5  12   1  216.07    7.88
  -5 -12   1  212.70    8.08
  -5 -12   1  209.13    8.26
   5  12  -1  200.53    7.86
   5  12  -2   -1.60    1.04
  -5 -12   2    1.70    1.23
  -5 -12   2   -0.79    1.37
   5  12   2   -0.69    0.91
  -5 -12  -2    1.70    1.14
   5  12   2   -0.74    1.16
  -5 -12  -2   -0.70    1.15
   5  12  -2    2.12    1.26
   5  12   3  142.64    5.45
  -5 -12  -3  129.84    5.56
   5  12  -3  147.25    5.58
   5  12  -3  148.27    5.74
  -5 -12   3  143.34    5.95
   5  12   3  134.18    5.61
  -5 -12   3  140.06    5.72
  -5 -12  -3  142.27    5.67
   5  12   4   -1.01    1.01
  -5 -12  -4    0.06    1.24
   5  12  -4    1.21    1.18
  -5 -12  -4   -0.43    1.06
   5  12  -4    1.01    1.17
  -5 -12   4    0.94    1.41
  -5 -12   4   -0.41    1.30
   5  12   4    1.09    1.12
  -5  12  -5   75.81    3.00
  -5 -12  -5   98.25    3.72
  -5  12   5   79.59    3.00
  -5 -12  -5   85.28    3.48
   5 -12  -5   71.11    2.97
  -5  12  -5   80.00    2.96
   5  12  -5   94.74    3.66
   5  12   5   95.02    3.44
  -5 -12   5   96.73    4.06
   5  12   5   84.62    3.57
   5 -12   5   77.58    2.97
  -5 -12   5   96.48    3.77
  -5  12   5   76.59    2.99
   5 -12  -5   78.78    2.95
   5 -12   5   68.99    3.00
   5  12  -5   92.67    3.62
  -5  12  -6    1.25    0.90
  -5  12   6    1.36    0.77
   5  12   6    0.67    1.17
   5  12  -6    1.05    1.26
  -5  12  -6    0.19    0.67
  -5 -12  -6   -1.35    1.12
  -5 -12   6    2.33    1.61
  -5  12   6    0.46    0.77
   5 -12  -6    0.04    0.65
   5  13   0    1.27    0.95
  -5 -13   0   -0.35    1.27
  -5 -13   0    0.68    1.10
   5  13   0    1.92    1.34
   5  13   1    3.95    1.28
   5  13  -1    3.65    1.31
   5  13   1    6.29    0.99
   5  13  -1    3.43    0.97
  -5 -13   1    6.54    1.25
  -5 -13  -1    4.85    1.16
  -5 -13   1    5.81    1.43
  -5 -13  -1    7.49    1.29
   5  13   2    4.13    1.25
   5  13   2    3.56    0.98
  -5 -13  -2    3.96    1.13
   5  13  -2    2.89    1.01
  -5 -13   2    4.27    1.33
  -5 -13  -2    3.64    1.22
   5  13  -2    4.16    1.21
  -5 -13   2    2.84    1.21
   5  13   3    0.45    1.09
   5  13   3    0.81    0.99
  -5 -13   3   -0.45    1.27
  -5 -13  -3    2.38    1.10
   5  13  -3    2.13    1.19
  -5 -13  -3    1.27    1.21
  -5 -13   3    1.88    1.35
   5  13  -3    3.30    1.05
   5  13   4   -0.36    1.11
   5  13   4   -0.44    0.98
   5  13  -4   -0.74    1.10
  -5 -13  -4    0.29    1.16
  -5 -13   4   -0.07    1.24
   5  13  -4   -0.28    1.15
  -5 -13  -4    0.98    1.11
  -5 -13   4   -0.83    1.40
   5  13  -5    0.33    1.14
  -5 -13  -5    1.30    1.24
   5  13  -5    0.11    1.18
  -5 -13  -5    2.05    1.13
  -5 -13   5    1.12    1.25
   5  13   5   -0.06    1.13
   5  13   5    0.85    0.99
  -5 -13   5   -0.26    1.52
  -5 -14   0    0.44    1.12
   5  14   0    0.65    0.95
   5  14   0    0.13    1.36
  -5 -14   0    2.35    1.29
  -5 -14   1   66.40    3.43
   5  14  -1   76.02    3.11
  -5 -14   1   68.83    3.30
   5  14   1   77.25    3.09
  -5 -14  -1   66.29    3.38
  -5 -14  -1   73.47    3.31
   5  14   1   75.56    3.46
   5  14  -1   70.96    3.34
   5  14  -2    0.17    1.20
  -5 -14   2    0.90    1.35
  -5 -14  -2   -1.49    1.25
   5  14   2   -0.79    1.26
  -5 -14   2   -0.64    1.16
   5  14  -2    1.61    0.98
  -5 -14  -2    2.01    1.16
   5  14   2    0.11    0.95
   5  14   3   64.64    2.74
  -5 -14  -3   54.04    2.97
  -5 -14  -3   65.26    2.99
   5  14  -3   58.69    2.87
  -5 -14   3   62.86    3.03
  -5 -14   3   64.01    3.17
   5  14  -3   63.87    2.83
   5  14   3   61.29    3.02
   5  14  -4   -0.05    1.05
  -5 -14   4    2.54    1.23
   5  14  -4    1.95    1.16
   5  14   4   -0.12    0.98
  -5 -14  -4    2.23    1.19
  -5 -14  -4    0.11    1.09
  -5 -14   4   -1.71    1.36
   5  14   4    1.97    1.28
   5  14   5   53.81    2.90
   5  14  -5   63.23    2.83
  -5 -14  -5   58.06    2.90
  -5 -14   5   65.09    3.20
   5  15   0    1.76    1.19
  -5 -15   0   -0.47    1.21
   5  15   0    0.49    0.90
  -5 -15   0    0.89    1.13
  -5 -15   1   -0.26    1.15
  -5 -15   1    1.29    1.15
   5  15   1    1.13    0.91
  -5 -15  -1    1.88    1.22
  -5 -15  -1    2.31    1.18
   5  15  -1    1.09    1.09
   5  15   1    3.71    1.30
   5  15  -1    0.77    0.97
  -5 -15   2   -1.37    1.32
  -5 -15   2    0.72    1.09
  -5 -15  -2    0.86    1.20
   5  15   2    3.18    1.34
   5  15  -2    1.11    1.14
   5  15  -2   -0.23    0.92
  -5 -15  -2    0.42    1.14
   5  15   2    0.04    0.96
   5  15   3    1.39    1.24
  -5 -15  -3    2.13    1.24
  -5 -15  -3    2.34    1.17
  -5 -15   3    1.29    1.16
   5  15   3    1.22    0.94
   5  15  -3    2.47    1.04
  -5 -15   3   -1.29    1.24
   5  15  -3    2.11    1.06
  -6   0   0 1023.13   37.76
  -6   0   0 1101.55   37.83
   6   0   0 1110.75   37.75
   6   0   0 1030.57   37.75
   6   0   1  179.10    6.65
  -6   0   1  172.98    6.80
  -6   0  -1  179.53    6.75
  -6   0  -1  171.82    6.70
  -6   0   1  193.57    6.88
   6   0  -1  165.56    6.76
   6   0   1  179.30    6.73
   6   0  -1  189.18    6.81
   6   0  -2  901.95   35.88
  -6   0   2 1115.67   35.96
   6   0   2 1007.41   35.79
  -6   0   2  995.13   35.92
  -6   0  -2 1014.81   35.79
  -6   0  -2 1026.98   35.75
   6   0  -2 1023.24   35.92
   6   0   2  994.84   35.67
  -6   0   3  127.35    5.29
  -6   0  -3  135.95    5.12
   6   0  -3  132.16    5.29
   6   0   3  130.00    5.08
   6   0   3  131.47    4.97
   6   0  -3  118.01    5.18
  -6   0   3  136.72    5.27
  -6   0  -3  129.23    5.01
   6   0  -4  365.16   14.63
   6   0  -4  396.64   14.71
  -6   0  -4  394.56   14.45
  -6   0  -4  433.40   14.63
  -6   0   4  361.27   14.69
   6   0   4  388.51   14.54
  -6   0   4  416.04   14.71
   6   0   4  434.88   14.45
   6   0   5    0.24    0.78
  -6   0   5    0.96    1.19
  -6   0   5   -0.64    1.08
   6   0  -5    0.42    1.17
  -6   0  -5    0.44    0.77
  -6   0  -5   -0.06    0.95
   6   0   5    0.73    0.92
   6   0  -5   -0.06    1.06
   6   0  -6  463.67   17.88
  -6   0   6  491.01   17.98
   6   0  -6  479.80   18.02
  -6   0  -6  528.78   17.91
   6   0   6  512.94   17.70
   6   0   6  502.31   17.86
  -6   0   6  433.54   18.06
  -6   0  -6  494.93   17.69
   6   0  -7    0.54    1.23
  -6   0   7    0.29    1.20
   6   0  -7    2.04    1.30
   6   0   7    3.43    0.98
  -6   0  -7    0.59    0.86
  -6   0   7    0.74    1.38
  -6   0  -7    1.10    1.13
   6   0   7    0.89    1.04
   6   0  -8   68.34    3.49
   6   0   8   77.62    3.21
  -6   0  -8   70.15    3.13
   6   0  -8   69.65    3.42
  -6   0  -8   78.44    3.45
  -6   0   8   78.73    3.56
   6   0   8   69.85    3.33
  -6   0   8   63.70    3.62
  -6  -1   0   17.17    1.19
  -6   1   0   16.85    1.18
   6  -1   0   16.23    1.15
   6   1   0   18.53    1.24
  -6   1   0   13.51    1.17
  -6  -1   0   16.93    1.27
   6  -1   0   14.93    1.15
   6   1   0   19.06    1.23
  -6   1  -1    9.01    1.03
  -6  -1  -1   13.77    1.08
  -6   1   1    9.01    1.11
   6   1  -1   11.56    1.21
   6  -1   1    8.77    0.91
   6  -1  -1    7.78    1.05
   6   1   1    9.65    0.96
  -6  -1  -1    9.04    1.02
  -6   1  -1    7.91    0.97
  -6   1   1    9.41    1.11
  -6  -1   1   11.83    1.23
   6   1  -1    8.01    1.10
   6  -1  -1    9.61    1.11
   6  -1   1    7.95    0.99
   6   1   1    9.02    1.01
  -6  -1   1   12.22    1.17
  -6  -1  -2   61.08    2.69
  -6   1  -2   62.07    2.67
   6  -1  -2   66.09    2.88
   6   1  -2   67.47    2.91
  -6   1   2   66.96    2.86
  -6  -1   2   67.61    2.90
   6   1   2   62.86    2.74
   6  -1   2   63.37    2.71
   6  -1  -2   60.80    2.87
   6   1  -2   58.34    2.86
  -6  -1   2   59.70    2.86
  -6   1   2   59.88    2.85
  -6  -1  -2   64.10    2.76
  -6   1  -2   61.70    2.71
   6  -1   2   60.75    2.58
   6   1   2   60.89    2.62
  -6   1  -3   10.93    1.11
  -6  -1  -3   12.86    1.14
   6  -1  -3   10.07    1.30
   6   1  -3   10.05    1.28
  -6  -1  -3   14.61    1.08
  -6   1  -3   12.79    1.05
   6  -1  -3   11.65    1.35
   6   1   3   11.64    0.96
   6  -1   3   11.23    0.97
  -6  -1   3    8.80    1.30
  -6   1   3   11.19    1.35
   6   1  -3   11.17    1.37
  -6  -1   3   11.65    1.34
   6   1   3   12.43    1.10
   6  -1   3   11.05    1.08
  -6   1   3   10.03    1.22
  -6   1   4   14.31    1.52
   6  -1  -4   17.54    1.52
  -6  -1   4   12.68    1.47
   6   1  -4   17.74    1.51
  -6  -1  -4   16.72    1.20
  -6   1  -4   16.64    1.17
   6   1   4   19.51    1.19
   6  -1   4   16.78    1.15
   6  -1   4   18.65    1.32
   6   1   4   15.99    1.28
   6   1  -4   17.28    1.43
   6  -1  -4   15.14    1.45
  -6   1   4   17.98    1.44
  -6  -1   4   19.01    1.48
  -6  -1  -4   16.37    1.31
  -6   1  -4   18.19    1.33
   6  -1   5   15.75    1.15
   6   1   5   14.12    1.15
  -6   1   5   13.55    1.55
   6   1   5   15.29    1.29
   6  -1   5   14.39    1.27
  -6  -1   5   16.86    1.66
   6   1  -5   15.50    1.50
  -6   1  -5   12.57    1.07
  -6  -1  -5   14.44    1.13
   6  -1  -5   13.44    1.52
  -6   1  -5   17.15    1.35
  -6  -1  -5   13.75    1.30
  -6   1   5   14.37    1.41
  -6  -1   5   14.79    1.47
   6  -1  -5   13.26    1.41
   6   1  -5   13.37    1.41
   6   1  -6    9.56    1.35
   6  -1  -6    9.91    1.34
   6  -1   6    9.06    1.05
   6   1   6    9.10    1.07
   6  -1  -6    7.30    1.50
   6   1  -6   10.96    1.49
   6   1   6    8.77    1.21
   6  -1   6    8.72    1.20
  -6   1   6    8.68    1.40
  -6  -1   6    9.54    1.59
  -6   1   6   10.14    1.59
  -6  -1   6    9.92    1.45
  -6  -1  -6    9.22    1.06
  -6   1  -6   10.04    1.04
  -6   1  -6   10.42    1.25
  -6  -1  -6   10.04    1.27
  -6   1  -7    2.86    1.20
  -6  -1  -7    1.82    1.10
  -6  -1   7    2.76    1.45
  -6   1   7    2.03    1.45
   6   1  -7    1.76    1.25
   6  -1  -7    1.86    1.30
   6  -1   7    2.42    0.98
   6   1   7    1.59    0.93
  -6  -1  -7    1.72    0.90
  -6   1  -7    1.93    0.90
   6   1   7    1.10    1.05
   6  -1   7    0.82    1.08
   6   1  -7    1.16    1.23
   6  -1  -7    1.11    1.20
  -6  -1   7    0.80    1.18
  -6   1   7    2.74    1.25
  -6   1   8    2.98    1.46
  -6  -1   8    2.69    1.50
   6  -1   8    3.72    1.20
   6   1   8    3.69    1.20
   6   1  -8    0.84    1.25
   6  -1  -8    2.21    1.35
   6   1  -8    1.03    1.30
  -6  -1  -8    3.96    1.01
   6  -1  -8    2.16    1.27
  -6  -1   8    5.45    1.39
  -6  -1  -8    3.07    1.25
  -6   1  -8    4.94    1.31
  -6   1  -8    1.99    0.96
   6   1   8    3.27    1.05
   6  -1   8    2.70    1.05
  -6   2   0  335.48   12.42
  -6  -2   0  330.28   12.43
  -6   2   0  354.15   12.44
  -6  -2   0  361.91   12.55
   6  -2   0  329.74   12.40
   6   2   0  335.84   12.45
   6   2   0  341.41   12.43
   6  -2   0  347.00   12.36
  -6  -2  -1  200.16    7.43
  -6   2  -1  199.49    7.38
   6   2  -1  201.61    7.51
   6  -2  -1  202.24    7.43
  -6   2  -1  207.04    7.41
  -6  -2  -1  196.37    7.50
  -6  -2   1  208.48    7.58
  -6   2   1  203.53    7.46
  -6  -2   1  195.64    7.51
  -6   2   1  189.71    7.43
   6  -2   1  189.79    7.27
   6   2   1  207.28    7.40
   6  -2   1  193.19    7.38
   6   2   1  192.45    7.42
   6   2  -1  185.65    7.46
   6   2  -2  375.32   13.83
   6  -2  -2  362.98   13.80
  -6  -2  -2  384.95   13.66
   6   2  -2  425.54   13.90
  -6   2  -2  346.86   13.58
   6  -2  -2  372.03   13.76
  -6   2   2  393.13   13.78
  -6  -2   2  405.61   13.89
   6   2   2  372.51   13.69
   6  -2   2  351.67   13.61
  -6   2  -2  367.00   13.66
  -6  -2  -2  412.86   13.79
   6   2   2  396.95   13.62
   6  -2   2  358.88   13.53
  -6   2   2  367.00   13.78
  -6  -2   2  380.23   13.86
  -6   2   3   31.19    1.99
   6  -2   3   33.59    1.63
   6   2   3   32.60    1.66
   6  -2   3   32.50    1.73
   6   2   3   33.38    1.80
  -6  -2   3   29.60    1.95
   6   2  -3   31.76    1.94
  -6   2  -3   32.63    1.77
  -6  -2  -3   37.97    1.85
  -6  -2  -3   33.40    1.72
  -6   2  -3   32.40    1.69
   6  -2  -3   32.07    1.93
  -6   2   3   34.06    1.94
  -6  -2   3   34.79    1.97
   6  -2  -3   35.31    2.00
   6   2  -3   36.06    2.00
   6  -2   4  189.56    6.91
  -6   2   4  184.16    7.33
  -6  -2   4  163.94    7.24
   6   2  -4  180.82    7.20
   6  -2  -4  195.67    7.24
  -6   2   4  183.03    7.14
  -6  -2   4  183.07    7.21
  -6   2  -4  195.04    7.08
  -6  -2  -4  190.15    7.12
   6   2  -4  164.74    7.14
   6  -2  -4  188.34    7.23
   6  -2   4  177.40    7.01
   6   2   4  196.58    7.11
  -6   2  -4  180.19    6.91
  -6  -2  -4  193.90    6.98
   6   2   4  195.83    6.97
  -6   2   5   15.30    1.61
   6  -2  -5   16.32    1.60
  -6  -2  -5   16.94    1.20
   6   2  -5   14.68    1.54
  -6   2  -5   14.78    1.15
   6  -2   5   16.92    1.19
   6   2   5   18.16    1.24
  -6  -2   5   12.68    1.46
   6  -2   5   16.37    1.30
   6   2   5   14.94    1.33
  -6  -2   5   19.01    1.74
   6   2  -5   15.00    1.45
   6  -2  -5   17.04    1.49
  -6   2   5   15.20    1.45
  -6   2  -5   16.48    1.33
  -6  -2  -5   16.30    1.36
  -6  -2   6  309.16   13.39
  -6   2   6  310.86   13.34
   6   2   6  385.83   13.05
   6  -2   6  369.68   12.99
  -6   2   6  356.14   13.26
  -6  -2   6  356.50   13.32
  -6  -2  -6  375.54   13.04
  -6   2  -6  355.78   12.98
   6  -2  -6  366.07   13.35
   6   2  -6  359.43   13.35
   6  -2   6  343.70   13.10
  -6  -2  -6  370.07   13.23
  -6   2  -6  381.11   13.20
   6   2  -6  334.22   13.23
   6   2   6  365.33   13.19
   6  -2  -6  344.27   13.20
  -6   2   7    9.75    1.48
  -6  -2   7    7.96    1.40
  -6  -2   7    9.51    1.65
  -6   2   7   10.20    1.65
   6   2  -7    8.11    1.44
  -6  -2  -7    8.42    1.08
  -6   2  -7    7.05    1.05
   6   2  -7   11.10    1.44
   6  -2  -7    8.06    1.38
   6  -2   7    8.75    1.24
   6   2   7    9.18    1.27
  -6  -2  -7   11.45    1.33
  -6   2  -7   13.67    1.44
   6  -2  -7    9.31    1.50
   6   2   7    9.97    1.12
   6  -2   7    9.09    1.15
   6  -2  -8   59.49    3.19
  -6  -2  -8   62.55    2.85
  -6   2  -8   63.17    2.82
   6   2  -8   61.25    3.10
   6  -2  -8   68.36    3.15
  -6   2  -8   69.44    3.16
   6  -2   8   69.63    2.94
  -6   2   8   66.71    3.19
  -6  -2   8   52.25    3.35
  -6   2   8   52.31    3.24
   6  -2   8   60.84    3.02
   6   2   8   64.85    3.04
   6   3   0  128.39    5.22
   6  -3   0  149.07    5.15
  -6  -3   0  146.08    5.38
  -6   3   0  147.95    5.22
   6   3   0  116.41    5.24
   6  -3   0  132.58    5.20
  -6  -3   0  128.13    5.24
  -6   3   0  130.80    5.21
  -6   3  -1    3.56    0.84
   6  -3   1    4.38    0.76
   6   3   1    5.43    0.95
   6  -3   1    2.68    0.87
   6  -3  -1    3.12    1.01
  -6   3   1    3.81    0.94
  -6  -3  -1    5.20    0.96
  -6  -3  -1    8.10    1.00
   6  -3  -1    4.57    0.90
   6   3  -1    6.81    1.00
  -6  -3   1    4.61    1.04
  -6   3  -1    4.12    0.91
   6   3  -1    5.48    1.01
  -6   3   1    4.94    0.91
  -6  -3   1    5.71    1.08
   6   3   1    6.20    0.88
   6  -3  -2    1.24    1.04
   6   3  -2    1.90    1.03
   6   3   2    2.65    0.82
   6  -3   2    3.01    0.76
  -6   3   2    1.54    0.89
  -6  -3   2    1.19    1.02
   6  -3   2    2.71    0.86
   6   3   2    1.59    0.85
  -6  -3   2    2.23    0.97
  -6   3   2    2.93    1.02
   6  -3  -2    0.91    0.93
   6   3  -2    2.87    0.98
  -6   3  -2    2.78    0.74
  -6  -3  -2    3.08    0.83
  -6  -3  -2    1.52    0.87
  -6   3  -2    2.33    0.82
  -6   3   3   20.14    1.55
   6  -3  -3   22.38    1.56
  -6   3   3   20.22    1.51
  -6  -3   3   23.37    1.65
  -6  -3   3   18.21    1.63
  -6   3  -3   21.97    1.32
  -6  -3  -3   21.81    1.37
  -6   3  -3   20.37    1.43
  -6  -3  -3   21.14    1.46
   6  -3   3   19.44    1.32
   6   3   3   20.91    1.50
   6   3  -3   19.36    1.61
   6  -3  -3   21.77    1.61
   6  -3   3   23.69    1.27
   6   3   3   22.62    1.33
   6   3  -3   18.18    1.57
   6   3   4   46.37    2.10
  -6   3   4   41.48    2.45
  -6  -3   4   38.16    2.45
   6  -3  -4   47.65    2.37
   6   3  -4   32.81    2.35
   6  -3  -4   45.43    2.39
   6   3  -4   45.84    2.41
  -6   3   4   49.19    2.32
  -6  -3   4   51.10    2.46
   6  -3   4   47.18    2.07
  -6  -3  -4   48.18    2.28
  -6   3  -4   51.79    2.27
   6  -3   4   44.00    2.15
   6   3   4   42.09    2.25
  -6   3  -4   42.81    2.05
  -6  -3  -4   44.97    2.13
  -6   3  -5    1.47    0.96
  -6  -3  -5    1.67    0.80
  -6   3  -5    3.37    0.83
  -6  -3  -5    1.52    0.99
   6   3   5    2.25    0.86
  -6  -3   5    1.73    1.36
   6   3  -5    2.90    1.22
   6   3  -5    2.86    1.20
   6  -3  -5    2.53    1.23
   6  -3  -5    1.23    1.12
   6  -3   5    2.87    0.88
  -6   3   5    2.42    1.26
   6   3   5    2.81    1.04
   6  -3   5    2.02    0.91
  -6  -3   5    1.21    1.12
  -6   3   5    1.87    1.14
  -6  -3  -6   11.21    1.31
  -6   3  -6    9.44    1.28
  -6  -3   6    8.05    1.35
  -6  -3   6    9.34    1.53
  -6   3   6   10.53    1.52
   6   3   6    8.91    1.08
   6  -3   6    9.63    1.11
   6  -3  -6    6.04    1.27
   6   3  -6   10.52    1.39
   6   3  -6   11.91    1.51
   6  -3  -6   10.28    1.46
   6  -3   6    6.68    1.09
   6   3   6   10.93    1.26
  -6   3   6   10.23    1.38
  -6  -3  -6    6.42    1.02
  -6   3  -6    9.72    1.03
  -6  -3  -7    9.35    1.31
  -6   3  -7    9.56    1.33
  -6   3   7    7.56    1.50
  -6  -3   7    9.66    1.66
   6   3  -7    9.26    1.49
   6   3   7    8.02    1.10
   6   3  -7    8.65    1.43
  -6  -3  -7   10.07    1.13
  -6   3  -7    8.29    1.05
  -6   3   7   11.77    1.44
  -6  -3   7   10.57    1.50
   6  -3  -7   10.92    1.45
   6   3   7    9.30    1.29
   6   3   8    1.91    1.17
  -6  -3  -8    1.15    0.97
  -6   3   8   -1.19    1.35
  -6  -3   8   -0.41    1.50
   6   3  -8    2.77    1.27
   6  -4   0  930.05   31.82
   6   4   0  927.82   31.97
  -6   4   0  869.76   31.89
  -6  -4   0  829.48   31.96
   6   4   0  866.20   31.97
   6  -4   0  890.75   31.92
  -6  -4   0  948.06   32.11
  -6   4   0  926.62   31.90
  -6   4   1   61.27    2.80
   6  -4  -1   63.61    2.87
  -6  -4   1   63.03    2.93
  -6   4  -1   58.97    2.70
  -6  -4  -1   58.32    2.80
   6  -4  -1   66.91    2.76
   6   4  -1   62.98    2.90
   6  -4   1   67.53    2.63
   6   4   1   67.70    2.77
  -6   4   1   63.37    2.77
  -6  -4   1   66.73    2.99
   6  -4   1   63.23    2.73
   6   4  -1   68.99    2.92
   6   4   1   63.36    2.85
  -6  -4  -1   64.21    2.90
  -6   4  -1   66.83    2.72
  -6  -4   2  756.82   26.88
  -6   4   2  718.21   26.75
   6  -4   2  700.60   26.58
   6   4   2  745.69   26.72
  -6   4   2  783.16   26.70
  -6  -4   2  833.93   26.94
  -6   4  -2  712.70   26.56
  -6  -4  -2  735.67   26.68
   6  -4  -2  740.78   26.69
   6   4  -2  825.69   26.88
  -6   4  -2  765.27   26.62
   6  -4   2  721.76   26.50
  -6  -4  -2  792.65   26.80
   6   4  -2  735.22   26.85
   6  -4  -2  709.63   26.72
   6   4   2  781.49   26.65
  -6  -4   3   51.44    2.87
  -6   4  -3   66.06    2.64
  -6  -4  -3   64.05    2.75
   6   4  -3   60.18    2.84
   6  -4  -3   56.48    2.80
   6   4  -3   47.25    2.77
  -6   4   3   52.26    2.77
  -6   4   3   62.52    2.74
  -6  -4   3   61.84    2.88
  -6  -4  -3   57.05    2.61
  -6   4  -3   56.95    2.52
   6  -4  -3   57.48    2.75
   6  -4   3   61.22    2.57
   6   4   3   61.51    2.71
   6  -4   3   58.26    2.46
   6   4   3   61.17    2.58
  -6  -4   4  350.05   13.27
  -6   4   4  330.09   13.09
   6  -4  -4  324.20   12.96
   6   4  -4  327.19   13.08
   6   4   4  369.66   12.90
   6   4  -4  370.42   13.20
  -6  -4  -4  375.23   13.09
   6   4   4  345.65   12.99
  -6  -4  -4  369.18   12.93
  -6   4  -4  350.46   12.81
  -6   4   4  345.94   12.98
  -6  -4   4  383.76   13.24
  -6   4  -4  373.31   12.97
  -6  -4  -5    0.54    0.99
  -6   4  -5    0.79    1.01
  -6  -4  -5    0.81    0.81
  -6   4  -5    0.57    0.79
  -6   4   5    1.17    1.25
  -6  -4   5   -0.09    1.32
   6   4   5   -0.70    0.83
  -6  -4   5   -0.20    1.11
  -6   4   5   -0.68    1.12
   6   4  -5    1.05    1.16
   6   4   5   -0.73    0.97
   6   4  -5    0.14    1.12
   6   4   6  353.39   13.01
   6   4  -6  396.03   13.41
  -6  -4  -6  363.73   13.02
  -6  -4   6  333.33   13.46
   6   4  -6  329.25   13.19
  -6  -4   6  351.51   13.30
   6   4   6  347.49   13.15
  -6  -4  -6  378.51   13.23
  -6  -4  -7   -1.93    1.19
  -6  -4  -7    1.10    0.94
   6   4   7    0.98    1.06
   6   4  -7    0.28    1.17
  -6  -4   7    1.10    1.48
  -6  -4   7   -0.91    1.26
   6   4  -7    1.39    1.31
   6   4   7    0.40    0.95
   6  -4   8   69.53    3.39
   6  -4   8   85.15    3.33
   6  -4  -8   71.28    3.43
   6  -4  -8   71.61    3.60
  -6  -5   0    3.98    1.05
   6   5   0    6.00    0.95
  -6  -5   0    6.16    1.03
   6   5   0    5.02    0.93
   6   5   1    4.83    1.02
  -6  -5   1    4.25    1.06
   6   5   1    4.90    0.91
  -6  -5   1    4.73    1.07
  -6  -5  -1    3.64    1.01
   6   5  -1    4.70    1.06
   6   5  -1    5.75    1.07
  -6  -5  -1    3.40    0.95
  -6  -5  -2  108.06    4.14
   6   5   2   97.44    3.93
   6   5  -2   96.39    4.18
   6   5   2   98.69    4.04
  -6  -5   2  109.52    4.28
  -6  -5   2   93.31    4.17
  -6  -5  -2   91.10    3.98
   6   5  -2   98.24    4.12
   6   5   3    3.89    1.01
  -6  -5   3    4.95    1.23
   6   5  -3    3.90    1.11
   6   5   3    3.94    0.85
  -6  -5  -3    2.82    0.98
  -6  -5   3    3.94    1.18
  -6  -5  -3    3.81    0.90
   6   5  -3    3.76    1.06
  -6  -5  -4    0.58    0.97
   6   5  -4    1.23    1.09
  -6  -5   4    1.27    1.25
   6   5   4    4.03    0.90
   6   5  -4    2.46    1.24
  -6  -5   4    0.63    1.15
  -6  -5  -4    2.23    0.87
   6   5   4    2.70    0.97
   6   5   5   27.27    1.55
   6   5  -5   26.09    1.77
   6   5  -5   23.63    1.83
   6   5   5   21.75    1.59
  -6  -5  -5   22.71    1.47
  -6  -5  -5   23.17    1.68
  -6  -5   5   21.38    2.01
  -6  -5   5   23.61    1.82
   6  -5   6    4.74    1.12
   6   5   6    5.55    1.21
  -6  -5   6    6.74    1.56
   6   5  -6    3.66    1.24
  -6  -5  -6    4.63    1.00
   6  -5  -6    5.91    1.21
  -6  -5   6    3.18    1.32
   6  -5   6    4.74    1.00
   6   5   6    5.19    1.02
   6   5  -6    1.18    1.27
   6  -5  -6    4.98    1.41
  -6  -5  -6    4.83    1.22
  -6  -5  -7    1.33    1.18
  -6   5   7   -0.75    1.45
  -6   5  -7    1.59    1.20
  -6  -5   7    2.16    1.34
   6   5   7    3.31    1.05
  -6  -5   7    0.71    1.49
   6   5  -7   -0.78    1.22
   6  -5  -7    1.33    1.37
   6   5  -7    0.87    1.31
  -6   5   7   -1.82    1.32
   6  -5   7    0.21    0.98
   6  -5  -7   -0.50    1.14
  -6   5  -7    0.04    0.87
  -6  -5  -7   -0.10    0.91
   6  -5   7    1.59    1.02
   6   5   7    0.92    1.11
   6  -5   8    5.29    1.20
  -6   5  -8    4.05    0.99
  -6   5   8    7.47    1.48
  -6   5   8    4.02    1.50
  -6   5  -8    7.88    1.42
   6  -5  -8    6.59    1.50
   6  -5  -8    5.92    1.30
   6  -5   8    4.46    1.15
  -6  -6   0  303.15   10.77
   6  -6   0  297.81   10.36
   6   6   0  274.99   10.65
  -6  -6   0  269.39   10.64
   6  -6   0  286.38   10.54
   6   6   0  286.53   10.60
  -6  -6  -1   32.16    1.84
   6   6   1   28.75    1.68
   6  -6   1   32.91    1.64
   6   6   1   29.24    1.78
   6   6  -1   27.09    1.84
  -6  -6   1   29.19    1.86
   6   6  -1   31.00    1.79
   6  -6  -1   34.17    1.56
   6  -6   1   36.48    1.48
  -6  -6   1   30.61    1.91
   6  -6  -1   31.22    1.75
  -6  -6  -1   28.20    1.74
  -6  -6   2  229.56    9.12
   6  -6  -2  235.61    8.82
   6   6  -2  238.74    9.13
  -6  -6  -2  225.02    8.92
   6   6  -2  262.55    9.10
  -6  -6  -2  252.09    9.06
   6  -6   2  246.97    8.68
   6   6   2  239.81    8.97
   6  -6   2  225.23    8.78
  -6  -6   2  260.58    9.24
   6  -6  -2  220.63    8.86
   6   6   2  254.62    8.90
   6  -6  -3    2.22    0.96
   6   6   3    2.07    0.85
  -6  -6   3    2.24    1.24
   6   6  -3    1.33    1.09
  -6  -6  -3    2.22    0.99
   6   6  -3    3.10    1.11
  -6  -6  -3    1.84    0.89
   6  -6  -3    2.09    0.98
   6  -6   3    2.01    0.72
  -6  -6   3    0.75    1.15
   6   6   3    1.93    0.97
   6  -6   3    1.79    0.81
  -6   6  -4  189.85    6.87
   6   6   4  194.08    6.91
   6  -6   4  170.49    6.80
   6   6   4  175.40    6.99
  -6   6   4  175.36    7.02
  -6  -6   4  157.79    7.17
   6   6  -4  159.96    7.04
   6  -6   4  194.45    6.73
   6  -6  -4  187.57    7.00
   6   6  -4  180.86    7.14
   6  -6  -4  181.07    6.88
  -6  -6  -4  195.99    7.10
  -6   6  -4  178.99    6.75
  -6  -6  -4  185.61    6.94
  -6   6   4  180.07    6.92
  -6  -6   4  187.50    7.23
   6  -6   5    4.68    0.91
  -6  -6  -5    5.19    1.16
  -6   6  -5    3.92    0.87
  -6  -6  -5    5.19    0.95
  -6   6  -5    5.39    1.11
  -6   6   5    3.37    1.26
   6   6  -5    2.69    1.21
  -6  -6   5    4.48    1.48
  -6  -6   5    5.51    1.32
  -6   6   5    2.88    1.08
   6  -6   5    6.83    1.03
   6   6   5    3.87    1.09
   6  -6  -5    4.48    1.08
   6   6   5    5.14    1.02
   6  -6  -5    4.78    1.25
   6   6  -5    2.78    1.25
  -6  -6  -6  208.23    7.96
  -6   6   6  191.93    7.92
  -6   6  -6  232.82    7.91
  -6  -6   6  195.27    8.22
   6  -6   6  196.42    7.72
   6   6   6  194.17    7.86
   6   6   6  211.34    7.76
   6  -6  -6  206.77    7.95
   6   6  -6  212.06    8.05
  -6   6  -6  208.10    7.62
  -6  -6  -6  197.50    7.74
   6   6  -6  189.47    7.93
   6  -6  -6  201.26    7.75
  -6  -6   6  202.32    8.02
  -6   6   6  212.74    7.87
   6  -6   6  213.67    7.66
  -6   6  -7    2.64    0.89
  -6  -6  -7    2.59    1.04
  -6  -6  -7    1.77    1.22
  -6   6   7    2.86    1.33
  -6   6  -7    3.78    1.23
  -6  -6   7    1.33    1.57
   6  -6  -7    4.38    1.17
   6  -6   7    3.04    0.98
   6  -6  -7    3.35    1.37
   6   6   7    2.64    1.17
   6  -6   7    2.91    1.09
   6   6  -7    4.13    1.37
   6   6  -7    1.47    1.30
   6   6   7    2.67    1.06
  -6   6   7    1.57    1.23
  -6  -6   7    4.03    1.38
   6  -6  -8   64.17    3.31
   6  -6  -8   64.33    3.10
  -6   6   8   59.29    3.34
  -6   6  -8   77.81    3.28
   6  -6   8   74.40    3.03
  -6   6   8   65.69    3.23
   6  -6   8   60.36    3.04
  -6   6  -8   65.59    2.90
  -6   7   0   86.33    3.80
  -6  -7   0   95.73    4.07
   6   7   0   95.16    4.04
   6   7   0   91.45    3.92
   6  -7   0   95.68    3.90
   6  -7   0  104.99    3.66
  -6  -7   0  103.71    4.16
   6  -7  -1    1.73    0.68
   6   7  -1    1.78    0.97
   6   7   1    2.42    0.87
  -6  -7  -1    4.52    1.10
  -6  -7   1    1.54    1.10
   6  -7   1    1.79    0.92
  -6   7   1    1.43    0.90
   6  -7   1    2.76    0.62
   6   7   1    2.59    0.98
  -6  -7  -1    1.67    0.91
  -6   7  -1    2.43    0.85
  -6  -7   1    2.56    1.08
   6  -7  -1    2.24    0.92
  -6   7  -2    1.12    0.75
  -6  -7   2    1.77    1.14
  -6   7   2    1.37    0.80
   6   7   2    1.43    0.96
   6   7   2    1.26    0.87
  -6  -7   2    1.92    1.14
  -6   7   2    2.51    1.07
   6  -7   2    2.93    0.64
  -6  -7  -2    1.50    1.03
   6  -7  -2    1.36    0.87
   6   7  -2    0.80    1.13
   6  -7   2    2.00    0.84
   6  -7  -2    1.48    0.81
   6   7  -2    0.97    1.07
  -6  -7  -2    1.54    0.93
  -6   7  -2    2.66    0.77
   6   7  -3   13.37    1.41
  -6   7  -3   11.86    1.04
  -6  -7  -3    8.95    1.25
   6   7   3   13.51    1.14
   6  -7   3   13.23    0.91
  -6   7   3   10.11    1.22
  -6  -7   3   11.48    1.49
   6  -7  -3   11.43    1.18
  -6   7  -3   11.01    0.99
  -6  -7  -3   11.49    1.18
  -6  -7   3    8.49    1.42
   6   7  -3    9.71    1.42
   6  -7  -3   10.38    1.09
  -6   7   3   11.73    1.13
   6  -7   3   10.42    1.01
   6   7   3   13.30    1.28
  -6   7   4   26.50    1.78
  -6  -7   4   29.20    2.04
   6   7   4   27.73    1.79
  -6   7   4   29.34    1.72
  -6  -7   4   31.09    2.04
   6   7  -4   25.22    1.85
   6   7  -4   25.79    1.92
   6  -7  -4   30.90    1.81
  -6   7  -4   33.71    1.69
   6  -7  -4   26.14    1.59
   6  -7   4   26.69    1.58
  -6  -7  -4   26.29    1.67
  -6   7  -4   29.52    1.53
  -6  -7  -4   30.06    1.88
   6   7   4   27.43    1.65
   6  -7   4   29.91    1.49
  -6  -7  -5   -0.44    0.94
  -6  -7  -5    1.03    1.14
   6  -7  -5    0.49    0.97
   6  -7   5    1.80    0.89
  -6   7   5    1.48    1.16
  -6   7  -5    2.30    1.06
  -6   7   5   -1.22    1.03
  -6  -7   5    0.91    1.33
   6   7  -5    0.68    1.19
  -6  -7   5    0.92    1.44
   6  -7   5   -0.04    0.90
   6   7  -5   -0.43    1.31
   6  -7  -5   -0.05    1.16
   6   7   5    0.35    1.04
  -6   7  -5    2.28    0.87
   6   7   5    0.75    0.95
  -6  -7   6    3.81    1.55
   6  -7   6    6.48    1.06
   6   7   6    5.21    1.22
  -6   7   6    4.62    1.19
  -6  -7   6    3.88    1.41
  -6   7  -6    4.87    0.91
  -6  -7  -6    4.32    1.07
   6  -7   6    6.76    0.99
   6  -7  -6    5.03    1.03
   6  -7  -6    4.71    1.37
   6   7  -6    5.71    1.35
  -6  -7  -6    4.33    1.24
   6   7  -6    4.75    1.33
   6   7   6    3.92    1.07
  -6   7  -6    6.65    1.18
  -6   7   6    3.77    1.27
  -6   7   7    7.34    1.33
   6  -7   7    5.91    1.06
   6  -7  -7    5.72    1.16
   6   7  -7    7.45    1.46
  -6  -7  -7    6.93    1.13
  -6   7  -7    7.13    1.01
   6  -7  -7   11.27    1.51
   6   7   7    5.05    1.28
   6  -7   7    6.12    1.15
  -6   7  -7    6.97    1.32
  -6   7   7    5.32    1.39
  -6  -7   7    5.78    1.70
   6  -7  -8    1.26    1.27
  -6   7  -8   -0.83    0.92
   6  -7   8    1.21    1.11
  -6   7  -8    0.25    1.17
  -6   7   8    0.72    1.35
   6  -7  -8   -1.62    1.10
   6  -7   8    0.44    1.05
  -6   7   8    0.87    1.30
  -6  -8   0  526.24   17.81
  -6  -8   0  456.03   17.66
   6  -8   0  478.90   17.40
   6   8   0  490.31   17.70
   6  -8   0  500.26   17.25
  -6   8   0  466.51   17.40
   6   8   0  490.74   17.58
   6  -8  -1    0.86    0.60
   6   8   1    1.97    0.90
  -6  -8   1    0.75    1.08
  -6   8  -1    1.48    0.77
  -6   8   1    2.24    0.86
   6  -8   1    0.72    0.53
  -6  -8  -1    0.88    0.95
   6   8  -1   -0.20    1.00
  -6  -8  -1    1.68    1.06
  -6  -8   1    2.23    1.20
   6   8  -1    2.16    1.16
   6  -8  -1    0.21    0.73
   6  -8   1    1.62    0.83
   6   8   1    1.57    1.04
  -6  -8   2  393.06   13.30
  -6   8   2  327.49   12.83
   6   8   2  367.41   12.95
   6  -8   2  375.73   12.67
   6   8  -2  364.30   13.23
  -6  -8   2  348.59   13.23
  -6   8  -2  315.50   12.75
  -6  -8  -2  336.40   13.02
   6  -8  -2  345.23   12.74
   6  -8   2  357.12   12.80
   6   8   2  354.70   13.07
   6  -8  -2  366.82   12.74
   6   8  -2  383.18   13.14
  -6  -8  -2  372.16   13.15
  -6   8  -3    6.11    0.89
   6   8  -3    4.47    1.30
   6   8   3    6.47    1.01
  -6  -8   3    4.40    1.32
  -6   8   3    6.01    0.98
  -6  -8  -3    4.03    1.04
   6   8  -3    6.01    1.23
  -6   8  -3    4.94    0.84
   6  -8  -3    5.22    0.90
   6   8   3    4.71    1.09
  -6  -8   3    5.21    1.33
   6  -8   3    4.88    0.86
  -6   8   3    6.83    0.95
   6  -8   3    5.00    0.75
  -6  -8  -3    4.95    1.18
   6  -8  -3    4.33    0.83
   6   8  -4  209.90    9.02
  -6  -8   4  242.97    9.20
   6  -8   4  237.22    8.76
   6   8   4  227.82    8.98
  -6   8   4  253.41    8.84
   6  -8   4  260.50    8.68
   6   8   4  257.56    8.91
  -6  -8  -4  251.63    9.09
  -6   8  -4  253.94    8.80
  -6   8   4  219.96    8.81
   6  -8  -4  226.30    8.70
  -6  -8   4  215.55    9.17
   6  -8  -4  231.69    8.83
   6   8  -4  244.43    9.12
  -6   8  -4  233.27    8.69
  -6  -8  -4  224.32    8.89
  -6  -8  -5    1.92    1.03
  -6  -8  -5   -0.33    1.21
  -6   8  -5    2.27    0.82
  -6   8   5    0.20    1.06
  -6   8  -5    1.98    1.08
   6   8   5    0.77    1.01
   6  -8   5    0.91    0.88
  -6  -8   5    1.12    1.46
   6  -8  -5    0.66    0.91
   6  -8   5   -0.18    0.82
   6  -8  -5    0.79    1.09
   6   8  -5   -0.14    1.35
   6   8   5    1.38    1.20
   6   8  -5    1.62    1.25
  -6  -8   5    1.37    1.31
  -6   8   5    0.98    1.00
  -6  -8  -6  154.80    6.27
  -6   8   6  144.26    6.13
  -6   8  -6  174.52    6.12
  -6  -8   6  155.83    6.58
  -6  -8  -6  151.74    6.08
  -6   8  -6  155.11    5.89
   6   8  -6  160.95    6.31
   6   8   6  155.52    6.06
   6  -8  -6  153.66    6.16
   6   8  -6  170.63    6.42
   6   8   6  146.12    6.16
   6  -8   6  154.97    6.00
  -6   8   6  148.94    6.04
   6  -8   6  175.80    5.95
   6  -8  -6  141.25    5.93
  -6   8  -7   -0.17    1.13
   6  -8   7    0.58    1.00
  -6   8   7    0.88    1.17
  -6   8   7    0.56    1.11
  -6   8  -7    0.75    0.85
   6  -8  -7    0.27    0.96
   6  -8   7   -0.10    0.97
   6  -8  -7    1.12    1.26
  -6   8   8   63.15    2.95
  -6   8  -8   63.35    3.00
   6  -8  -8   60.70    3.02
   6  -8   8   59.37    2.86
   6  -8  -8   50.49    2.74
  -6   8   8   54.27    2.96
   6  -8   8   62.75    2.75
  -6   8  -8   62.66    2.69
   6  -9   0    3.23    0.63
  -6  -9   0    3.51    1.17
   6  -9   0    3.55    0.47
  -6   9   0    2.88    0.56
   6   9   0    2.98    1.02
  -6   9   0    3.04    0.70
   6   9   0    4.85    1.19
  -6   9  -1    2.25    0.56
  -6  -9  -1    0.91    1.07
   6   9   1    2.52    0.95
   6  -9  -1    2.10    0.50
  -6   9   1    1.14    0.72
  -6   9  -1    1.86    0.74
   6   9   1    1.91    1.09
  -6   9   1    1.20    0.58
   6  -9   1    1.79    0.47
   6  -9  -1    0.84    0.56
  -6  -9   1    0.79    1.13
   6   9  -1    2.10    1.03
   6   9  -1    0.46    1.18
   6  -9   1    1.75    0.71
   6  -9  -2   29.75    1.34
   6   9  -2   28.07    1.87
  -6   9  -2   29.71    1.48
   6  -9   2   29.60    1.31
  -6   9   2   29.64    1.45
   6   9   2   29.12    1.68
   6   9  -2   25.70    1.99
   6   9   2   28.13    1.83
   6  -9   2   29.41    1.49
   6  -9  -2   31.41    1.37
   6  -9   3    3.04    0.64
   6  -9  -3    1.84    0.69
   6  -9  -3    3.07    0.76
   6   9  -3    3.14    1.18
  -6   9  -3    3.67    0.80
   6   9   3    2.70    0.99
   6  -9   3    3.30    0.83
   6   9  -3    0.99    1.24
   6   9   3    2.76    1.06
  -6   9   3    3.35    0.88
  -6   9  -4   -0.07    0.87
  -6   9   4    0.23    0.93
   6  -9  -4    0.60    0.90
  -6   9  -4    0.35    0.79
   6   9  -4    0.13    1.26
   6   9   4    3.72    1.05
  -6   9   4    0.42    0.89
   6  -9   4    0.68    0.82
   6  -9  -4    0.11    0.76
   6  -9   4    1.14    0.73
  -6   9  -5    9.65    1.01
   6  -9  -5    9.18    1.26
  -6   9   5    8.60    1.20
   6  -9   5   10.59    1.00
   6  -9  -5   10.22    1.03
  -6   9   5   11.69    1.22
  -6   9  -5   10.17    1.16
   6  -9   5   10.47    1.09
  -6   9   6   -0.04    0.99
   6  -9  -6    0.18    0.88
  -6   9  -6    0.96    0.85
   6  -9  -6    2.56    1.11
  -6   9   6    1.29    1.11
   6  -9   6    0.46    0.97
  -6   9  -6    0.95    1.07
   6  -9   6    1.13    0.91
   6  -9   7    0.99    1.08
  -6   9   7    0.65    1.17
  -6   9  -7   -0.43    0.85
  -6   9   7    0.56    1.10
   6  -9  -7    0.64    1.21
   6  -9  -7   -0.08    0.97
   6  -9   7   -1.48    0.99
  -6   9  -7    0.67    1.18
   6  -9   8    4.27    1.11
   6  -9  -8    2.98    1.04
  -6   9  -8    2.98    1.27
   6  -9  -8    3.83    1.39
  -6   9   8    3.34    1.28
  -6   9  -8    2.21    0.91
   6  -9   8    3.18    1.07
  -6   9   8    0.78    1.16
  -6  10  -2  105.73    4.14
  -6  10   2  117.00    4.12
   6 -10  -2  116.61    4.08
  -6  10   2  110.09    4.12
   6 -10   2  109.81    4.07
  -6  10  -2  111.18    4.12
   6 -10   2  106.03    4.14
  -6 -10   2  133.37    4.97
   6 -10  -2  121.23    4.09
   6 -10   3    0.81    0.73
  -6  10  -3    1.88    0.70
  -6 -10   3    1.95    1.35
  -6  10  -3    1.71    0.69
  -6  10   3    1.96    0.68
   6 -10  -3    3.12    0.62
   6 -10  -3    0.75    0.58
  -6 -10  -3    1.97    1.21
  -6 -10   3    0.15    1.31
   6 -10   3    1.18    0.59
   6 -10  -4  111.77    4.27
  -6  10  -4  112.97    4.34
   6 -10  -4  108.28    4.33
  -6 -10  -4  104.33    4.63
  -6  10   4  106.72    4.38
  -6 -10  -4  127.28    4.89
   6 -10   4  116.53    4.29
  -6 -10   4  119.25    5.13
  -6 -10   4  127.42    5.03
  -6  10   4  122.04    4.41
   6 -10   4  111.51    4.37
  -6  10  -4  119.64    4.42
   6  10  -5    2.31    1.29
   6 -10  -5   -0.62    0.88
  -6 -10  -5    0.97    1.05
  -6  10  -5    0.61    0.80
   6 -10   5    0.63    0.83
   6  10  -5    0.39    1.25
   6  10   5    0.19    1.12
  -6  10   5    0.75    0.95
   6 -10  -5    0.66    0.74
  -6 -10  -5    0.07    1.31
  -6  10  -5    0.47    0.99
  -6 -10   5    2.26    1.48
  -6 -10   5    1.80    1.40
   6  10   5    0.62    1.17
   6 -10   5   -0.85    0.89
  -6  10   5    1.31    0.92
   6 -10  -6   82.55    3.45
  -6  10  -6   89.90    3.51
   6 -10  -6   85.14    3.63
   6 -10   6   87.24    3.56
   6 -10   6   95.40    3.55
   6  10  -6   87.01    3.89
  -6  10   6   85.06    3.59
   6  10   6   84.17    3.87
  -6  10   6   80.76    3.63
  -6  10  -6   93.29    3.70
  -6 -10   6   90.48    4.30
  -6  10  -7    1.35    1.13
   6 -10  -7    1.63    1.07
  -6  10  -7   -0.03    0.82
   6 -10   7    1.58    0.97
   6 -10  -7    0.21    0.85
  -6  10   7    0.18    1.01
  -6  10   7    0.31    1.05
   6 -10   7    1.05    0.95
  -6  10   8   46.24    2.36
  -6 -11   0   17.79    1.65
  -6 -11   0   11.65    1.52
   6  11   0   18.76    1.70
   6  11   0   19.02    1.41
   6  11  -1    2.53    1.40
  -6 -11  -1    0.32    1.25
  -6 -11   1    1.74    1.33
   6  11   1    0.76    1.22
   6  11  -1    2.02    1.11
  -6 -11  -1    1.99    1.23
  -6 -11   1    0.90    1.31
   6  11   1    3.72    1.05
  -6 -11   2    0.57    1.37
  -6 -11   2   -0.64    1.35
   6  11  -2    1.72    1.35
   6  11  -2   -0.53    1.07
   6  11   2   -0.36    1.15
  -6 -11  -2    0.53    1.08
   6  11   2    0.31    0.96
  -6 -11  -2    0.64    1.28
  -6 -11   3    2.27    1.39
   6  11  -3    4.11    1.31
  -6 -11  -3    4.21    1.14
   6  11  -3    2.60    1.18
   6  11   3    4.66    1.23
   6  11   3    4.61    1.05
  -6 -11   3    2.44    1.44
  -6 -11  -3    2.39    1.22
   6 -11  -4    5.92    0.64
   6 -11   4    4.82    0.72
  -6 -11   4    7.26    1.67
  -6 -11  -4    6.32    1.33
  -6  11   4    5.53    0.71
   6  11  -4    7.71    1.40
  -6 -11  -4    3.63    1.12
   6  11  -4    7.49    1.52
   6  11   4    6.13    1.20
   6 -11  -4    6.17    0.62
  -6  11  -4    6.26    0.73
  -6 -11   4    6.31    1.47
   6  11   4    7.76    1.31
   6 -11   4    6.05    0.69
  -6  11  -4    4.19    0.78
  -6 -11  -5    1.29    1.09
   6 -11  -5   -0.86    0.73
  -6  11  -5    0.12    0.71
   6  11  -5   -1.83    1.35
   6 -11   5    1.13    0.73
   6 -11  -5   -0.14    0.64
  -6  11  -5    0.22    0.86
  -6 -11   5    0.28    1.48
   6  11   5    0.12    1.15
  -6 -11   5    1.65    1.42
  -6  11   5    0.56    0.77
   6 -11   5    0.55    0.72
  -6 -11  -5    0.34    1.30
  -6  11   5   -0.64    0.80
  -6  11  -6    4.97    1.05
  -6  11  -6    1.53    0.83
   6 -11  -6    2.57    0.92
  -6  11   6    1.57    0.88
   6 -11  -6    1.46    0.76
   6 -11   6    2.84    0.87
  -6  11   6    2.48    0.97
   6 -11   6    1.87    0.90
   6  12   0  182.90    7.03
  -6 -12   0  173.32    7.30
  -6 -12   0  191.83    7.33
   6  12   0  193.81    7.38
  -6 -12  -1   -0.21    1.24
  -6 -12   1    1.26    1.40
   6  12   1    1.06    1.28
   6  12   1    2.15    1.04
   6  12  -1    1.42    1.07
  -6 -12  -1   -0.07    1.25
   6  12  -1    0.07    1.37
  -6 -12   1    0.07    1.26
  -6 -12  -2  141.78    6.05
  -6 -12  -2  169.08    6.14
   6  12  -2  143.01    6.13
   6  12   2  142.22    6.03
   6  12   2  151.26    5.82
  -6 -12   2  152.25    6.32
   6  12  -2  157.63    5.94
  -6 -12   2  147.47    6.15
  -6 -12  -3   -0.83    1.15
   6  12   3    0.85    1.03
  -6 -12   3    0.49    1.31
  -6 -12   3    1.39    1.32
  -6 -12  -3   -0.40    1.27
   6  12  -3   -0.46    1.31
   6  12  -3   -1.59    1.18
   6  12   3   -0.93    1.24
  -6 -12  -4   96.20    4.32
  -6 -12   4  104.22    4.51
   6  12   4  104.24    4.22
   6  12  -4  104.97    4.48
   6  12  -4  105.29    4.38
   6  12   4   97.96    4.37
  -6 -12  -4  107.77    4.48
  -6 -12   4   95.00    4.65
   6  12   5    1.62    1.21
   6  12  -5    0.71    1.39
  -6 -13   0   -0.07    1.23
   6  13   0   -0.18    0.98
  -6 -13   0    2.29    1.38
   6  13   0    0.07    1.43
   6  13   1    0.20    1.33
   6  13  -1    2.24    1.51
   6  13   1    1.16    1.00
   6  13  -1    1.53    1.07
  -6 -13  -1    0.71    1.22
  -6 -13   1   -0.88    1.28
  -6 -13   1   -0.57    1.44
  -6 -13  -1   -1.45    1.24
  -6 -13   2    0.25    1.41
  -6 -13  -2    2.24    1.30
   6  13  -2    3.45    1.09
  -6 -13   2    5.63    1.42
   6  13   2    3.63    1.33
   6  13   2    1.20    1.03
  -6 -13  -2    3.77    1.28
   6  13  -2    4.46    1.34
  -6 -13   3    2.39    1.53
   6  13   3    2.50    1.19
  -6 -13  -3    3.01    1.30
   6  13   3    1.75    1.04
  -6 -13   3    2.23    1.33
   6  13  -3    1.27    1.12
   6  13  -3    3.98    1.37
  -6 -13  -3    2.78    1.28
   6  13   4    2.28    1.23
  -6 -13  -4    0.92    1.15
   6  13  -4    1.71    1.26
  -6 -13   4    1.79    1.50
   6  14   0   54.23    3.01
  -6 -14   0   57.89    3.06
   6  14   0   56.98    2.65
  -6 -14   0   57.87    2.91
  -6 -14   1   -0.98    1.41
   6  14   1   -0.50    0.99
  -6 -14  -1   -0.66    1.35
   6  14  -1   -1.56    1.05
   6  14   1    0.91    1.36
   6  14  -1   -0.14    1.35
  -6 -14   1   -0.66    1.25
  -6 -14  -1    0.89    1.22
  -6 -14  -2   59.66    2.91
  -6 -14   2   53.51    2.97
   6  14   2   55.72    2.93
   6  14   2   59.69    2.64
  -6 -14   2   52.97    2.86
   6  14  -2   54.01    2.85
  -6 -14  -2   60.63    2.98
   6  14  -2   55.92    2.66
  -6 -14   3   -0.09    1.46
  -6 -14  -3    0.74    1.28
   6  14  -3    2.93    1.29
   6  14   3    1.37    1.35
  -6 -15   0    0.92    1.22
   6  15   0    3.56    1.35
  -6 -15   0    2.12    1.35
   6  15   0    0.86    0.98
  -6 -15   1   -1.29    1.37
  -6 -15  -1   -0.97    1.21
  -6 -15   1    1.38    1.25
   6  15  -1    3.24    1.25
   6  15   1   -0.21    1.40
   6  15  -1   -0.50    1.05
   6  15   1   -0.48    0.99
  -6 -15  -1    2.62    1.48
  -6 -15  -2   -0.07    1.32
   6  15   2    0.54    1.45
   6  15  -2    0.12    1.30
  -6 -15   2    1.28    1.43
  -7   0   0    0.32    0.88
   7   0   0   -0.51    0.84
  -7   0   0   -0.06    0.94
   7   0   0   -0.30    0.83
   7   0  -1  603.79   21.17
  -7   0   1  629.85   21.24
   7   0   1  569.11   21.10
   7   0  -1  581.54   21.16
  -7   0  -1  607.64   21.15
  -7   0  -1  584.46   21.11
  -7   0   1  562.81   21.16
   7   0   1  570.24   21.01
  -7   0  -2   10.71    1.19
  -7   0  -2    9.81    1.05
   7   0   2   11.15    1.00
   7   0  -2   12.94    1.31
   7   0   2   11.15    1.09
  -7   0   2   13.34    1.32
  -7   0   2    8.25    1.25
   7   0  -2   10.08    1.29
  -7   0  -3  153.84    6.09
   7   0  -3  161.06    6.31
   7   0   3  153.66    6.01
  -7   0  -3  164.90    6.20
  -7   0   3  156.88    6.37
   7   0  -3  149.77    6.29
   7   0   3  160.75    6.18
  -7   0   3  175.24    6.36
  -7   0  -4   28.53    1.63
   7   0  -4   27.20    1.95
   7   0  -4   23.80    1.79
   7   0   4   30.42    1.72
  -7   0   4   26.93    1.95
  -7   0   4   27.12    1.90
   7   0   4   30.91    1.60
  -7   0  -4   25.15    1.70
   7   0   5  486.48   17.37
  -7   0   5  497.42   17.65
   7   0  -5  472.81   17.63
  -7   0  -5  478.58   17.38
  -7   0   5  464.81   17.79
   7   0  -5  465.12   17.62
  -7   0  -5  504.24   17.58
   7   0   5  482.10   17.52
   7   0  -6    0.81    1.30
  -7   0  -6    1.17    0.89
  -7   0  -6    0.63    1.10
   7   0   6    2.72    1.09
   7   0   6    0.31    0.86
  -7   0   6   -0.44    1.38
   7   0  -6   -0.75    1.26
  -7   0   6    0.76    1.17
   7   0  -7   29.72    2.22
   7   0   7   30.38    1.96
   7   0  -7   31.17    2.08
   7   0   7   31.75    1.81
  -7   0   7   34.24    2.19
  -7   0  -7   31.89    1.78
  -7   0   7   24.64    2.25
  -7   0  -7   28.98    1.99
  -7   1   0    0.05    0.95
  -7  -1   0   -0.80    0.94
  -7  -1   0   -0.41    0.94
  -7   1   0    0.48    0.92
   7  -1   0    0.74    0.91
   7   1   0   -0.71    0.86
   7   1   0    0.53    0.86
   7  -1   0    0.22    0.86
  -7   1   1   23.85    1.67
  -7  -1   1   24.19    1.69
   7   1  -1   25.39    1.65
   7  -1  -1   28.34    1.68
  -7   1  -1   28.39    1.63
  -7  -1  -1   23.75    1.62
   7   1   1   22.72    1.46
   7  -1   1   25.20    1.46
  -7   1  -1   23.79    1.58
  -7  -1  -1   23.61    1.59
  -7  -1   1   28.63    1.75
  -7   1   1   27.55    1.68
   7  -1   1   25.63    1.58
   7   1   1   24.68    1.58
   7   1  -1   24.10    1.61
   7  -1  -1   22.75    1.62
  -7   1   2    1.77    1.07
  -7  -1   2    0.70    0.99
  -7  -1   2    0.25    1.04
  -7   1   2    0.71    1.05
   7  -1   2    0.10    0.87
   7   1   2    0.92    0.89
  -7  -1  -2   -1.26    0.94
  -7   1  -2    1.07    0.91
  -7   1  -2    0.59    0.87
  -7  -1  -2    0.97    0.86
   7   1  -2    0.66    1.02
   7  -1  -2   -0.06    1.02
   7   1   2    0.55    0.81
   7  -1   2    0.15    0.77
   7   1  -2    0.89    1.03
   7  -1  -2    0.43    1.05
  -7  -1  -3   20.30    1.41
   7  -1  -3   21.42    1.61
   7   1  -3   22.86    1.63
  -7   1  -3   20.59    1.39
   7  -1   3   19.18    1.41
  -7   1   3   21.46    1.58
   7   1   3   20.67    1.46
  -7  -1   3   25.57    1.66
   7  -1   3   18.44    1.26
   7   1   3   18.34    1.29
   7   1  -3   18.75    1.60
   7  -1  -3   21.59    1.63
  -7  -1   3   20.43    1.66
  -7   1   3   21.54    1.71
  -7   1  -3   20.65    1.46
  -7  -1  -3   19.00    1.44
  -7  -1   4    2.87    1.18
  -7   1   4    1.77    1.17
  -7   1   4    2.36    1.18
  -7  -1   4    2.97    1.26
   7  -1  -4    1.74    1.06
   7   1  -4    2.36    1.18
  -7   1  -4    3.21    1.02
  -7  -1  -4    3.73    1.02
  -7   1  -4    1.75    0.90
  -7  -1  -4    1.90    0.86
   7  -1  -4    1.10    1.21
   7   1  -4    1.55    1.19
   7  -1   4    2.02    0.94
   7   1   4    1.16    0.94
   7   1   4    1.42    0.81
   7  -1   4    2.55    0.86
  -7   1   5    3.66    1.43
  -7   1   5    7.14    1.35
  -7  -1   5    3.80    1.25
  -7  -1   5    4.84    1.41
   7   1   5    4.64    1.10
   7  -1   5    3.44    1.11
   7  -1  -5    3.87    1.29
   7   1  -5    4.71    1.29
  -7  -1  -5    4.06    0.96
  -7   1  -5    4.12    0.94
   7   1  -5    5.63    1.28
   7  -1  -5    6.41    1.37
   7   1   5    4.86    0.97
   7  -1   5    4.71    0.98
  -7   1  -5    4.54    1.18
  -7  -1  -5    4.46    1.14
  -7   1   6    2.99    1.48
  -7  -1   6    3.80    1.43
   7  -1  -6    1.25    1.32
   7   1  -6    2.30    1.25
  -7  -1  -6    1.81    1.09
  -7   1   6    1.23    1.17
  -7  -1   6    2.47    1.22
   7   1   6    0.68    1.06
   7  -1   6    1.89    1.05
  -7  -1  -6    1.44    0.92
  -7   1  -6    2.39    0.91
  -7   1  -6    2.99    1.09
   7   1   6    2.27    0.96
   7  -1   6    3.04    0.98
   7  -1  -6    1.93    1.23
   7   1  -6    3.42    1.22
  -7  -1   7    3.33    1.31
  -7   1   7    0.22    1.29
   7   1   7    3.06    1.01
   7  -1   7    1.85    0.98
  -7  -1  -7    1.94    1.19
  -7   1  -7    3.19    1.21
   7  -1  -7    2.45    1.32
   7   1  -7   -0.64    1.28
  -7  -1  -7    1.22    0.94
  -7   1  -7    0.77    0.94
   7  -1   7    3.59    1.17
   7   1   7    1.39    1.12
  -7   1   7    2.91    1.52
  -7  -1   7    1.05    1.48
   7  -1  -7    1.02    1.36
   7   1  -7    2.69    1.35
   7   2   0    0.25    0.87
   7  -2   0    0.67    0.87
  -7  -2   0   -0.30    0.97
  -7   2   0   -0.20    0.94
  -7   2   0   -0.36    0.98
  -7  -2   0    1.16    0.94
   7   2   0    0.47    0.87
   7  -2   0    0.54    0.92
  -7  -2   1  493.37   18.40
  -7   2  -1  481.38   18.22
  -7  -2  -1  519.86   18.34
   7   2  -1  553.64   18.41
   7  -2  -1  503.67   18.27
   7  -2   1  488.61   18.23
   7   2   1  492.83   18.31
   7   2  -1  504.29   18.36
  -7   2  -1  498.23   18.26
  -7  -2  -1  542.90   18.39
  -7   2   1  468.58   18.26
   7   2   1  529.47   18.26
   7  -2   1  496.79   18.14
  -7  -2   1  545.37   18.48
  -7   2   1  515.68   18.32
   7  -2  -1  489.38   18.31
  -7   2  -2   16.12    1.28
   7   2  -2   17.15    1.46
  -7  -2   2   12.51    1.43
   7  -2  -2   19.18    1.54
  -7  -2  -2   17.83    1.32
   7  -2  -2   15.09    1.51
   7   2   2   19.09    1.26
   7  -2   2   19.44    1.24
   7   2  -2   15.36    1.46
  -7   2  -2   17.44    1.36
  -7  -2  -2   16.04    1.36
   7  -2   2   16.59    1.30
   7   2   2   16.67    1.33
  -7  -2   2   18.56    1.56
  -7   2   2   20.37    1.56
  -7   2   2   17.68    1.49
  -7   2  -3  169.76    6.72
   7  -2  -3  165.72    6.90
   7   2  -3  178.24    6.96
  -7  -2  -3  194.24    6.84
  -7   2  -3  183.60    6.85
  -7  -2  -3  184.32    6.91
  -7  -2   3  199.75    7.08
   7   2   3  179.72    6.86
   7  -2   3  163.84    6.77
  -7   2   3  184.37    6.92
   7  -2   3  187.75    6.66
   7   2   3  190.47    6.75
  -7  -2   3  163.24    7.00
  -7   2   3  173.72    7.02
   7   2  -3  154.58    6.94
   7  -2  -3  156.97    6.91
  -7   2  -4    9.00    1.05
  -7  -2  -4    7.06    1.05
  -7   2   4    8.76    1.47
  -7  -2   4    9.51    1.45
   7  -2  -4    8.92    1.35
   7   2  -4   10.08    1.31
   7   2  -4   11.31    1.42
   7  -2  -4   11.76    1.45
   7  -2   4    9.74    1.11
   7   2   4   10.43    1.21
  -7   2  -4   10.17    1.23
  -7  -2  -4    8.73    1.18
   7  -2   4    8.54    1.00
   7   2   4    8.47    1.02
  -7  -2   4   10.61    1.39
  -7   2   4   10.08    1.34
  -7  -2   5  472.02   18.39
  -7   2   5  453.62   18.28
   7  -2  -5  484.12   18.14
   7   2  -5  476.90   18.23
   7   2  -5  499.41   18.23
   7  -2  -5  472.32   18.17
  -7   2  -5  534.26   18.15
   7  -2   5  531.53   17.94
   7   2   5  521.73   17.97
  -7  -2  -5  499.92   17.99
  -7   2  -5  475.16   17.92
  -7   2   5  503.77   18.18
  -7  -2   5  514.71   18.27
   7   2   5  488.66   18.10
   7  -2   5  491.93   18.04
  -7  -2  -5  529.67   18.18
   7   2   6    9.62    1.10
  -7  -2   6    8.59    1.55
  -7   2   6    6.99    1.55
   7  -2  -6    9.17    1.52
   7   2  -6    8.42    1.39
   7  -2   6    6.13    1.09
  -7   2   6    8.59    1.40
  -7  -2   6    7.18    1.36
  -7   2  -6   10.34    1.33
  -7  -2  -6    7.13    1.05
  -7   2  -6   10.00    1.09
  -7  -2  -6    9.00    1.26
   7   2   6    7.79    1.19
   7  -2   6    7.55    1.21
   7   2  -6    7.09    1.32
   7  -2  -6    6.28    1.35
   7   2  -7   50.83    2.82
   7  -2  -7   44.77    2.82
  -7  -2   7   49.59    2.75
  -7   2   7   51.03    2.80
  -7  -2  -7   56.05    2.73
  -7   2  -7   55.97    2.75
  -7   2   7   54.55    3.03
  -7  -2   7   48.13    2.99
   7  -2   7   44.73    2.57
   7   2   7   50.88    2.64
   7   2   7   51.12    2.46
  -7  -2  -7   49.06    2.46
  -7   2  -7   51.15    2.44
   7  -2  -7   61.09    2.84
   7   2  -7   51.89    2.74
   7  -3   0   -0.40    0.87
   7   3   0    0.25    0.88
  -7  -3   0    2.31    1.01
  -7   3   0    0.34    0.92
  -7   3   0    0.24    0.91
  -7  -3   0    1.75    1.05
   7   3   0   -0.11    0.90
   7  -3   0    0.49    0.93
  -7   3   1   25.62    1.73
  -7  -3   1   26.50    1.85
  -7   3  -1   25.21    1.60
  -7  -3  -1   23.93    1.74
   7   3  -1   25.59    1.75
   7  -3  -1   33.20    1.75
  -7   3  -1   31.65    1.71
  -7  -3  -1   35.19    1.86
   7  -3  -1   29.83    1.83
   7  -3   1   26.94    1.64
   7   3   1   28.41    1.75
   7   3  -1   28.77    1.79
   7   3   1   26.52    1.62
   7  -3   1   29.27    1.55
  -7  -3   1   30.10    1.90
  -7   3   1   28.92    1.72
   7  -3  -2    4.99    1.13
  -7   3  -2    4.68    0.96
  -7  -3  -2    4.85    0.97
   7   3  -2    5.64    1.13
   7  -3   2    5.34    0.98
  -7  -3   2    4.21    1.19
   7   3   2    3.77    0.99
  -7   3   2    5.92    1.19
  -7  -3  -2    5.15    1.05
  -7   3  -2    3.53    1.01
   7   3   2    5.23    0.91
   7  -3   2    4.44    0.85
  -7  -3   2    4.73    1.19
  -7   3   2    3.73    1.14
   7  -3  -2    6.43    1.23
   7   3  -2    3.38    1.11
  -7  -3   3    5.67    1.31
  -7   3   3    5.19    1.32
   7   3  -3    4.11    1.17
   7  -3  -3    4.26    1.22
  -7  -3  -3    3.95    1.07
  -7   3  -3    4.71    1.06
   7  -3  -3    5.77    1.24
   7   3  -3    0.99    1.07
  -7  -3  -3    5.96    0.99
  -7   3  -3    6.04    0.98
   7  -3   3    5.74    0.90
   7   3   3    7.40    0.99
  -7  -3   3    3.03    1.15
   7   3   3    7.36    1.10
   7  -3   3    4.12    1.02
  -7   3   3    4.81    1.18
  -7   3   4   10.01    1.26
  -7  -3   4    8.27    1.36
  -7  -3   4    4.94    1.41
  -7   3   4    7.26    1.44
   7  -3   4    7.36    1.13
   7   3   4    8.77    1.14
   7   3  -4    9.51    1.29
   7  -3  -4    7.34    1.36
   7  -3  -4    9.32    1.43
   7   3  -4    8.94    1.37
   7  -3   4    9.05    0.99
   7   3   4    7.59    1.01
  -7  -3  -4    6.12    1.18
  -7   3  -4    8.53    1.14
  -7   3  -4    8.08    1.05
  -7  -3  -4    8.20    1.14
  -7   3   5    9.35    1.60
  -7  -3   5    9.91    1.47
  -7   3   5   10.59    1.35
   7   3   5    9.57    1.22
  -7  -3   5    7.47    1.60
  -7  -3  -5   11.44    1.39
  -7  -3  -5    8.42    1.14
  -7   3  -5    9.53    1.06
   7   3  -5    8.31    1.45
   7   3  -5   11.87    1.52
   7   3   5   10.43    1.14
  -7   3  -5   11.74    1.30
   7   3   6    4.13    1.02
   7   3   6    4.58    1.17
  -7   3  -6    6.97    1.28
  -7   3   6    4.39    1.32
  -7  -3   6    3.25    1.24
  -7  -3  -6    5.15    1.22
   7   3  -6    4.21    1.25
   7   3  -6    5.54    1.31
  -7  -3  -6    7.19    1.07
  -7   3   6    2.56    1.39
  -7  -3   6    5.49    1.48
  -7  -3  -7    1.69    1.00
   7   3  -7    1.41    1.20
   7   3   7    1.22    1.12
  -7  -3   7    1.48    1.45
   7  -3   8    5.28    1.27
  -7  -4   0   -0.17    0.97
  -7   4   0    0.10    1.00
   7   4   0    0.61    0.90
  -7  -4   0    0.52    1.00
  -7   4   0    0.98    0.91
   7   4   0   -0.21    0.94
  -7   4   1  436.24   16.81
  -7  -4  -1  464.15   16.88
   7   4  -1  494.72   16.94
  -7  -4   1  496.24   17.04
  -7   4   1  484.88   16.82
  -7   4  -1  415.78   16.69
  -7  -4   1  446.59   16.95
   7   4   1  457.62   16.88
   7   4  -1  466.35   16.93
   7   4   1  457.71   16.79
  -7  -4  -1  496.68   16.97
  -7   4  -1  489.34   16.80
  -7   4   2    4.91    1.23
   7   4  -2    4.29    1.16
  -7  -4   2    4.88    1.13
   7   4   2    4.44    0.92
  -7  -4   2    6.61    1.28
  -7   4   2    3.82    1.09
   7   4   2    5.69    1.01
   7   4  -2    7.25    1.20
  -7  -4  -2    6.06    0.99
  -7  -4  -2    4.76    1.12
  -7   4  -2    5.63    1.05
  -7  -4   3  197.19    7.50
   7   4   3  187.38    7.29
   7   4  -3  176.85    7.41
   7   4  -3  185.15    7.41
  -7  -4  -3  192.64    7.25
   7   4   3  194.64    7.21
  -7  -4  -3  204.53    7.41
  -7  -4   3  180.53    7.47
   7   4   4   17.31    1.42
   7   4  -4   13.24    1.51
  -7  -4  -4   16.71    1.33
   7   4  -4   15.48    1.48
  -7  -4  -4   16.17    1.47
  -7  -4   4   15.21    1.62
  -7  -4   4   16.08    1.69
   7   4   4   14.89    1.25
   7   4  -5  320.86   12.51
  -7  -4  -5  352.72   12.51
   7   4  -5  363.67   12.64
   7   4   5  319.82   12.38
   7   4   5  341.88   12.28
  -7  -4   5  320.58   12.70
  -7  -4  -5  321.58   12.28
  -7  -4   5  345.95   12.62
  -7  -4   6   -0.57    1.39
  -7  -4  -6    0.28    1.12
   7   4   6   -0.46    0.97
  -7  -4   6   -0.23    1.22
   7   4  -6   -0.07    1.13
   7  -4   6    0.67    0.96
  -7  -4  -6    0.05    0.92
   7   4  -6    2.20    1.24
   7  -4  -6    0.28    1.24
   7  -4   6    0.33    0.98
   7   4   6   -0.19    1.07
   7  -4   7   55.01    2.33
  -7   4  -7   43.39    2.21
  -7  -4  -7   45.19    2.29
   7   4  -7   39.69    2.45
   7  -4  -7   44.74    2.50
  -7  -4   7   39.63    2.78
  -7   4   7   36.77    2.62
   7  -4   7   41.98    2.36
   7   4   7   44.33    2.43
  -7   4  -7   50.75    2.55
   7  -4  -7   48.72    2.70
   7  -4   8    0.82    1.19
  -7   4  -8   -0.85    1.00
   7  -4  -8   -0.39    1.34
  -7   4   8    0.35    1.46
   7   5   0   -1.16    0.98
  -7  -5   0   -1.08    1.14
   7   5   0    1.58    0.96
  -7  -5   0    0.06    0.99
  -7  -5   1   12.11    1.45
   7   5  -1    8.57    1.29
   7   5   1   14.42    1.32
   7   5   1   16.05    1.26
  -7  -5   1   14.94    1.43
  -7  -5  -1   11.12    1.25
   7   5  -1   12.74    1.35
  -7  -5  -1   16.73    1.43
   7   5  -2    5.17    1.19
   7  -5   2    4.00    0.83
   7  -5  -2    5.58    1.12
   7   5  -2    4.28    1.15
  -7  -5  -2    3.92    1.03
  -7  -5   2    4.82    1.18
   7   5   2    5.29    0.95
  -7  -5   2    6.41    1.31
   7   5   2    4.28    1.07
  -7  -5  -2    6.73    1.12
  -7  -5  -3   27.08    1.77
   7  -5  -3   29.25    1.78
  -7  -5  -3   25.11    1.62
   7   5  -3   24.93    1.80
   7  -5  -3   29.19    1.85
   7  -5   3   25.16    1.44
   7   5   3   25.59    1.56
   7  -5   3   25.39    1.56
   7   5   3   26.31    1.68
  -7  -5   3   27.41    1.89
  -7  -5   3   25.80    1.89
   7   5  -3   18.80    1.72
  -7  -5  -4   12.36    1.40
   7   5   4   12.75    1.22
   7  -5   4   13.67    1.14
   7  -5   4   11.84    1.23
  -7  -5   4   15.65    1.59
  -7  -5   4   12.67    1.58
  -7  -5  -4   14.12    1.26
   7  -5  -4   16.52    1.53
   7   5  -4   13.19    1.47
   7  -5  -4   10.71    1.37
   7   5   4   15.22    1.38
   7   5  -4   10.65    1.37
  -7   5   5    1.65    1.19
  -7  -5   5   -0.77    1.31
  -7  -5  -5    0.62    1.12
  -7   5  -5    2.63    0.93
  -7  -5  -5    0.65    0.96
  -7   5  -5    0.58    1.10
   7  -5   5    0.15    0.97
  -7   5   5    2.28    1.38
   7  -5   5    1.19    0.91
  -7  -5   5    0.82    1.42
   7   5   5    2.36    0.97
   7  -5  -5    0.79    1.17
   7  -5  -5    0.87    1.23
   7   5  -5   -0.30    1.25
   7   5  -5    0.58    1.24
   7   5   5    0.63    1.02
  -7  -5  -6   10.56    1.41
  -7   5  -6   10.65    1.11
  -7  -5  -6   11.94    1.25
  -7  -5   6   10.25    1.65
  -7   5   6   10.59    1.57
  -7  -5   6    9.00    1.50
  -7   5   6   10.00    1.36
   7   5  -6   11.13    1.50
   7  -5  -6    9.38    1.47
   7  -5   6   10.29    1.19
   7   5   6   11.56    1.35
   7   5   6   11.11    1.19
  -7   5  -6   10.60    1.38
   7  -5   6   10.70    1.19
   7   5  -6   11.07    1.42
   7  -5  -6    9.31    1.33
  -7   5  -7    1.18    0.97
   7  -5   7    0.92    1.08
   7  -5  -7    2.00    1.38
  -7   5   7    3.27    1.42
  -7   5  -7    0.51    1.21
   7  -5   7    2.61    1.07
   7  -5  -7    0.96    1.21
  -7   5   7    2.44    1.24
   7  -5   8    3.85    1.17
  -7   5   8    2.66    1.57
  -7   5  -8    2.07    1.01
   7  -5  -8    2.97    1.28
   7  -6   0    0.19    0.75
   7  -6   0   -0.39    1.11
  -7   6   0   -0.13    1.00
  -7  -6   0    0.57    1.06
   7   6   0   -0.72    1.01
   7   6   0   -1.26    1.00
  -7   6   0    0.44    0.90
  -7  -6   0    0.69    1.13
   7  -6   1  318.94   10.80
   7   6   1  297.04   11.09
   7   6  -1  295.85   11.15
   7  -6   1  299.75   10.95
  -7   6  -1  308.99   10.92
  -7   6   1  286.45   11.02
  -7  -6  -1  279.45   11.04
  -7   6  -1  273.07   10.89
  -7  -6   1  276.01   11.14
  -7   6   1  296.49   10.93
  -7  -6   1  322.22   11.31
   7  -6  -1  287.98   11.03
   7   6   1  295.20   10.98
   7   6  -1  318.05   11.13
   7  -6  -1  306.98   10.86
  -7  -6  -1  300.48   11.19
   7   6  -2    3.62    1.19
  -7  -6  -2    5.49    1.18
  -7   6  -2    5.96    1.02
   7  -6  -2    4.93    1.03
  -7   6   2    4.37    1.03
  -7  -6   2    6.10    1.35
   7   6   2    5.01    1.00
  -7   6   2    3.47    1.11
   7   6   2    3.38    1.06
   7  -6   2    5.00    1.01
  -7  -6   2    2.66    1.17
  -7   6  -2    4.98    0.98
  -7  -6  -2    4.95    1.10
   7   6  -2    4.70    1.22
   7  -6  -2    4.85    1.12
   7  -6   2    5.50    0.84
   7   6   3  191.50    6.92
  -7   6   3  173.48    7.06
  -7  -6   3  170.33    7.21
   7   6  -3  159.82    7.10
   7  -6  -3  165.24    6.91
   7   6  -3  179.97    7.13
  -7  -6  -3  188.18    6.99
   7  -6  -3  179.95    6.94
  -7   6  -3  176.52    6.81
  -7  -6  -3  190.90    7.13
  -7   6  -3  187.45    6.90
   7  -6   3  173.24    6.83
   7   6   3  182.44    7.03
  -7  -6   3  184.58    7.23
  -7   6   3  189.72    6.99
   7  -6   3  193.64    6.75
  -7  -6  -4    1.27    1.13
  -7   6  -4    2.67    1.03
   7   6   4    2.93    0.98
  -7   6   4   -0.49    1.23
  -7  -6   4    2.03    1.34
   7  -6  -4    3.74    1.11
   7   6  -4    2.29    1.19
  -7   6  -4    2.05    0.92
   7  -6  -4    2.86    1.18
  -7  -6  -4    2.50    1.00
   7   6   4    1.06    1.09
  -7   6   4    2.48    1.11
  -7  -6   4    2.49    1.28
   7  -6   4    1.70    1.00
   7  -6   4    1.99    0.86
   7   6  -4    0.97    1.15
  -7  -6  -5  236.12    9.17
  -7   6  -5  259.45    9.03
  -7   6   5  219.01    9.11
  -7  -6   5  225.59    9.38
   7   6  -5  218.10    9.15
   7   6   5  242.04    8.94
   7  -6   5  259.97    8.83
   7   6  -5  256.55    9.29
   7  -6  -5  235.80    9.08
  -7   6  -5  236.57    8.83
  -7  -6  -5  235.70    8.99
   7  -6  -5  229.09    8.96
  -7   6   5  241.74    9.02
  -7  -6   5  254.59    9.35
   7  -6   5  230.56    8.90
   7   6   5  230.53    9.07
  -7  -6  -6    1.48    1.03
  -7  -6  -6    2.40    1.25
  -7   6  -6    2.63    0.92
  -7   6  -6    4.10    1.22
  -7   6   6    2.89    1.32
  -7  -6   6    1.62    1.43
   7  -6   6    2.32    1.07
   7   6   6    1.84    1.15
   7   6  -6    2.72    1.22
   7  -6  -6    2.16    1.24
   7   6  -6    2.40    1.33
   7  -6   6    4.05    1.03
   7  -6  -6    4.11    1.20
  -7   6   6    4.21    1.21
  -7  -6   6    3.98    1.38
   7   6   6    3.57    1.09
   7  -6   7   74.34    3.07
   7  -6  -7   65.66    3.16
  -7   6   7   59.63    3.35
  -7   6  -7   74.98    3.33
  -7   6   7   67.64    3.23
  -7   6  -7   69.07    3.00
   7  -6   7   70.93    3.16
   7  -6  -7   66.23    3.32
   7  -6  -8    0.18    1.21
  -7   6  -8    1.12    0.96
  -7   6   8   -0.41    1.51
   7  -6   8    0.06    1.13
   7   7   0    0.31    1.08
  -7   7   0    1.08    0.83
   7  -7   0    0.22    0.70
   7   7   0    0.85    0.99
  -7   7   0    0.04    1.01
  -7  -7   0    0.07    1.26
   7  -7   0    1.28    1.07
  -7  -7   0    0.70    1.04
  -7   7   1   16.25    1.24
   7   7  -1   14.29    1.41
   7  -7   1   16.72    1.05
   7   7   1   14.52    1.39
   7  -7   1   14.67    1.31
  -7  -7   1   13.79    1.49
  -7   7   1   13.21    1.33
  -7   7  -1   14.90    1.27
   7   7  -1   16.87    1.54
  -7  -7  -1   15.02    1.53
  -7  -7   1   15.34    1.60
  -7   7  -1   16.43    1.21
  -7  -7  -1   11.18    1.28
   7   7   1   14.13    1.31
   7  -7  -1   18.25    1.16
   7  -7  -1   14.59    1.38
  -7   7   2    5.76    1.03
  -7  -7  -2    4.37    1.24
  -7   7  -2    6.02    0.96
  -7  -7   2    2.62    1.27
   7   7   2    5.41    1.08
   7   7  -2    5.95    1.21
   7   7   2    5.82    1.20
   7  -7   2    3.20    0.94
  -7   7   2    5.84    1.26
   7  -7   2    3.56    0.78
  -7   7  -2    3.21    0.94
  -7  -7  -2    5.24    1.12
  -7  -7   2    4.27    1.30
   7  -7  -2    3.78    0.94
   7  -7  -2    4.82    1.16
   7   7  -2    5.14    1.31
  -7   7  -3   -0.44    0.96
  -7  -7  -3    0.26    1.11
   7   7   3    1.51    0.95
  -7  -7   3    1.13    1.26
   7   7  -3    1.37    1.21
   7  -7   3    1.28    0.97
   7  -7  -3   -0.86    1.02
  -7   7   3    1.84    1.17
   7   7  -3    0.94    1.29
   7  -7  -3   -0.63    1.01
  -7   7  -3    1.71    0.92
  -7  -7  -3    1.21    1.00
  -7   7   3    1.24    1.09
  -7  -7   3   -0.16    1.37
   7   7   3   -0.42    1.03
   7  -7   3    2.56    0.81
  -7   7  -4    9.45    1.16
  -7   7   4   10.67    1.23
  -7  -7   4    9.08    1.53
   7   7   4    9.87    1.30
   7  -7   4    7.75    1.10
   7  -7  -4   10.23    1.29
   7   7  -4    9.20    1.38
  -7   7  -4    9.33    1.08
  -7  -7  -4    8.08    1.17
  -7   7   4    8.04    1.37
  -7  -7   4    8.35    1.51
   7  -7  -4    8.46    1.21
  -7  -7  -4    8.62    1.33
   7   7   4    8.49    1.13
   7   7  -4   11.59    1.43
   7  -7   4    8.80    0.98
  -7   7  -5    7.46    1.06
  -7  -7  -5    6.96    1.18
   7   7  -5    5.90    1.42
  -7  -7  -5    7.01    1.37
  -7   7  -5   10.33    1.29
  -7   7   5    6.81    1.34
   7  -7   5    7.35    0.99
   7   7   5    6.95    1.30
  -7  -7   5    6.13    1.46
   7  -7   5    6.24    1.06
  -7  -7   5    6.89    1.60
   7   7   5    4.79    1.11
   7  -7  -5    6.82    1.36
   7   7  -5    4.96    1.42
   7  -7  -5   10.55    1.21
  -7   7   5    6.19    1.20
  -7   7  -6    7.79    1.34
  -7   7   6    7.51    1.35
   7  -7   6    4.83    1.05
   7   7   6    5.78    1.29
  -7   7   6    7.06    1.27
   7  -7  -6    6.81    1.18
   7  -7   6    7.36    1.03
   7   7  -6    6.42    1.39
  -7   7  -6    7.68    1.01
  -7  -7   6    5.96    1.64
  -7  -7  -6    5.89    1.20
   7  -7  -6    4.75    1.26
   7  -7  -7   -0.64    1.23
  -7   7  -7    0.45    0.97
   7  -7   7    1.28    1.04
  -7   7   7    0.07    1.29
  -7   7  -7   -0.60    1.22
   7  -7  -7   -0.90    1.12
   7  -7   7    0.04    0.97
  -7   7   7    0.40    1.14
   7  -7   8    3.65    1.20
  -7   7   8    4.86    1.43
  -7   7  -8    4.41    1.00
  -7  -8   0   -0.29    1.27
   7  -8   0   -0.14    0.64
  -7   8   0   -0.63    0.97
   7   8   0   -0.45    1.19
   7  -8   0   -0.35    0.94
   7   8   0   -0.21    1.04
  -7   8   0    0.65    0.80
  -7  -8   0    0.07    1.15
   7   8   1  255.20    9.77
   7  -8  -1  274.96    9.50
   7  -8  -1  260.27    9.63
   7  -8   1  263.43    9.45
  -7   8   1  235.43    9.63
  -7   8  -1  250.55    9.61
  -7  -8   1  238.88    9.90
  -7  -8   1  280.13   10.10
  -7  -8  -1  253.68    9.87
   7   8   1  243.95    9.85
  -7   8  -1  279.09    9.59
   7   8  -1  270.93   10.02
   7  -8   1  269.31    9.68
  -7  -8  -1  271.10   10.02
  -7   8   1  272.25    9.59
   7   8  -1  272.90    9.88
  -7   8  -2    0.16    0.83
  -7  -8  -2    1.44    1.25
   7   8   2    1.60    1.00
  -7   8   2   -0.04    0.88
  -7  -8   2    0.45    1.29
  -7   8   2   -0.85    0.99
   7   8  -2   -0.37    1.28
   7   8   2    2.06    1.15
   7  -8   2    0.16    0.92
  -7  -8  -2    1.13    1.05
  -7   8  -2   -0.29    0.91
   7  -8  -2    0.06    0.78
   7   8  -2    0.87    1.18
  -7  -8   2    1.13    1.24
   7  -8   2    0.40    0.69
   7  -8  -2    0.84    0.90
  -7  -8  -3  184.19    7.13
  -7   8  -3  189.86    6.77
   7   8   3  177.08    6.89
   7  -8   3  186.32    6.64
  -7  -8   3  175.81    7.26
  -7   8   3  188.87    6.82
  -7  -8   3  204.21    7.36
   7   8  -3  158.84    7.07
  -7  -8  -3  166.61    6.94
  -7   8  -3  170.64    6.74
   7  -8  -3  188.00    6.79
   7   8  -3  191.24    7.14
   7  -8  -3  174.43    6.75
  -7   8   3  177.90    6.89
   7  -8   3  177.46    6.78
   7   8   3  174.31    7.02
  -7   8   4    3.33    1.16
   7  -8   4    3.15    0.96
   7   8   4    1.86    1.12
  -7   8   4    1.70    1.03
  -7  -8   4    1.55    1.35
   7  -8  -4    2.59    0.96
  -7  -8   4    3.60    1.41
  -7   8  -4    3.07    1.00
   7  -8   4    4.44    0.90
  -7  -8  -4    4.70    1.28
  -7   8  -4    1.18    0.90
  -7  -8  -4    1.13    1.02
   7  -8  -4    1.77    1.08
   7   8  -4    3.45    1.32
   7   8  -4    2.74    1.25
   7   8   4    4.00    1.08
   7   8   5  138.64    5.51
   7   8  -5  140.78    5.79
   7  -8  -5  129.25    5.36
   7  -8   5  147.56    5.32
  -7   8  -5  136.51    5.34
   7  -8  -5  137.58    5.50
   7   8  -5  136.85    5.73
  -7  -8  -5  133.72    5.55
  -7  -8   5  144.41    5.85
   7   8   5  137.98    5.66
   7  -8   5  135.09    5.42
  -7   8   5  144.89    5.48
  -7  -8  -5  141.99    5.76
  -7  -8   5  138.52    5.99
  -7   8   5  131.31    5.53
  -7   8  -5  153.19    5.52
   7  -8  -6    0.11    1.14
  -7   8  -6    1.50    0.89
  -7   8   6   -0.42    1.14
  -7   8  -6    0.58    1.12
   7  -8  -6   -0.71    1.02
   7  -8   6   -0.53    0.91
   7  -8   6    0.23    0.95
  -7   8   6   -0.73    1.07
   7  -8  -7   52.18    2.73
   7  -8  -7   52.77    2.61
  -7   8   7   53.84    2.68
  -7   8  -7   56.76    2.50
   7  -8   7   57.68    2.56
   7  -8   7   54.96    2.61
  -7   8   7   52.49    2.83
  -7   8  -7   55.10    2.72
   7  -8   8    0.94    1.13
  -7   8   8    1.12    1.31
  -7   8  -8    1.94    0.93
  -7  -9   0   -0.83    1.26
   7  -9   0    0.77    0.80
   7   9   0   -1.00    1.23
   7   9   0    0.10    1.06
   7  -9   0    0.05    0.56
  -7   9   0    1.44    0.83
   7   9   1    4.44    1.12
   7  -9  -1    3.96    0.67
  -7  -9  -1    1.69    1.17
  -7   9   1    3.99    0.90
   7   9  -1    4.89    1.39
   7  -9   1    4.38    0.96
  -7   9  -1    3.49    0.92
   7  -9   1    3.68    0.62
  -7  -9   1    2.71    1.29
   7   9  -1    4.57    1.21
   7  -9  -1    3.93    0.81
   7   9   1    3.12    1.20
   7  -9  -2    0.80    0.67
   7   9  -2    1.38    1.17
  -7   9  -2    1.21    0.75
   7   9   2    0.99    1.03
  -7   9   2    1.94    0.91
   7  -9  -2    2.03    0.79
   7   9   2    2.55    1.18
  -7  -9  -2    2.44    1.14
   7  -9   2    1.27    0.64
  -7   9   2    0.49    0.78
   7   9  -2    2.62    1.41
  -7   9  -2    2.86    0.89
   7   9   3   11.34    1.47
   7  -9   3   10.34    1.08
  -7   9   3   13.00    1.09
   7   9  -3   11.66    1.57
   7  -9  -3   11.58    0.99
   7  -9   3   13.17    0.95
   7   9   3   10.68    1.24
  -7   9   3   10.14    1.12
   7   9  -3    8.59    1.47
  -7   9  -3   12.42    1.07
  -7   9  -3   10.08    1.04
   7  -9  -3   12.56    1.00
   7  -9   4    4.46    0.99
   7  -9  -4    6.99    1.05
   7   9  -4    5.17    1.40
   7  -9   4    5.89    0.91
   7  -9  -4    5.34    0.94
  -7   9  -4    6.40    1.07
  -7   9   4    5.35    1.11
  -7   9  -4    3.84    0.96
   7   9   4    3.80    1.12
  -7   9   4    4.70    1.07
   7  -9  -5   -0.32    0.90
   7  -9   5   -0.57    0.84
  -7   9   5    0.64    0.98
   7  -9   5    0.97    0.96
  -7   9   5    1.81    1.10
  -7   9  -5    0.35    1.07
   7  -9  -5   -0.27    0.99
  -7   9  -5    1.43    0.92
   7  -9  -6    3.84    1.12
  -7   9  -6    2.85    0.94
  -7   9  -6    2.39    1.09
   7  -9   6    3.52    1.01
   7  -9  -6    3.60    1.03
   7  -9   6    2.61    0.97
  -7   9   6    3.62    1.10
  -7   9   6    3.22    1.19
  -7   9  -7    0.05    1.14
  -7   9  -7   -0.55    0.91
  -7   9   7    1.79    1.10
   7  -9   7    2.36    1.01
   7  -9  -7    2.08    1.14
   7  -9  -7    0.52    1.01
  -7   9   7    1.51    1.23
   7  -9   7    0.80    0.96
  -7   9   8    2.53    1.36
   7 -10   0   -0.46    0.51
  -7  10   0    0.14    0.52
  -7  10   0    0.79    0.62
   7 -10   0    0.25    0.44
  -7  10   1  111.02    4.03
  -7  10  -1  112.10    4.02
   7 -10  -1  109.00    3.99
  -7  10  -1  106.29    4.08
   7 -10   1  112.72    3.97
  -7  10   1  105.70    4.04
   7 -10  -1  110.70    3.98
   7 -10   1  102.83    4.04
  -7  10  -2    0.26    0.69
  -7  10   2    0.45    0.70
   7 -10   2    0.17    0.54
   7 -10  -2    0.82    0.59
  -7 -10   2   -0.31    1.35
   7 -10   2   -0.35    0.79
  -7  10  -2   -0.05    0.76
  -7 -10  -2    1.00    1.28
   7 -10  -2    0.75    0.57
  -7  10   3  104.17    4.18
  -7 -10   3  102.47    4.90
   7 -10   3  109.51    4.21
  -7  10  -3  102.68    4.19
   7 -10  -3  104.22    4.06
   7 -10   3  113.82    4.06
  -7 -10  -3  106.22    4.59
  -7 -10   3  127.63    4.93
  -7  10   3  106.03    4.16
   7 -10  -3  110.25    4.10
  -7 -10  -3  125.86    4.83
  -7 -10  -4   -1.76    1.35
   7 -10  -4    0.09    0.77
  -7  10  -4    0.79    0.85
   7 -10  -4    0.02    0.70
   7 -10   4    0.02    0.72
   7 -10   4   -0.39    0.84
  -7 -10   4   -0.16    1.45
  -7 -10  -4    0.12    1.11
  -7  10   4    0.81    0.93
  -7  10   4    1.54    0.85
  -7 -10   4   -0.44    1.40
  -7  10  -4   -0.91    0.83
   7  10  -4    0.57    1.41
   7 -10  -5   75.89    3.18
  -7  10   5   77.08    3.36
  -7  10   5   83.18    3.32
   7 -10   5   83.82    3.21
  -7  10  -5   82.99    3.33
  -7  10  -5   80.45    3.25
   7 -10  -5   75.49    3.25
  -7  10  -6    0.17    0.88
   7 -10  -6    1.90    0.97
   7 -10  -6    0.57    0.82
   7 -10   6    0.64    0.96
  -7  10   6    2.58    0.98
  -7  10   6    0.29    1.03
   7 -10   6    1.77    0.91
  -7  10  -6    1.83    1.07
  -7 -11   0    0.93    1.21
   7  11   0    0.37    1.36
   7  11   0    0.52    1.14
  -7 -11   0    0.07    1.42
  -7 -11   1    2.21    1.38
  -7 -11   1    3.47    1.51
  -7 -11  -1    4.10    1.46
   7  11  -1    3.24    1.48
   7  11   1    1.52    1.33
  -7 -11  -1    2.06    1.36
   7  11  -1    4.41    1.24
   7  11   1    2.79    1.12
   7  11   2   -0.54    1.04
   7  11  -2    1.37    1.40
  -7 -11   2    2.63    1.43
  -7 -11  -2    0.87    1.18
  -7 -11  -2    0.29    1.30
   7  11   2   -0.79    1.30
   7  11  -2    1.47    1.22
  -7 -11   2    2.30    1.52
  -7  11   3    0.16    0.51
  -7 -11  -3    0.80    1.44
  -7  11   3   -0.09    0.51
   7  11   3   -0.58    1.13
   7 -11  -3    0.86    0.44
  -7  11  -3    0.66    0.47
  -7  11  -3    0.45    0.49
  -7 -11   3   -0.09    1.42
   7 -11   3   -0.02    0.40
  -7 -11   3   -0.55    1.43
   7  11  -3   -0.37    1.26
   7  11   3   -0.85    1.21
   7 -11  -3    0.30    0.42
  -7 -11  -3    0.75    1.10
   7  11  -3    1.15    1.41
   7 -11   3    0.49    0.52
   7 -11   4    1.23    0.77
   7  11  -4    2.52    1.37
  -7  11  -4    0.36    0.75
  -7  11   4    1.20    0.71
   7  11   4    0.87    1.27
   7 -11   4    0.75    0.60
   7 -11  -4    0.49    0.60
   7 -11  -4    1.26    0.57
  -7  11   5    3.28    0.87
  -7  11  -5    0.78    0.80
  -7  11   5    1.08    0.77
  -7  11  -5    2.33    0.93
  -7 -12   0    0.31    1.36
  -7 -12   0    1.66    1.39
   7  12   0    0.05    1.12
   7  12   0    0.08    1.43
  -7 -12  -1  118.99    4.99
  -7 -12   1  121.05    5.01
  -7 -12   1  114.66    5.03
   7  12   1  112.55    4.66
   7  12  -1  111.84    5.02
   7  12  -1  114.45    4.72
   7  12   1  112.00    4.95
  -7 -12  -1  116.34    4.95
  -7 -12  -2   -0.42    1.28
  -7 -12   2   -0.39    1.45
  -7 -12  -2    0.22    1.36
   7  12  -2    1.95    1.46
  -7 -12   2    1.23    1.38
   7  12   2    0.62    1.31
   7  12   3   82.51    3.84
   7  12  -3   93.94    3.97
  -7 -12   3   92.31    4.10
  -7 -12  -3   75.28    3.73
   7  13   0    0.70    1.47
  -7 -13   0    0.73    1.39
   7  13   1    0.23    1.43
   7  13  -1    0.16    1.42
  -7 -13  -1    2.14    1.38
  -7 -13   1    2.30    1.54
  -8   0   0  203.75    8.12
   8   0   0  206.32    8.10
  -8   0   0  222.02    8.20
   8   0   0  215.08    8.06
   8   0  -1   56.77    2.69
   8   0   1   54.16    2.53
  -8   0  -1   52.46    2.67
  -8   0  -1   49.61    2.59
  -8   0   1   52.02    2.70
  -8   0   1   62.99    2.81
   8   0   1   55.32    2.62
   8   0  -2  407.85   15.52
  -8   0  -2  409.88   15.38
   8   0  -2  429.35   15.51
  -8   0   2  404.69   15.51
  -8   0  -2  438.25   15.47
   8   0   2  401.98   15.38
   8   0   2  421.32   15.29
  -8   0   2  470.65   15.61
   8   0  -3   20.82    1.73
  -8   0  -3   23.37    1.61
  -8   0  -3   18.57    1.47
   8   0  -3   19.01    1.67
   8   0   3   21.15    1.42
  -8   0   3   20.12    1.76
   8   0   3   21.48    1.55
  -8   0   3   24.90    1.77
   8   0   4  244.60    9.37
  -8   0   4  266.91    9.54
   8   0  -4  251.14    9.51
  -8   0  -4  251.84    9.29
  -8   0   4  228.41    9.52
   8   0   4  252.43    9.21
   8   0  -4  225.59    9.40
  -8   0  -4  256.55    9.44
   8   0   5   15.17    1.31
  -8   0   5   12.85    1.75
  -8   0   5   19.12    1.71
   8   0  -5   14.26    1.64
  -8   0  -5   12.33    1.30
  -8   0  -5   16.01    1.50
   8   0   5   14.53    1.42
   8   0  -5   12.96    1.64
  -8   0   6   70.98    3.34
  -8   0  -6   71.31    3.05
  -8   0  -6   68.40    3.25
   8   0  -6   63.13    3.31
  -8   0   6   57.93    3.39
   8   0  -6   67.60    3.28
   8   0   6   68.04    3.00
   8   0   6   66.18    3.14
  -8  -1   0   14.33    1.45
   8   1   0   17.33    1.39
   8  -1   0   14.39    1.34
  -8   1   0   15.44    1.45
  -8  -1   0   15.49    1.51
   8  -1   0   16.47    1.44
   8   1   0   15.31    1.41
  -8   1   0   14.20    1.43
  -8  -1  -1    3.21    1.09
  -8   1  -1    2.58    1.05
  -8  -1   1    1.12    1.08
  -8   1   1    3.66    1.15
   8  -1   1    2.27    0.94
   8   1  -1    1.07    1.07
   8  -1  -1    3.46    1.12
   8  -1   1    2.78    1.03
   8   1   1    2.02    1.01
  -8   1  -1    3.09    1.11
  -8  -1  -1    2.73    1.13
  -8  -1   1    1.10    1.14
  -8   1   1    3.05    1.16
   8   1   1    3.49    0.98
   8   1  -1    2.86    1.12
   8  -1  -1    3.28    1.15
   8  -1  -2    2.80    1.21
  -8  -1  -2    2.24    1.04
   8   1  -2    1.80    1.18
  -8   1  -2    2.96    1.05
  -8  -1  -2    2.16    1.10
  -8   1  -2    2.13    1.05
   8   1   2    2.85    0.95
   8  -1   2    1.38    0.88
  -8   1   2    4.18    1.27
  -8  -1   2    1.42    1.16
   8   1  -2    2.03    1.14
   8  -1  -2    2.10    1.25
   8   1   2    2.49    1.04
   8  -1   2    3.65    1.08
  -8  -1   2    2.68    1.23
  -8   1   2    1.25    1.17
  -8   1  -3    2.80    1.01
  -8  -1  -3    2.95    1.06
   8  -1  -3    3.42    1.30
   8   1  -3    3.61    1.24
  -8  -1  -3    3.24    1.15
  -8   1  -3    4.07    1.16
  -8   1   3    1.84    1.22
  -8  -1   3    3.14    1.26
   8  -1   3    2.16    1.02
   8   1   3    3.15    1.06
  -8   1   3    3.56    1.22
  -8  -1   3    3.32    1.24
   8  -1  -3    2.87    1.24
   8   1  -3    3.35    1.18
   8   1   3    3.40    0.95
   8  -1   3    3.15    0.98
  -8   1  -4    8.58    1.31
  -8  -1  -4    7.64    1.28
  -8  -1  -4    8.49    1.20
  -8   1  -4    6.58    1.16
   8  -1  -4    8.34    1.44
   8   1  -4    6.93    1.39
  -8   1   4    7.36    1.44
  -8  -1   4    8.61    1.49
   8  -1  -4    8.25    1.36
   8   1  -4    7.58    1.31
   8   1   4    7.88    1.08
   8  -1   4    8.78    1.11
  -8   1   4   10.27    1.40
   8   1   4    9.86    1.25
  -8  -1   4   10.82    1.41
   8  -1   4    8.13    1.21
  -8   1   5    1.99    1.31
  -8  -1   5    3.47    1.29
  -8  -1   5    3.28    1.43
  -8   1   5    2.95    1.49
   8  -1  -5    0.42    1.31
   8   1  -5    1.47    1.29
   8  -1  -5    3.08    1.36
   8   1  -5    0.23    1.31
   8  -1   5    2.77    1.11
   8   1   5    2.96    1.11
  -8  -1  -5    2.39    1.06
  -8   1  -5    1.86    1.02
  -8   1  -5    2.91    1.20
  -8  -1  -5    2.80    1.19
   8  -1   5    1.44    0.97
   8   1   5    2.64    0.99
  -8  -1   6    3.06    1.42
  -8   1   6    1.05    1.44
   8  -1  -6    2.89    1.42
   8   1  -6    3.82    1.37
   8   1   6    3.51    1.05
   8  -1  -6    1.68    1.33
   8   1  -6    2.59    1.25
  -8   1   6    1.08    1.27
  -8  -1   6    3.58    1.38
  -8  -1  -6    3.12    1.22
   8   1   6    3.02    1.17
   8  -1   6    2.41    1.14
  -8  -1  -6    3.46    1.02
  -8   1  -6    2.20    1.02
   8  -1   6    2.89    1.05
  -8   1  -6    1.40    1.24
  -8   1  -7    1.66    1.05
  -8   1   7    2.25    1.50
   8  -2   0  152.52    5.83
  -8  -2   0  162.24    6.11
  -8   2   0  153.98    5.95
  -8   2   0  136.50    5.89
  -8  -2   0  141.22    5.99
   8  -2   0  148.89    5.90
   8   2   0  138.93    5.91
   8   2   0  159.95    5.94
   8  -2  -1   33.49    2.01
   8  -2  -1   33.67    1.87
   8   2  -1   37.18    1.98
   8   2   1   31.18    1.79
   8  -2   1   31.79    1.74
  -8  -2   1   32.92    2.04
  -8   2   1   32.38    1.94
  -8  -2  -1   31.07    1.94
  -8   2  -1   32.67    1.88
  -8  -2  -1   28.92    1.83
  -8  -2   1   28.26    1.95
  -8   2  -1   27.71    1.77
   8  -2   1   28.51    1.80
   8   2   1   28.56    1.84
   8   2  -1   32.76    1.95
  -8   2   1   25.30    1.87
   8   2  -2  303.40   12.27
   8  -2  -2  314.31   12.28
  -8  -2  -2  324.05   12.20
  -8   2  -2  316.44   12.14
   8   2  -2  327.14   12.29
   8  -2  -2  344.37   12.27
  -8  -2  -2  339.39   12.30
  -8   2  -2  340.19   12.22
   8  -2   2  318.66   12.15
   8   2   2  326.79   12.22
  -8  -2   2  315.86   12.32
  -8   2   2  313.24   12.27
   8   2   2  335.11   12.13
   8  -2   2  339.86   12.05
  -8  -2   2  365.99   12.44
  -8   2   2  357.08   12.31
  -8   2  -3   33.95    1.98
  -8  -2  -3   34.14    2.04
   8   2  -3   30.65    2.10
   8  -2  -3   27.92    2.05
  -8   2  -3   30.78    1.84
  -8  -2  -3   32.26    1.89
   8   2  -3   29.56    2.06
   8  -2  -3   33.04    2.07
   8  -2   3   33.46    1.92
   8   2   3   34.64    1.95
  -8  -2   3   35.91    2.17
  -8   2   3   36.82    2.08
  -8  -2   3   31.78    2.13
  -8   2   3   33.35    2.26
   8  -2   3   34.47    1.79
   8   2   3   37.18    1.90
  -8   2   4  187.84    8.10
  -8  -2   4  198.72    8.23
   8  -2  -4  206.58    8.10
   8   2  -4  205.01    8.12
  -8  -2  -4  218.62    7.97
  -8   2  -4  199.91    7.88
   8   2   4  210.13    7.85
   8  -2   4  210.33    7.81
   8  -2  -4  207.09    8.08
   8   2  -4  187.96    8.03
  -8  -2   4  226.22    8.21
   8   2   4  212.37    8.05
   8  -2   4  198.99    7.95
  -8   2   4  212.40    8.07
  -8  -2  -4  233.56    8.14
  -8   2  -4  222.06    8.07
   8  -2  -5    4.09    1.32
  -8   2  -5    5.13    1.25
  -8  -2  -5    5.19    1.24
  -8  -2  -5    2.66    1.02
  -8   2  -5    3.36    1.01
  -8   2   5    4.63    1.48
  -8  -2   5    2.94    1.43
  -8   2   5    5.96    1.36
  -8  -2   5    5.31    1.38
   8  -2   5    3.11    1.13
   8   2   5    3.22    1.12
   8   2  -5    3.77    1.29
   8   2  -5    1.61    1.28
   8   2   5    3.34    1.00
   8   2   6   73.23    2.98
  -8   2   6   68.60    3.20
   8   2   6   63.17    3.07
  -8  -2  -6   62.61    2.93
  -8   2   6   61.62    3.36
  -8  -2   6   64.13    3.39
   8   2  -6   56.42    3.07
   8   2  -6   60.92    3.21
  -8   2  -6   62.91    3.12
   8   3   0   -0.06    1.01
   8   3   0    1.00    1.03
  -8   3   0    0.80    1.13
  -8  -3   0   -0.93    1.11
  -8  -3   0   -0.47    1.10
  -8   3   0   -0.63    1.14
  -8  -3   1    2.97    1.15
  -8   3   1    1.69    1.17
   8   3  -1    0.39    1.06
   8   3   1    0.06    0.99
  -8   3  -1    1.11    1.07
   8   3   1    1.95    0.97
   8   3  -1    1.43    1.11
  -8   3   1    0.52    1.10
  -8  -3  -1   -0.48    1.10
  -8  -3   1    1.83    1.20
  -8  -3  -1    1.19    1.03
  -8   3  -1    1.65    1.08
   8   3   2   29.12    1.72
  -8   3   2   27.23    1.94
  -8  -3   2   26.13    1.93
   8   3  -2   27.95    1.92
  -8  -3  -2   24.21    1.75
  -8   3  -2   26.32    1.75
   8   3  -2   28.35    1.94
  -8  -3   2   29.65    2.02
  -8   3   2   30.70    1.87
   8   3   2   26.11    1.80
  -8   3  -2   28.00    1.81
  -8  -3  -2   31.29    1.93
  -8  -3  -3    4.16    1.08
   8   3  -3    7.08    1.35
   8   3   3    3.89    1.12
  -8  -3   3    3.99    1.32
  -8   3   3    4.20    1.30
  -8   3  -3    5.23    1.18
   8   3  -3    1.83    1.18
  -8  -3  -3    5.30    1.23
   8   3   3    4.33    1.01
  -8  -3   3    3.11    1.26
  -8  -3   4   -0.09    1.26
  -8  -3  -4    0.07    1.11
   8   3   4    0.51    1.09
  -8  -3   4    3.78    1.32
   8   3   4    1.78    0.92
   8   3  -4    0.66    1.19
  -8  -3  -4    1.92    1.00
   8   3  -4   -0.93    1.18
  -8  -3   5    4.47    1.40
   8   3   5    5.62    1.18
   8   3  -5    8.23    1.39
   8   3  -5    4.44    1.35
  -8  -3  -5    4.30    1.05
  -8  -3  -5    5.83    1.30
   8   3   5    8.51    1.12
  -8  -3   5    4.70    1.38
   8   3  -6    4.20    1.24
   8   3   6    3.09    1.16
  -8  -3   6    5.31    1.52
   8  -3  -6    5.19    1.41
  -8  -3  -6    4.85    1.10
   8  -3   6    5.39    1.08
   8  -3  -7    1.30    1.37
   8  -3   7   -0.06    1.14
  -8   3  -7    1.28    1.01
  -8   3   7    0.89    1.57
   8   4   0  194.81    7.62
  -8  -4   0  205.01    7.68
  -8  -4   0  215.61    7.79
   8   4   0  176.40    7.52
   8   4  -1   15.35    1.53
   8   4   1   18.89    1.53
   8   4  -1   14.65    1.57
  -8  -4  -1   17.92    1.62
  -8  -4  -1   21.24    1.51
  -8  -4   1   15.35    1.56
  -8  -4   1   23.15    1.78
   8   4   1   14.52    1.39
  -8  -4  -2  348.39   12.09
  -8  -4  -2  326.02   11.94
   8   4   2  322.54   11.83
   8   4   2  332.56   11.97
  -8  -4   2  362.45   12.21
  -8  -4   2  311.06   12.07
   8   4  -2  284.01   12.01
   8   4  -2  288.17   12.01
   8   4   3    7.95    1.13
   8  -4   3    5.80    1.02
  -8  -4   3    6.94    1.41
   8  -4   3    5.20    1.12
   8   4   3    6.99    1.23
  -8  -4  -3    7.60    1.22
  -8  -4   3    5.61    1.33
   8   4  -3    4.22    1.29
  -8  -4  -3    6.09    1.13
   8   4  -3    6.88    1.35
   8  -4  -3    6.14    1.33
   8  -4   4  215.92    7.49
   8  -4  -4  194.88    7.74
  -8  -4   4  185.38    7.92
   8   4  -4  217.04    7.90
   8  -4  -4  203.84    7.76
  -8  -4  -4  191.57    7.63
  -8  -4  -4  203.34    7.80
   8   4  -4  172.03    7.71
   8   4   4  213.33    7.59
  -8  -4   4  211.17    7.90
   8   4   4  181.23    7.68
   8  -4   4  193.76    7.58
  -8   4  -5    5.36    1.22
   8   4   5    8.36    1.17
   8   4  -5    5.81    1.30
  -8   4   5    6.40    1.49
  -8  -4   5    6.64    1.48
   8  -4  -5    7.24    1.42
   8  -4   5    8.55    1.10
  -8  -4  -5    5.65    1.13
   8  -4  -5    6.03    1.47
  -8   4  -5    5.69    1.06
   8   4  -5    5.82    1.37
  -8   4   5    6.97    1.41
   8   4   5    4.08    1.23
   8  -4   5    7.61    1.24
  -8  -4   5    7.05    1.41
  -8  -4  -5    6.67    1.33
   8  -4   6   65.73    3.17
  -8   4  -6   70.08    3.30
   8  -4  -6   70.95    3.43
   8  -4  -6   73.49    3.36
  -8   4   6   65.20    3.50
  -8   4  -6   66.11    3.05
   8  -4   6   73.36    3.08
  -8   4   6   72.02    3.32
   8  -4  -7   -0.53    1.25
  -8   4   7    0.85    1.41
  -8   4  -7    1.35    1.00
   8  -4   7    0.06    1.09
  -8   5   0   26.32    1.77
  -8  -5   0   24.38    1.86
   8  -5   0   30.73    1.65
   8   5   0   28.72    1.83
   8  -5   0   27.43    1.84
  -8   5   0   29.87    1.80
  -8  -5   0   34.30    2.07
   8   5   0   23.68    1.78
  -8  -5   1    7.23    1.38
  -8   5   1    7.51    1.21
  -8  -5  -1    6.93    1.29
   8   5   1    8.40    1.15
   8  -5   1    8.78    1.03
  -8  -5  -1    7.23    1.19
  -8   5  -1    4.68    1.18
   8   5  -1    6.99    1.24
   8  -5  -1    9.07    1.15
  -8  -5   1    5.73    1.27
  -8   5   1    4.97    1.25
  -8   5  -1    4.21    1.11
   8   5   1    4.93    1.12
   8  -5   1    6.33    1.19
   8  -5  -1    4.73    1.35
  -8   5  -2    0.41    1.05
  -8  -5  -2    1.79    1.18
   8  -5  -2    2.61    1.13
   8   5   2    2.29    1.00
  -8   5   2    1.94    1.08
  -8  -5   2    0.92    1.17
  -8   5   2    2.04    1.29
  -8  -5   2    0.54    1.24
   8   5   2    0.97    1.06
   8  -5   2    1.05    1.03
   8   5  -2    4.23    1.28
   8  -5  -2    2.99    1.28
   8  -5   2    2.06    0.90
  -8   5  -2    2.27    1.07
  -8  -5  -2    0.82    1.04
   8   5  -2    2.11    1.20
  -8  -5   3    1.56    1.27
  -8   5   3    1.06    1.29
   8   5   3    1.42    1.00
   8  -5  -3    0.97    1.21
   8   5  -3   -0.52    1.23
  -8  -5   3    0.65    1.27
  -8   5   3    0.17    1.12
   8  -5   3    0.61    1.01
   8   5   3    3.69    1.10
  -8  -5  -3    0.57    1.11
   8   5  -3    1.00    1.22
   8  -5  -3    0.97    1.13
  -8   5  -3    1.24    1.02
  -8  -5  -3    0.59    1.04
  -8   5  -3    1.46    1.10
   8  -5   3    2.70    0.93
  -8   5   4   14.44    1.47
   8  -5   4   11.41    1.29
   8   5   4   11.42    1.37
   8  -5   4   14.61    1.25
  -8   5   4   12.99    1.63
   8   5  -4   12.64    1.48
   8   5  -4   11.28    1.49
  -8   5  -4   11.46    1.24
  -8  -5  -4   12.69    1.33
  -8  -5   4   14.21    1.71
   8  -5  -4   16.34    1.57
  -8  -5   4   18.98    1.71
  -8   5  -4   15.05    1.47
  -8  -5  -4   13.06    1.45
   8  -5  -4   11.25    1.43
   8   5   4   12.67    1.25
  -8  -5  -5    1.07    1.01
  -8   5  -5    0.09    0.94
   8  -5  -5   -0.65    1.25
   8   5  -5   -0.45    1.28
  -8   5   5    0.45    1.33
   8  -5  -5    0.95    1.17
  -8  -5   5    1.01    1.34
   8   5  -5    3.08    1.26
  -8  -5  -5   -0.30    1.24
  -8   5  -5    0.71    1.11
   8  -5   5    1.44    0.97
   8  -5   5    0.33    1.07
  -8   5   5    1.03    1.17
  -8  -5   5    0.47    1.26
   8   5   5    0.83    1.13
   8   5   5   -0.54    1.03
  -8   5   6    0.40    1.36
   8  -5   6    0.76    1.02
   8  -5   6    2.19    1.10
  -8   5  -6    0.14    0.96
   8  -5  -6    2.67    1.28
  -8   5   6    1.09    1.22
   8  -5  -6   -0.76    1.35
  -8   5  -6   -0.19    1.17
  -8   5   7    6.14    1.56
   8  -5   7    5.85    1.28
   8  -5  -7    8.56    1.41
  -8   5  -7    7.03    1.09
  -8  -6   0  133.40    5.87
  -8   6   0  150.61    5.75
   8  -6   0  145.16    5.58
   8   6   0  160.84    5.91
   8  -6   0  155.12    5.87
  -8  -6   0  153.55    6.08
   8   6   0  144.65    5.90
  -8   6   0  131.12    5.73
   8  -6   1    3.16    1.14
   8   6  -1    3.26    1.16
   8  -6  -1    2.85    1.01
  -8  -6  -1    1.23    1.08
   8   6   1    2.50    1.05
   8  -6   1    1.00    0.88
  -8   6   1    3.06    1.26
   8   6  -1    0.95    1.13
   8  -6  -1    2.47    1.21
  -8   6  -1    2.38    1.11
  -8  -6  -1    2.46    1.20
  -8  -6   1    2.53    1.31
  -8   6   1    2.31    1.12
   8   6   1    3.48    1.14
  -8   6  -1   -0.35    1.13
  -8  -6   1    4.72    1.21
  -8   6  -2  231.17    8.15
   8   6  -2  193.07    8.33
   8  -6  -2  207.90    8.19
   8  -6   2  237.18    7.98
  -8   6   2  200.16    8.20
  -8  -6   2  201.51    8.38
  -8   6  -2  196.77    8.06
  -8  -6  -2  212.84    8.27
   8  -6  -2  233.32    8.12
   8   6  -2  213.34    8.32
   8   6   2  216.90    8.16
  -8   6   2  219.65    8.16
  -8  -6   2  233.10    8.51
   8  -6   2  202.02    8.07
   8   6   2  208.73    8.28
  -8  -6  -2  227.34    8.43
  -8  -6  -3    5.66    1.29
  -8   6  -3    4.67    1.12
   8   6   3    6.25    1.10
   8  -6  -3    6.46    1.33
   8   6  -3    8.34    1.40
  -8  -6   3    5.93    1.39
  -8   6   3    4.51    1.37
   8  -6   3    4.19    1.07
  -8   6  -3    5.57    1.16
   8  -6   3    6.05    0.98
   8  -6  -3    5.33    1.21
   8   6  -3    4.20    1.30
  -8  -6  -3    7.12    1.20
  -8  -6   3    5.42    1.45
   8   6   3    4.51    1.21
  -8   6   3    4.90    1.19
  -8  -6   4  141.22    6.11
   8   6  -4  124.53    5.87
   8  -6  -4  146.31    5.81
   8  -6   4  155.47    5.59
  -8  -6  -4  152.17    6.01
  -8  -6  -4  145.36    5.82
   8  -6  -4  137.93    5.77
   8   6  -4  146.25    5.98
  -8   6  -4  140.78    5.66
   8  -6   4  137.84    5.69
   8   6   4  144.71    5.89
  -8  -6   4  160.91    6.15
  -8   6   4  163.24    5.84
  -8   6   4  127.14    5.87
   8   6   4  152.20    5.75
  -8   6  -4  158.29    5.79
  -8  -6   5   -0.09    1.39
   8   6   5    0.90    1.18
   8  -6   5   -0.05    1.04
  -8   6   5    0.45    1.14
   8  -6   5    0.28    0.91
   8   6  -5    1.35    1.29
  -8   6  -5    0.45    1.07
   8  -6  -5    0.28    1.13
  -8   6   5   -0.36    1.36
  -8  -6  -5    0.96    1.05
  -8   6  -5    1.51    0.99
   8  -6  -5    0.61    1.21
  -8   6   6   62.07    3.32
  -8   6   6   73.12    3.27
  -8   6  -6   66.23    3.02
   8  -6   6   62.79    3.11
   8  -6  -6   65.84    3.16
   8  -6  -6   67.65    3.30
   8  -6   6   72.17    3.03
  -8   6  -6   73.40    3.24
   8  -6   7   -0.34    1.10
  -8   6   7   -0.61    1.38
   8  -6  -7    0.30    1.21
  -8   6  -7    1.78    0.97
  -8   7   0    1.09    1.10
  -8  -7   0    2.50    1.38
  -8   7   0    2.05    1.02
   8   7   0    0.60    1.11
   8   7   0    0.55    1.22
   8  -7   0    1.62    0.90
  -8  -7   0    0.43    1.18
   8  -7   0    2.04    1.30
   8   7  -1    1.64    1.14
   8  -7  -1    2.46    0.90
  -8  -7   1    3.02    1.25
  -8   7  -1    2.67    1.10
   8   7   1    2.19    1.07
  -8   7   1    1.41    1.18
   8   7   1    3.71    1.21
  -8   7   1    3.49    1.08
  -8  -7   1    2.11    1.38
  -8  -7  -1    3.42    1.21
  -8   7  -1    3.34    1.06
  -8  -7  -1    3.59    1.31
   8   7  -1    1.53    1.27
   8  -7  -1    1.91    1.20
   8  -7   1    2.39    0.86
  -8   7  -2   22.40    1.55
   8   7  -2   21.29    1.82
   8  -7  -2   20.85    1.62
   8  -7   2   17.50    1.28
  -8   7   2   20.49    1.65
   8   7   2   18.72    1.62
   8  -7   2   19.75    1.51
  -8  -7  -2   15.99    1.55
  -8   7  -2   21.14    1.52
  -8  -7   2   16.38    1.80
   8  -7  -2   21.26    1.45
   8   7  -2   19.18    1.70
  -8  -7   2   23.18    1.91
  -8   7   2   22.19    1.54
   8   7   2   18.57    1.51
  -8  -7  -2   20.82    1.74
  -8  -7  -3    2.00    1.26
  -8   7  -3    4.29    1.10
   8   7  -3    5.72    1.38
  -8  -7  -3    2.70    1.18
   8  -7  -3    3.39    1.09
   8   7   3    2.74    1.04
  -8   7   3    2.23    1.25
   8  -7   3    2.98    1.06
   8   7   3    1.56    1.18
   8   7  -3    2.96    1.32
   8  -7   3    2.14    0.88
  -8   7  -3    3.19    1.07
  -8   7   3    4.41    1.16
  -8  -7   3    3.79    1.49
   8  -7  -3    3.77    1.15
  -8  -7   3    3.29    1.38
  -8   7  -4    1.04    1.10
  -8  -7   4   -1.08    1.46
   8  -7   4    0.62    1.00
  -8   7   4   -0.37    1.11
   8   7   4   -0.13    1.18
  -8  -7   4    2.49    1.47
   8   7   4    1.05    1.04
   8  -7   4    2.19    0.91
   8   7  -4   -0.58    1.26
  -8  -7  -4    0.08    1.27
  -8   7   4    2.15    1.28
   8  -7  -4   -0.80    1.08
  -8  -7  -4    0.25    1.09
   8  -7  -4    0.43    1.08
  -8   7  -4    0.66    1.00
   8   7  -4   -1.46    1.33
  -8   7  -5    3.17    1.14
   8  -7  -5    5.18    1.20
  -8   7  -5    4.16    0.99
   8  -7   5    2.80    0.98
   8  -7  -5    3.77    1.13
  -8   7   5    2.38    1.28
  -8   7   5    4.58    1.15
   8  -7   5    4.85    1.06
   8  -7   6    3.73    1.13
  -8   7   6    2.61    1.29
  -8   7  -6    2.55    1.18
  -8   7  -6    2.21    0.96
   8  -7  -6    2.45    1.30
  -8   7   6    1.76    1.15
   8  -7   6    3.09    1.04
   8  -7  -6    3.63    1.19
   8  -7   7    1.83    1.12
   8  -7  -7    0.11    1.13
  -8   7   7    1.83    1.37
  -8   7  -7    3.14    1.03
   8  -7   7    1.06    1.14
  -8   8   0  143.68    5.70
  -8   8   0  150.68    5.60
  -8  -8   0  145.29    5.99
   8   8   0  148.97    5.97
   8  -8   0  145.63    5.46
   8  -8   0  137.98    5.69
   8   8   0  144.67    5.82
  -8  -8   0  151.16    6.08
  -8   8   1    1.48    1.00
  -8  -8  -1    0.47    1.30
  -8   8  -1    0.15    0.93
   8  -8  -1    0.51    1.02
   8  -8   1    0.45    1.16
   8   8  -1   -0.74    1.31
  -8  -8  -1   -0.49    1.22
   8  -8  -1    0.12    0.81
   8   8   1    1.08    1.06
  -8   8   1    2.11    1.08
   8  -8   1    0.08    0.78
   8   8  -1    2.13    1.24
  -8   8  -1    1.84    1.07
  -8  -8   1    1.17    1.23
  -8  -8   1    0.33    1.38
   8   8   1    0.48    1.20
  -8   8  -2  182.14    6.43
  -8  -8   2  180.61    6.96
   8  -8  -2  156.86    6.38
  -8   8   2  153.50    6.48
  -8  -8   2  153.42    6.79
  -8   8  -2  165.07    6.44
  -8  -8  -2  151.57    6.58
   8   8  -2  158.75    6.79
  -8  -8  -2  177.47    6.86
  -8   8   2  170.19    6.44
   8   8  -2  175.42    6.70
   8   8   2  167.05    6.55
   8  -8  -2  172.32    6.35
   8   8   2  154.66    6.63
   8  -8   2  181.06    6.50
   8  -8   2  181.95    6.28
   8  -8   3   -0.31    1.02
  -8  -8   3   -0.17    1.38
  -8   8   3   -0.22    1.00
  -8  -8  -3   -0.83    1.33
   8  -8  -3   -0.04    0.99
   8   8   3    0.11    1.05
  -8   8  -3   -0.25    1.03
  -8  -8  -3    1.52    1.18
  -8   8   3    0.32    1.15
  -8  -8   3   -0.09    1.40
  -8   8  -3    0.04    1.01
   8   8  -3    0.07    1.27
   8   8  -3    1.08    1.31
   8  -8  -3    0.74    1.00
   8  -8   3    0.45    0.83
   8   8  -4  102.11    4.76
   8  -8  -4  109.46    4.48
   8  -8   4  120.76    4.36
  -8  -8  -4  103.14    4.61
  -8   8  -4  113.98    4.47
  -8   8   4  104.76    4.59
   8  -8  -4  103.61    4.43
  -8   8   4  119.62    4.53
  -8   8  -4  117.05    4.52
  -8  -8   4  104.29    4.92
   8  -8   4  112.95    4.50
   8   8   4  107.43    4.69
   8  -8   5    0.53    1.01
  -8   8   5    0.15    1.08
   8  -8  -5    0.90    1.03
   8  -8   5    0.33    0.91
  -8   8  -5    0.35    0.99
   8  -8  -5   -0.31    1.08
  -8   8   5    2.60    1.20
  -8   8  -5    1.68    1.16
  -8   8   6   57.19    2.80
   8  -8   6   54.43    2.77
   8  -8  -6   56.89    2.74
   8  -8   6   66.24    2.70
  -8   8  -6   64.10    2.89
  -8   8   6   55.55    2.94
  -8   8  -6   57.35    2.68
   8  -8  -6   59.56    2.83
  -8   8  -7   -0.18    0.95
  -8   8   7    1.25    1.30
   8  -8  -7    0.10    1.17
   8  -8   7   -0.44    1.05
   8  -8   7   -0.21    1.06
  -8   9   0    6.95    0.93
  -8   9   0    6.11    1.06
  -8  -9   0    7.68    1.50
   8   9   0    5.50    1.45
   8  -9   0    7.43    0.81
   8   9   0    4.16    1.24
   8  -9   0    6.23    1.00
  -8   9  -1    4.67    0.95
   8   9   1    3.44    1.34
   8   9   1    5.62    1.22
   8  -9  -1    3.73    0.78
  -8  -9   1    2.87    1.38
  -8   9   1    4.92    1.09
   8  -9   1    3.90    0.76
  -8   9  -1    3.96    1.04
   8  -9  -1    3.63    0.92
  -8  -9  -1    3.69    1.33
  -8   9   1    4.69    0.93
   8   9  -1    3.36    1.24
   8  -9   1    4.67    1.11
   8   9  -1    5.70    1.47
   8   9   2    0.28    1.11
   8  -9  -2    0.08    0.78
  -8   9   2    2.71    1.09
   8  -9   2    0.43    0.73
  -8   9  -2    0.65    0.98
   8   9  -2    2.14    1.41
   8  -9   2   -0.51    1.10
  -8   9  -2    1.52    0.89
   8   9  -2    0.06    1.26
   8   9   2    0.74    1.21
  -8   9   2    1.85    0.93
  -8  -9  -2    0.66    1.24
   8  -9  -2    0.85    0.88
  -8   9  -3    1.59    0.99
   8  -9  -3    0.30    0.86
  -8   9   3    0.45    1.03
   8   9   3    1.96    1.28
   8  -9   3    0.25    1.02
   8   9  -3    0.30    1.33
  -8   9  -3    0.71    0.98
  -8   9   3    1.27    0.97
   8  -9  -3    0.87    0.92
   8  -9   3    0.19    0.82
   8  -9   4    3.37    1.04
  -8   9  -4    4.37    1.04
  -8   9   4    4.03    1.04
   8  -9  -4    4.55    0.98
   8  -9  -4    3.82    0.97
   8  -9   4    3.19    0.89
  -8   9   4    4.07    1.14
  -8   9  -4    3.72    1.08
  -8   9  -5    0.73    1.02
  -8   9   5    0.42    1.10
   8  -9   5    0.45    0.96
  -8   9   5    0.83    1.04
   8  -9  -5    1.11    0.96
  -8   9  -5    1.11    0.95
   8  -9   5   -0.55    0.89
   8  -9  -5    0.65    0.90
  -8   9  -6    1.20    0.95
   8  -9  -6    1.40    1.13
  -8   9   6    0.64    1.19
  -8   9  -6    1.38    1.10
   8  -9   6    0.23    1.02
  -8   9   6    0.79    1.06
   8  -9   6    0.19    0.98
   8  -9  -6    0.46    0.94
   8 -10   0   91.60    3.25
   8 -10   0   80.28    3.30
  -8  10   0   85.39    3.39
  -8  10  -1    0.24    0.82
  -8  10   1    1.45    0.86
   8 -10  -1    0.26    0.59
   8 -10   1    0.75    0.76
   8 -10   1    0.03    0.57
   8 -10  -1    0.10    0.69
   8 -10   2   92.12    3.62
  -8  10  -2   91.56    3.60
  -8  10  -2   90.93    3.50
  -8  10   2   91.72    3.51
   8 -10  -2   92.05    3.43
  -8  10   2   84.04    3.54
   8 -10   2   92.93    3.41
   8 -10  -2   85.31    3.45
  -8  10   3    0.70    0.79
   8 -10  -3    1.10    0.71
  -8  10  -3   -1.09    0.90
   8 -10   3    0.79    0.70
   8 -10  -3   -0.51    0.72
  -8  10   3    0.41    0.93
  -8  10  -3    1.42    0.88
   8 -10  -4   65.89    2.86
   8 -10   4   75.94    2.89
   8 -10  -4   68.73    2.90
  -8  10   4   75.63    2.98
   8 -10   4   68.74    2.99
  -8  10  -4   73.26    3.02
  -8  10   4   65.45    3.02
  -8  10  -4   75.14    3.02
  -8  10   5    0.41    0.89
  -8  10   5   -0.71    1.01
  -8  10  -5    1.98    0.99
   8 -10  -5    0.41    0.82
  -8  10  -5   -0.85    0.95
  -8  11  -2    1.24    0.39
   8 -11  -2    1.89    0.37
  -8  11  -2    1.54    0.36
  -8  11   2    3.03    0.43
  -8  11   2    1.45    0.43
   8 -11   2    1.53    0.32
   8 -11   2    2.10    0.37
   8 -11  -2    1.86    0.37
  -9   0   0    1.83    1.25
  -9   0   0   -0.15    1.23
   9   0   0    0.86    1.14
   9   0   0    1.24    1.21
  -9   0   1  199.11    8.37
  -9   0  -1  208.16    8.34
   9   0   1  226.52    8.27
  -9   0   1  240.69    8.54
   9   0   1  201.13    8.27
   9   0  -1  209.10    8.39
  -9   0  -1  225.62    8.45
   9   0  -1  231.46    8.41
   9   0   2   10.83    1.37
   9   0  -2    9.72    1.48
   9   0   2   11.77    1.26
  -9   0  -2    9.52    1.36
  -9   0   2   13.85    1.56
  -9   0  -2   11.54    1.46
  -9   0   2   10.44    1.56
   9   0  -2   11.10    1.54
  -9   0  -3  219.96    8.60
   9   0  -3  228.45    8.76
   9   0  -3  205.20    8.70
  -9   0   3  224.88    8.84
   9   0   3  229.22    8.50
  -9   0   3  250.46    8.86
   9   0   3  218.81    8.61
  -9   0  -3  230.25    8.72
   9   0   4   13.33    1.35
  -9   0  -4   14.05    1.44
   9   0  -4   14.41    1.63
   9   0  -4   14.06    1.63
  -9   0   4   18.32    1.70
  -9   0  -4   17.08    1.61
   9   0   4   17.53    1.53
  -9   0   4   16.79    1.76
   9   0   5   67.30    3.22
   9   0   5   65.30    3.05
   9   0  -5   67.07    3.34
  -9   0  -5   72.53    3.33
   9   0  -5   68.35    3.37
   9   1   0    0.60    1.12
   9  -1   0    0.13    1.16
  -9   1   0    1.99    1.26
  -9  -1   0   -0.43    1.17
  -9  -1   0    0.75    1.25
  -9   1   0   -0.49    1.22
   9   1   0    0.06    1.12
   9  -1   0   -0.29    1.12
  -9  -1   1    4.35    1.34
  -9   1   1    5.99    1.39
  -9  -1  -1    5.23    1.28
  -9   1  -1    6.97    1.33
   9   1  -1    3.77    1.24
   9  -1  -1    5.88    1.33
   9  -1   1    4.59    1.21
   9   1   1    3.87    1.16
   9   1   1    4.82    1.17
   9  -1   1    5.02    1.17
  -9   1  -1    4.30    1.22
  -9  -1  -1    3.90    1.25
   9   1  -1    3.79    1.25
   9  -1  -1    4.23    1.29
  -9   1   1    3.63    1.29
  -9  -1   1    2.28    1.22
  -9  -1  -2    1.22    1.16
  -9   1  -2   -0.61    1.17
  -9   1   2    2.18    1.26
  -9   1  -2    0.31    1.11
  -9  -1  -2   -0.26    1.18
   9  -1  -2    0.30    1.32
   9   1  -2    1.35    1.26
   9   1  -2   -0.71    1.22
   9  -1  -2   -0.07    1.25
  -9  -1   2   -1.13    1.28
   9   1   2    1.85    1.06
   9  -1   2   -0.61    1.02
  -9   1   2    0.29    1.26
  -9  -1   2    0.85    1.26
   9  -1   2   -0.62    1.10
   9   1   2   -0.26    1.18
  -9   1  -3   -0.68    1.21
  -9  -1  -3    1.85    1.22
   9  -1  -3    0.29    1.30
   9   1  -3    0.38    1.23
   9   1  -3    1.62    1.30
   9  -1  -3    1.00    1.30
  -9   1  -3    0.89    1.14
  -9  -1  -3    0.06    1.10
  -9   1   3    2.00    1.42
  -9  -1   3    0.33    1.36
  -9  -1   3    1.09    1.31
  -9   1   3    1.47    1.29
   9  -1   3    0.25    1.13
   9   1   3    1.05    1.10
   9   1   3    1.49    1.03
   9  -1   3    0.55    1.03
   9  -1   4    0.06    1.13
   9   1   4    2.35    1.14
  -9   1   4    1.65    1.29
  -9  -1   4    0.15    1.24
  -9   1  -4   -0.35    1.25
  -9  -1  -4   -0.73    1.23
   9  -1   4    0.60    1.02
   9   1   4    0.99    0.99
  -9   1  -4    0.86    1.06
  -9  -1  -4   -0.12    1.07
   9  -1  -4    0.44    1.22
   9   1  -4    0.90    1.30
  -9   1   4    2.52    1.27
  -9  -1   4   -0.51    1.38
   9  -1  -4    0.69    1.24
   9   1  -4    1.87    1.24
   9  -1  -5    2.80    1.39
   9   1  -5    2.27    1.32
  -9  -1  -5    2.78    1.13
  -9   1  -5    2.36    1.07
   9   1   5    1.64    1.17
   9  -1   5    2.15    1.26
  -9   1   5    2.26    1.31
  -9   1  -5    0.63    1.24
  -9  -1   5    0.54    1.44
  -9   1   5    1.31    1.49
  -9   2   0    0.40    1.23
  -9   2   0    0.98    1.16
  -9  -2   0    0.39    1.23
  -9  -2   0   -1.46    1.29
   9   2   0    0.59    1.16
   9   2   0    0.68    1.11
  -9   2   1  157.62    6.45
  -9  -2   1  146.63    6.41
  -9   2  -1  148.71    6.33
  -9  -2  -1  151.83    6.38
  -9  -2  -1  169.39    6.53
  -9   2  -1  163.87    6.41
   9   2  -1  162.36    6.40
   9   2   1  170.34    6.32
   9   2  -1  154.44    6.39
   9   2   1  153.66    6.33
  -9  -2   1  168.44    6.57
  -9   2   1  168.06    6.46
  -9   2  -2    8.47    1.30
  -9  -2  -2    5.51    1.26
   9   2  -2    8.09    1.41
  -9  -2  -2    8.16    1.37
  -9   2  -2    7.22    1.35
  -9  -2   2    5.72    1.37
  -9   2   2    8.21    1.42
   9   2  -2    8.92    1.44
  -9  -2   2    9.57    1.48
  -9   2   2    8.03    1.44
   9   2   2    5.82    1.15
   9   2   2    6.82    1.27
  -9  -2  -3  177.55    6.97
   9   2  -3  157.07    7.02
  -9  -2   3  196.12    7.25
  -9   2   3  184.35    7.08
   9   2  -3  181.01    7.10
   9   2   3  179.88    6.86
  -9   2  -3  179.38    7.05
  -9  -2  -3  174.15    7.06
  -9  -2   3  167.07    7.16
   9   2   3  176.73    6.99
  -9  -2   4   13.57    1.73
  -9  -2  -4   16.71    1.51
   9   2  -4   19.13    1.71
   9   2   4   17.17    1.42
   9   2   4   16.14    1.54
  -9  -2   4   14.89    1.67
  -9  -2  -4   18.24    1.64
   9   2  -4   15.64    1.60
   9   2  -5   56.49    3.04
   9   2   5   63.13    2.97
  -9  -2   5   56.97    3.20
  -9  -2  -5   57.98    2.85
  -9  -3   0    1.33    1.21
   9   3   0   -0.35    1.14
  -9  -3   0    1.04    1.27
   9   3   0   -0.07    1.15
  -9  -3  -1    0.77    1.23
   9   3  -1    0.47    1.20
   9   3   1   -1.19    1.12
  -9  -3   1    3.20    1.27
  -9  -3  -1    1.40    1.17
   9   3   1   -0.06    1.06
   9   3  -1   -0.07    1.21
  -9  -3   1    1.46    1.34
  -9  -3  -2    2.76    1.25
  -9  -3   2   -1.30    1.34
  -9  -3  -2    1.14    1.11
  -9  -3   2    2.07    1.30
   9   3   2    0.52    1.04
   9  -3   2    1.32    1.05
   9   3  -2    0.47    1.22
   9   3   2   -0.07    1.15
   9   3  -2    2.37    1.24
   9   3  -3    4.35    1.38
   9  -3   3    7.43    1.18
   9  -3  -3    8.14    1.43
  -9  -3  -3    6.65    1.28
   9   3  -3    7.12    1.41
  -9  -3  -3    6.52    1.33
  -9  -3   3    9.82    1.49
   9   3   3    8.22    1.22
  -9  -3   3    7.92    1.51
   9  -3   3    5.44    1.24
   9   3   3    7.96    1.32
  -9  -3  -4   -0.38    1.06
   9   3  -4   -0.38    1.27
   9  -3  -4   -1.44    1.34
  -9  -3  -4    0.08    1.21
  -9  -3   4    2.41    1.41
   9   3  -4    0.75    1.15
   9  -3  -4    0.64    1.36
   9  -3   4   -1.01    1.05
   9   3   4   -1.43    1.06
   9   3   4    1.10    1.14
  -9  -3   4   -0.56    1.35
   9  -3   4    0.24    1.09
   9  -3  -5    1.53    1.29
   9  -3   5    1.12    1.09
  -9   3   5    1.65    1.43
  -9   3  -5   -0.41    1.28
   9  -3  -5    0.36    1.38
  -9   3  -5    0.91    1.08
  -9   3   5    3.00    1.35
   9  -3   5    1.03    1.06
  -9   3  -6    3.76    1.12
  -9   3   6    4.21    1.62
   9  -3   6    3.08    1.23
   9  -4   0   -1.23    1.11
   9  -4   0   -0.75    1.22
   9   4   0   -0.27    1.15
   9   4   0   -0.57    1.19
  -9   4   0    1.90    1.20
  -9  -4   0    1.28    1.24
  -9  -4   0   -0.66    1.31
  -9   4   0   -0.92    1.24
  -9  -4  -1  206.43    7.79
  -9   4  -1  206.19    7.58
  -9  -4   1  161.99    7.60
  -9   4   1  191.81    7.62
  -9  -4  -1  176.64    7.61
  -9   4  -1  182.16    7.50
  -9   4   1  203.72    7.59
  -9  -4   1  214.14    7.86
   9   4  -1  172.36    7.58
   9  -4  -1  214.49    7.51
   9   4  -1  207.59    7.65
   9   4   1  184.68    7.55
   9  -4   1  186.83    7.51
   9  -4   1  210.72    7.40
   9   4   1  205.34    7.55
   9  -4  -1  187.93    7.61
   9  -4  -2    4.91    1.27
   9   4  -2    5.74    1.29
  -9  -4  -2    3.93    1.35
  -9   4  -2    5.56    1.27
   9   4   2    4.89    1.16
   9  -4   2    5.26    1.09
  -9   4   2    3.81    1.37
  -9  -4   2    6.41    1.42
   9   4   2    4.82    1.25
   9  -4   2    6.16    1.18
  -9   4   2    4.46    1.28
  -9  -4   2    4.89    1.38
  -9  -4  -2    4.58    1.20
  -9   4  -2    4.11    1.15
   9   4  -2    2.59    1.30
   9  -4  -2    5.26    1.40
  -9   4   3  163.62    6.94
  -9  -4   3  167.14    7.10
  -9  -4   3  193.73    7.16
  -9   4   3  185.85    6.96
  -9  -4  -3  174.22    6.91
  -9   4  -3  170.87    6.79
   9   4  -3  152.89    6.95
   9  -4  -3  168.32    6.89
   9  -4   3  184.10    6.68
   9   4   3  181.19    6.82
   9   4  -3  177.44    7.03
   9  -4  -3  183.03    6.93
  -9   4  -3  185.24    6.91
  -9  -4  -3  179.85    7.04
   9  -4   3  163.46    6.79
   9   4   3  166.29    6.92
  -9  -4   4    6.35    1.54
  -9   4   4    9.30    1.57
  -9   4  -4    7.81    1.31
  -9   4   4    8.62    1.40
   9  -4   4    5.76    1.18
   9   4   4    6.15    1.27
   9  -4   4    8.24    1.16
   9   4  -4    7.34    1.40
   9  -4  -4    7.20    1.43
  -9  -4  -4    6.85    1.25
  -9   4  -4    7.23    1.17
   9  -4  -4    8.53    1.45
   9  -4  -5   78.35    3.61
  -9   4  -5   68.96    3.31
  -9   4  -5   81.77    3.58
  -9   4   5   85.52    3.60
   9  -4   5   65.80    3.37
   9  -4  -5   78.94    3.56
   9  -4   5   80.42    3.32
  -9   4   5   75.01    3.71
  -9   4   6    6.43    1.64
  -9   4  -6    4.82    1.15
   9  -4   6    3.03    1.23
   9  -4  -6    6.37    1.46
  -9   5   0   -0.42    1.20
  -9  -5   0    0.94    1.36
  -9   5   0    1.23    1.15
   9   5   0    2.02    1.21
   9  -5   0   -0.05    1.03
  -9  -5   0   -1.38    1.25
   9   5   0   -0.59    1.18
   9  -5   0    0.26    1.31
   9   5  -1    4.00    1.28
   9  -5  -1    7.98    1.25
   9  -5   1    5.51    1.28
  -9  -5  -1    5.77    1.39
  -9   5  -1    7.13    1.28
  -9  -5  -1    7.12    1.34
  -9   5  -1    5.05    1.32
  -9  -5   1    7.62    1.39
  -9   5   1    4.96    1.38
   9  -5  -1    7.51    1.42
   9   5  -1    5.19    1.37
  -9  -5   1    6.39    1.46
  -9   5   1    6.20    1.31
   9  -5   1    6.61    1.10
   9   5   1    5.07    1.20
   9   5   1    2.86    1.19
   9   5   2    1.83    1.09
  -9  -5   2   -0.33    1.26
  -9   5   2   -0.62    1.33
   9   5   2    0.21    1.10
   9  -5   2    0.39    1.10
  -9  -5  -2    0.08    1.20
  -9   5  -2    0.12    1.13
   9  -5  -2    0.07    1.27
   9   5  -2    1.11    1.26
   9  -5  -2    0.77    1.15
   9   5  -2    1.50    1.23
  -9   5   2   -0.12    1.22
  -9  -5   2   -1.18    1.37
  -9  -5  -2    0.41    1.10
  -9   5  -2   -1.07    1.17
   9  -5   2    0.43    0.98
  -9   5   3    0.35    1.29
  -9  -5   3    1.75    1.36
   9  -5   3    1.85    1.01
   9  -5   3    0.81    1.13
   9   5   3    1.81    1.21
  -9   5  -3    1.09    1.22
   9  -5  -3   -0.13    1.27
   9   5  -3    0.16    1.26
  -9  -5  -3    0.76    1.17
  -9   5  -3    0.71    1.11
  -9   5   3    0.79    1.20
   9  -5  -3   -0.84    1.23
   9  -5  -4    3.57    1.34
   9  -5   4    0.80    1.04
  -9   5   4    1.09    1.23
   9  -5   4    3.08    1.16
  -9   5  -4    4.80    1.29
   9  -5  -4    3.17    1.25
  -9   5  -4   -0.26    1.09
  -9   5   4    4.13    1.44
   9  -5  -5    7.85    1.36
   9  -5   5    5.22    1.10
   9  -5   5    6.43    1.17
  -9   5   5    7.46    1.35
  -9   5  -5    8.26    1.38
  -9   5  -5    5.37    1.18
   9  -5  -5    6.51    1.37
  -9   5   5    6.91    1.49
  -9   5  -6    1.44    1.06
  -9   5   6    1.34    1.53
   9  -5  -6    1.31    1.35
   9  -5   6    3.69    1.23
   9  -6   0    1.81    1.29
  -9  -6   0    0.17    1.32
  -9  -6   0   -0.86    1.32
  -9   6   0    0.97    1.23
   9  -6   0    0.48    1.00
   9   6   0   -0.40    1.14
   9   6   0   -0.80    1.18
  -9   6   0   -0.61    1.11
  -9  -6   1  131.51    5.42
  -9   6   1  110.81    5.06
  -9  -6   1  111.54    5.19
  -9   6  -1  119.02    5.05
  -9  -6  -1  115.48    5.18
  -9   6   1  119.95    5.02
  -9  -6  -1  130.59    5.36
   9   6   1  124.07    5.18
   9  -6   1  122.59    5.07
   9  -6  -1  116.03    5.11
   9   6  -1  134.21    5.30
   9  -6   1  130.62    4.86
   9   6  -1  121.65    5.17
   9  -6  -1  130.85    4.92
   9   6   1  126.91    5.10
  -9   6  -1  122.43    5.00
  -9   6  -2    3.09    1.14
   9  -6  -2    2.35    1.31
   9   6  -2    0.48    1.30
   9  -6  -2    1.27    1.16
  -9   6   2    2.67    1.26
   9  -6   2    2.07    0.94
  -9  -6   2    1.91    1.35
  -9   6  -2    2.23    1.20
  -9  -6  -2    0.75    1.14
   9   6   2    1.76    1.20
   9  -6   2    1.77    1.18
  -9   6   2    2.08    1.17
  -9   6   3  104.63    4.43
   9  -6  -3  111.99    4.43
  -9   6   3  103.04    4.59
  -9  -6   3  107.07    4.77
  -9   6  -3   91.02    4.28
   9   6  -3   96.32    4.61
  -9  -6  -3  104.32    4.54
   9  -6   3  118.81    4.27
  -9   6  -3  110.19    4.44
   9  -6  -3  106.61    4.51
   9  -6   3  100.04    4.37
   9   6   3  104.70    4.57
  -9   6   4    3.87    1.39
   9  -6   4    3.36    1.15
   9  -6   4    4.74    1.05
   9  -6  -4    0.06    1.26
  -9   6   4    1.24    1.22
  -9   6  -4    2.39    1.17
  -9   6  -4    4.36    1.15
   9  -6  -4    4.03    1.26
   9  -6  -5   61.06    3.05
  -9   6  -5   60.96    2.89
   9  -6   5   67.82    2.88
   9  -6   5   58.08    2.94
  -9   6   5   70.94    3.10
  -9   6  -5   67.43    3.08
  -9   6   5   59.34    3.23
   9  -6  -5   62.21    3.05
   9  -6   6    1.62    1.14
  -9   6   6    2.01    1.44
   9  -6  -6    0.48    1.31
  -9   6  -6    0.81    1.01
   9   7   0    0.52    1.25
  -9  -7   0    0.94    1.31
  -9   7   0    0.06    1.23
  -9   7   0   -0.05    1.06
   9  -7   0    1.46    1.24
   9  -7   0   -0.74    0.92
   9   7  -1   -1.01    1.32
   9  -7   1    0.35    1.23
   9  -7  -1    1.17    1.20
  -9   7   1   -0.77    1.09
   9  -7   1    1.07    0.93
  -9  -7  -1   -0.31    1.26
   9   7   1   -0.96    1.28
   9  -7  -1    0.21    0.95
  -9   7  -1    0.71    1.11
  -9   7  -1    0.05    1.11
  -9  -7   1   -0.55    1.27
  -9   7   1    1.63    1.26
   9  -7   2    1.33    1.17
  -9  -7  -2    0.42    1.16
  -9   7  -2    1.20    1.13
   9   7   2    1.97    1.23
  -9   7   2    3.24    1.26
  -9   7  -2   -0.57    1.12
   9   7  -2    1.86    1.39
   9  -7  -2    2.00    1.22
   9  -7  -2   -0.14    1.02
  -9   7   2    0.32    1.16
  -9  -7   2    1.25    1.35
   9  -7   2    1.29    0.90
   9  -7   3    6.20    1.18
   9  -7  -3    6.29    1.20
   9  -7   3    4.68    1.00
  -9   7   3    6.65    1.35
   9  -7  -3    5.99    1.15
  -9   7  -3    6.64    1.19
  -9   7  -3    6.47    1.26
  -9   7   3    6.59    1.19
   9  -7   4    0.04    1.00
  -9   7  -4    0.31    1.07
  -9   7   4    0.60    1.09
   9  -7   4    2.35    1.13
  -9   7   4    1.14    1.26
   9  -7  -4    1.70    1.12
  -9   7  -4    1.11    1.16
   9  -7  -4    0.85    1.14
  -9   7   5    3.08    1.22
   9  -7   5    3.12    1.14
  -9   7  -5    2.85    1.23
   9  -7  -5    2.58    1.23
  -9   7   5   -0.56    1.34
   9  -7  -5    2.96    1.22
  -9   7  -5    2.15    1.08
   9  -7   5    1.64    1.03
  -9   7   6    3.94    1.38
   9  -7  -6    2.28    1.19
   9  -7   6    5.10    1.16
  -9   7  -6    2.57    1.06
   9  -8   0    1.00    0.89
  -9   8   0    0.40    1.05
  -9   8   0    1.64    1.22
   9  -8   0    0.62    1.13
   9  -8  -1  128.82    4.83
  -9   8   1  125.64    4.97
  -9   8  -1  132.76    4.98
   9  -8   1  130.09    5.10
  -9   8  -1  118.87    5.03
   9  -8  -1  123.25    4.98
   9  -8   1  127.39    4.80
  -9   8   1  109.18    4.98
  -9   8   2    2.21    1.25
  -9   8  -2   -1.20    1.13
  -9   8  -2   -0.64    1.11
   9  -8  -2   -0.53    0.94
  -9   8   2   -0.05    1.06
   9  -8   2   -0.10    0.86
   9  -8  -2    1.89    1.13
   9  -8  -3   90.71    3.96
  -9   8  -3   93.79    4.04
  -9   8  -3   98.04    4.01
  -9   8   3   97.17    4.02
   9  -8   3   99.00    3.85
  -9   8   3   88.78    4.09
   9  -8   3  102.23    4.11
   9  -8  -3   99.85    3.94
  -9   8   4    1.55    1.24
   9  -8  -4   -0.05    1.01
   9  -8  -4   -0.33    1.07
   9  -8   4   -0.51    0.91
  -9   8  -4    0.41    1.09
  -9   8  -4    0.14    1.01
  -9   8   4    0.85    1.09
   9  -8   4    1.73    1.08
   9  -8   5   62.02    2.94
  -9   8  -5   61.85    2.90
   9  -8  -5   61.56    2.90
  -9   8  -5   66.03    2.97
  -9   8   5   60.64    3.04
   9  -8   5   68.15    2.80
  -9   8   5   64.88    2.94
   9  -8  -5   60.02    2.89
   9  -8  -6    0.20    1.10
   9  -8   6    1.45    1.04
   9  -8   6    1.17    1.11
  -9   8   6   -0.46    1.27
   9  -8  -6    0.32    1.14
  -9   8  -6    0.24    1.00
   9  -9   0    0.24    0.99
   9  -9   0    0.81    0.77
  -9   9   0    0.91    1.08
  -9   9   0    1.06    0.96
  -9   9  -1    2.36    0.97
   9  -9  -1    2.99    0.85
   9  -9  -1    2.61    1.02
   9  -9   1    2.97    1.17
   9  -9   1    2.58    0.85
  -9   9  -1    2.54    1.11
  -9   9   1    2.98    1.04
  -9   9   1    2.74    1.17
   9  -9   2   -0.48    1.11
   9  -9   2   -0.36    0.79
  -9   9  -2   -0.49    0.97
   9  -9  -2   -0.53    0.83
  -9   9  -2    0.77    1.09
  -9   9   2   -0.23    1.09
   9  -9  -2   -0.22    0.93
  -9   9   2   -0.24    0.92
  -9   9   3    3.23    1.18
  -9   9   3    1.20    0.99
  -9   9  -3    0.64    1.10
   9  -9  -3    1.29    0.94
   9  -9  -3   -0.32    0.88
   9  -9   3    0.75    0.83
  -9   9  -3   -0.04    0.97
   9  -9   3    0.52    1.07
   9  -9  -4   -0.23    0.93
  -9   9  -4    0.82    1.02
   9  -9   4    0.45    0.87
   9  -9  -4    2.61    0.95
  -9   9   4   -0.22    1.00
  -9   9  -4    0.62    0.98
  -9   9   4    0.67    1.11
   9  -9   4    2.62    1.08
  -9   9   5    1.95    1.16
  -9   9   5    4.16    1.06
   9 -10   0    0.48    0.78
  -9  10   0   -0.66    0.94
  -9  10   0    0.57    0.78
   9 -10   0   -0.20    0.69
  -9  10  -1   54.87    2.47
   9 -10  -1   53.72    2.35
  -9  10   1   55.03    2.49
   9 -10   1   56.97    2.43
   9 -10  -1   55.42    2.29
  -9  10  -1   60.40    2.41
   9 -10   1   58.15    2.30
  -9  10   1   58.01    2.40
  -9  10   2    0.67    0.91
  -9  10  -2    0.48    0.86
  -9  10  -2    0.62    0.96
  -9  10   2    1.87    0.84
  10   0   0  224.17    8.81
  10   0   0  236.75    8.76
 -10   0   0  215.91    8.86
 -10   0   0  231.26    8.88
  10   0   1    2.56    1.24
  10   0  -1    4.11    1.45
  10   0   1    4.84    1.31
 -10   0   1    4.14    1.42
 -10   0   1    3.77    1.52
 -10   0  -1    3.21    1.36
 -10   0  -1    3.96    1.39
  10   0  -1    2.79    1.31
 -10   0   2   75.21    3.43
  10   0   2   64.74    3.21
  10   0   2   64.11    3.10
 -10   0  -2   71.48    3.41
 -10   0   2   63.54    3.41
 -10   0  -2   59.53    3.16
  10   0  -2   63.11    3.26
  10   0  -2   68.43    3.39
  10   0  -3    5.04    1.38
  10   0   3    7.31    1.37
 -10   0   3    5.09    1.58
  10   1   0   -1.03    1.33
 -10   1   0    0.30    1.32
 -10  -1   0    0.08    1.36
  10   1   0    0.27    1.27
 -10   1   0    0.08    1.40
 -10  -1   0    1.27    1.39
  10   1  -1    0.46    1.31
 -10   1   1   -1.01    1.48
 -10  -1   1    1.80    1.36
 -10  -1  -1   -0.16    1.35
 -10   1  -1    0.58    1.33
 -10   1  -1   -0.23    1.30
 -10  -1  -1    0.32    1.33
  10   1  -1   -0.50    1.32
 -10  -1   1    2.25    1.38
 -10   1   1    0.70    1.42
  10   1   1   -0.73    1.27
  10   1   1    0.39    1.25
  10   1  -2    0.72    1.36
 -10  -1   2    1.67    1.38
 -10   1   2    0.49    1.48
  10   1   2    0.49    1.14
 -10  -1  -2    2.24    1.33
 -10   1  -2    3.50    1.41
 -10   1  -2    2.01    1.25
 -10  -1  -2    0.07    1.20
  10   1  -2    0.66    1.35
 -10   1   2    1.91    1.38
 -10  -1   2    2.56    1.43
  10   1   2   -1.33    1.27
 -10   1   3   -0.61    1.43
 -10  -1   3   -1.23    1.54
  10   1   3    3.75    1.34
 -10  -1  -3    0.71    1.20
  10   1  -3   -0.79    1.35
  10   2   0  220.72    8.85
  10   2   0  244.44    8.86
 -10  -2   0  231.85    8.98
 -10  -2   0  215.80    8.92
  10  -2   1    2.18    1.20
  10   2   1    0.20    1.26
 -10  -2  -1    4.01    1.37
 -10  -2   1    2.23    1.47
  10   2  -1    3.37    1.33
  10   2  -1    2.83    1.41
  10   2   1    2.44    1.31
 -10  -2   1    2.64    1.36
 -10  -2  -1    3.26    1.40
  10  -2  -2   75.75    3.54
 -10  -2  -2   67.52    3.47
 -10  -2   2   73.96    3.68
  10  -2   2   84.30    3.45
  10   2   2   73.56    3.49
  10   2  -2   70.48    3.58
  10  -2   3    2.54    1.24
  10  -2   3    4.90    1.16
  10  -2  -3    3.83    1.43
  10  -2  -3    4.44    1.43
 -10   2   4   98.15    4.48
  10  -2  -4  100.48    4.35
 -10   2  -4   93.81    4.19
  10  -2   4   97.04    4.24
  10  -3   0    4.63    1.45
 -10   3   0    2.77    1.33
  10   3   0    2.66    1.29
  10  -3   0    2.41    1.27
 -10   3   0    3.77    1.41
 -10  -3   0    2.22    1.37
  10  -3   1    3.26    1.35
  10   3   1    1.88    1.25
 -10   3   1    2.99    1.43
  10   3  -1    1.59    1.25
  10  -3  -1    0.38    1.39
 -10   3  -1    3.05    1.35
  10  -3   1    2.78    1.19
 -10  -3  -1    1.93    1.30
 -10   3  -1    3.17    1.37
 -10  -3   1    3.91    1.34
 -10   3   1    2.84    1.37
  10  -3  -1    3.89    1.32
 -10  -3   2   -0.78    1.37
 -10   3   2   -0.78    1.46
  10  -3  -2    0.39    1.32
 -10   3  -2    0.78    1.32
  10  -3   2    0.58    1.26
  10   3   2   -0.80    1.22
  10   3  -2   -0.82    1.32
  10  -3  -2   -0.75    1.43
  10  -3   2   -0.81    1.15
 -10   3   2    0.36    1.32
 -10   3  -2    1.39    1.22
 -10  -3  -2   -0.28    1.20
 -10   3   3    0.24    1.43
  10  -3  -3   -1.37    1.33
  10  -3  -3    0.71    1.27
 -10   3  -3    0.07    1.28
  10  -3   3    0.31    1.08
 -10   3   3    1.40    1.29
 -10   3  -3    0.50    1.22
  10  -3   3    1.29    1.18
  10  -3   4    1.86    1.19
  10  -3  -4    4.05    1.43
 -10   3   4    3.68    1.56
 -10   3  -4    5.09    1.28
 -10   4   0  152.07    6.62
 -10   4   0  181.07    6.71
  10  -4   0  156.01    6.65
 -10  -4   0  156.85    6.76
  10   4   0  159.36    6.67
  10  -4   0  188.09    6.57
 -10   4  -1   -0.55    1.26
 -10   4   1    0.79    1.32
  10  -4   1    1.01    1.22
  10  -4   1    1.17    1.09
  10  -4  -1    1.78    1.21
 -10   4   1    2.23    1.30
 -10   4  -1    0.97    1.28
  10  -4  -1    3.15    1.39
 -10   4  -2   68.49    3.30
 -10   4   2   65.13    3.42
  10  -4   2   69.16    3.08
  10  -4  -2   71.61    3.29
 -10   4   2   77.21    3.39
  10  -4   2   62.22    3.20
 -10   4  -2   64.96    3.26
  10  -4  -2   62.54    3.28
  10  -4   3    1.31    1.04
  10  -4  -3    0.27    1.28
 -10   4   3    0.21    1.32
  10  -4   3    1.70    1.17
 -10   4  -3    4.50    1.37
 -10   4  -3    1.56    1.12
 -10   4   3    4.25    1.45
  10  -4  -3    1.88    1.32
 -10   4   4   84.78    3.95
 -10   4  -4   81.38    3.65
  10  -4  -4   81.96    3.80
  10  -4   4   75.95    3.63
 -10   5   0    0.89    1.37
  10  -5   0    0.07    1.37
  10  -5   0   -0.21    1.15
 -10   5   0    1.43    1.27
  10  -5   1    1.95    1.11
 -10   5   1    4.55    1.42
 -10   5  -1    2.31    1.31
  10  -5  -1    3.59    1.19
 -10   5   1    1.62    1.30
 -10   5  -1    4.82    1.34
  10  -5  -1    1.79    1.34
  10  -5   1    1.73    1.35
 -10   5   2    2.52    1.44
  10  -5   2    4.92    1.19
 -10   5  -2    4.74    1.35
 -10   5  -2    3.15    1.29
  10  -5   2    0.26    1.22
  10  -5  -2    2.13    1.28
 -10   5   2    1.72    1.26
  10  -5  -2    3.43    1.36
 -10   5   3    1.70    1.32
  10  -5  -3    2.03    1.27
 -10   5  -3    2.17    1.30
 -10   5  -3    0.90    1.12
  10  -5   3    3.37    1.09
 -10   5   3    1.90    1.32
  10  -5  -3    0.06    1.18
  10  -5   3    1.40    1.17
  10  -5   4    1.72    1.09
  10  -5  -4    0.07    1.37
  10  -5  -4    1.80    1.16
 -10   5  -4    4.37    1.41
 -10   5   4    0.26    1.25
 -10   5  -4   -0.12    1.16
 -10   5   4    0.94    1.39
  10  -5   4    1.59    1.27
  10  -6   0  134.75    5.20
 -10   6   0  136.31    5.36
 -10   6   0  119.51    5.35
  10  -6   0  131.06    5.45
  10  -6   1   -0.79    1.02
  10  -6  -1   -0.56    1.08
 -10   6  -1   -1.22    1.21
 -10   6   1    1.35    1.21
 -10   6  -1    0.93    1.20
 -10   6   1   -0.07    1.30
  10  -6  -1    2.17    1.24
  10  -6   1   -0.40    1.32
 -10   6  -2   66.77    3.36
 -10   6   2   68.29    3.40
  10  -6  -2   76.45    3.33
  10  -6  -2   68.20    3.37
 -10   6  -2   73.60    3.34
  10  -6   2   72.46    3.16
  10  -6   2   73.57    3.39
 -10   6   2   77.09    3.42
  10  -6  -3    1.36    1.34
 -10   6  -3    0.30    1.19
 -10   6   3    0.59    1.41
 -10   6  -3   -0.62    1.24
  10  -6   3    0.97    1.14
 -10   6   3    1.00    1.20
  10  -6   3    0.28    1.00
  10  -6  -3   -1.55    1.17
 -10   6  -4   74.76    3.45
  10  -6   4   72.82    3.35
  10  -6   4   74.28    3.19
  10  -6  -4   71.31    3.32
 -10   6   4   77.18    3.41
 -10   6  -4   67.52    3.29
 -10   6   4   72.01    3.54
  10  -6  -4   74.97    3.43
  10  -7   0   -0.31    1.05
  10  -7   0    2.39    1.32
 -10   7   0    4.15    1.27
 -10   7   0    1.70    1.32
  10  -7   1    3.28    1.06
  10  -7   1    3.02    1.33
  10  -7  -1    4.94    1.26
 -10   7  -1    2.47    1.20
 -10   7   1    3.22    1.23
 -10   7   1    4.14    1.35
  10  -7  -1    4.14    1.13
 -10   7  -1    4.43    1.33
  10  -7  -2   -0.19    1.07
  10  -7  -2    1.33    1.29
 -10   7   2    0.53    1.32
 -10   7  -2    2.76    1.27
 -10   7   2   -1.18    1.15
  10  -7   2   -0.12    1.29
  10  -7   2    0.93    0.99
 -10   7  -2   -0.23    1.24
 -10   7  -3   -0.70    1.20
  10  -7   3    1.50    1.21
  10  -7   3    1.02    1.04
 -10   7  -3    0.35    1.17
 -10   7   3   -0.35    1.15
  10  -7  -3   -0.52    1.17
  10  -7  -3   -0.11    1.18
 -10   7   3    1.01    1.34
 -10   7   4    5.55    1.40
 -10   7   4    4.22    1.22
  10  -7   4    1.83    1.15
  10  -7  -4    1.61    1.12
 -10   7  -4    2.49    1.22
 -10   7  -4    2.54    1.16
  10  -7  -4    4.20    1.26
  10  -7   4    2.75    1.02
 -10   7   5    1.03    1.50
 -10   7  -5   -1.06    1.13
  10  -8   0   79.35    3.15
 -10   8   0   70.29    3.38
 -10   8   0   75.22    3.29
  10  -8   0   71.52    3.37
  10  -8  -1    1.68    0.93
 -10   8   1    2.09    1.20
 -10   8  -1    0.62    1.21
  10  -8   1    0.40    0.89
 -10   8   1    0.80    1.12
  10  -8  -1    0.51    1.12
  10  -8   1   -0.84    1.26
 -10   8  -1   -0.05    1.07
 -10   8  -2   50.86    2.70
 -10   8   2   55.63    2.79
 -10   8  -2   58.09    2.69
 -10   8   2   55.82    2.67
  10  -8   2   58.19    2.53
  10  -8   2   57.49    2.80
  10  -8  -2   53.74    2.66
  10  -8  -2   53.34    2.53
 -10   8  -3    0.95    1.18
  10  -8  -3   -0.25    1.07
 -10   8   3    1.11    1.13
  10  -8  -3    0.85    1.03
 -10   8  -3    1.02    1.12
  10  -8   3    1.98    1.21
 -10   8   3   -0.06    1.26
  10  -8   3    0.22    0.93
 -10   8  -4   42.81    2.46
  10  -8   4   50.87    2.54
 -10   8   4   44.47    2.66
  10  -8  -4   50.84    2.48
 -10   8  -4   51.54    2.51
 -10   8   4   53.93    2.53
 -10   9   0    1.47    0.99
 -10   9   0    0.33    1.04
 -10   9   1    2.07    1.01
 -10   9  -1    1.94    1.17
 -10   9  -1    0.87    1.01
 -10   9   1   -0.35    1.13
  11  -3   0    1.31    1.39
 -11   3   0    1.25    1.49
 -11   3  -1   -1.60    1.48
 -11   3   1   -1.27    1.51
  11  -4   0    0.55    1.44
 -11   4   0    0.39    1.41
 -11   4   1   72.32    3.63
  11  -4  -1   74.97    3.63
  11  -4   1   74.99    3.56
 -11   4  -1   70.52    3.56
 -11   5   0    0.52    1.42
  11  -5   0    1.82    1.42
 -11   5  -1   -1.26    1.32
  11  -5   1    0.30    1.40
  11  -5  -1   -0.30    1.39
 -11   5   1    1.38    1.38
 -11   5  -2    1.21    1.37
 -11   5   2    0.23    1.55
  11  -6   0    0.65    1.32
  11  -6   0   -0.69    1.19
 -11   6   0    0.36    1.40
  11  -6  -1   43.75    2.66
  11  -6   1   54.26    2.82
 -11   6  -1   48.86    2.72
 -11   6   1   43.92    2.76
  11  -6  -1   52.72    2.54
  11  -6   1   51.19    2.50
 -11   6   2   -0.41    1.38
 -11   6  -2    0.41    1.33
  11  -6  -2    0.39    1.30
  11  -7   0    1.00    1.29
 -11   7   0   -0.61    1.33
  11  -7   0   -0.09    1.02
 -11   7   0    1.25    1.17
  11  -7  -1    0.82    1.08
 -11   7   1   -1.61    1.46
  11  -7  -1    0.31    1.26
  11  -7   1    2.55    1.38
  11  -7   1    1.61    1.05
 -11   7  -1    1.51    1.31
 -11   7  -1    0.84    1.16
 -11   7   1    0.30    1.17
 -11   7  -2    1.94    1.24
  11  -7   2    0.27    1.34
  11  -7  -2    1.76    1.39
 -11   7   2    0.14    1.40
   0   0   0    0.00    0.00


TITL CsPbBr3 in Pnma
REM Pnma (#62, found as Pbnm in bca setting)
CELL 0.71073   8.257466  11.763896   8.219430  90.0000  90.0000  90.0000
ZERR    5.00   0.000372   0.000658   0.000379   0.0000   0.0000   0.0000
LATT  1
SYMM -x+1/2,-y, z+1/2
SYMM -x, y+1/2,-z
SYMM  x+1/2,-y+1/2,-z+1/2
SFAC Br Cs Pb
UNIT 15.00 5.00 5.00
REM  CrysAlisPro recorded range (K): Min=295.1; max=295.5; aver:295.3
TEMP 22
SIZE 0.03 0.05 0.06
TREF
HKLF 4
END
_computing_structure_solution     'SHELXT 2018/2 (Sheldrick, 2018)'
_computing_structure_solution     'SHELXT 2018/2 (Sheldrick, 2018)'
_computing_structure_solution     'SHELXT 2018/2 (Sheldrick, 2018)'
_computing_structure_solution     'SHELXT 2018/2 (Sheldrick, 2018)'
_computing_structure_solution     'SHELXT 2018/2 (Sheldrick, 2018)'
_computing_structure_solution     'SHELXT 2018/2 (Sheldrick, 2018)'
_computing_structure_solution     'SHELXT 2018/2 (Sheldrick, 2018)'
_computing_structure_solution     'SHELXT 2018/2 (Sheldrick, 2018)'
;
_shelx_hkl_checksum                723
_ccdc_publ_extra_info             
 'The sample was collected in fluorescence conditions (Molybdenum strongly excites Pb and Br); The data is affected by a minor merohedral twinning with twin law: (0.0, 0.0, 1.0, 0.0, -1.0, 0.0, 1.0, 0.0, 0.0), BASF [0.085(2)]'
_database_code_depnum_ccdc_archive  'CCDC 2407795'
_olex2_exptl_crystal_mounting_method 
 'On a Mitegen Kapton loop, with the aid of NVH high viscosity oil'
_olex2_submission_original_sample_id  CsPbBr3
_olex2_submission_special_instructions  'No special instructions were received'
_oxdiff_exptl_absorpt_empirical_details
;
Empirical correction (ABSPACK) includes:
- Absorption correction using spherical harmonics
- Frame scaling
;
loop_
  _twin_individual_id
  _twin_individual_mass_fraction_refined
 1 0.91457
 2 0.08543
